# Supplementary material for: Comparative Genomics Underlines Multiple Roles of Profftella, an Obligate Symbiont of Psyllids: Providing Toxins, Vitamins, and Carotenoids
Source: Genome Biol Evol. 2020 Aug 14;12(11):1975–87. doi: 10.1093/gbe/evaa175 (PMC7643613; doi:10.1093/gbe/evaa175)
Supplement: evaa175_Supplementary_Data [file evaa175_supplementary_data.zip]

Archive with 8 entries (8 files):
- FigS1_Profftella_genome_200613.pdf
- FigS2_Dip_tree_200613.pdf
- FigS3_CrtI_tree_200613.pdf
- FigS4_Carsonella_genome_200613.pdf
- TableS1_PADco_genes_200503.xlsx
- TableS2_Content_difference_200502.xlsx
- TableS3_CRDco_genes_200503.xlsx
- Text_S1_Dips_200503.pdf
