# Supplementary material for: Comparative Genomics Underlines Multiple Roles of Profftella, an Obligate Symbiont of Psyllids: Providing Toxins, Vitamins, and Carotenoids
Source: Genome Biol Evol. 2020 Aug 14;12(11):1975–87. doi: 10.1093/gbe/evaa175 (PMC7643613; doi:10.1093/gbe/evaa175)
Supplement: evaa175_Supplementary_Data [file evaa175_supplementary_data.zip › TableS1_PADco_genes_200503.xlsx]

## Sheet: gene_list
Table S1. Gene list of Profftella_Dco
Locus	Feature	Start	End	Length	Strand	Peptide length	COG	Category	Product	Gene ID	Nucleotide sequence	Amino acid sequence	Ortholog in Profftella_DC	Nucleotide identity	Amino acid identity	dN	dS	dN/dS	P-Value(Fisher)
PADco_0010	CDS	166	1545	1380	+	459	COG0312	S	metalloprotease PmbA	pmbA	ATGAACCCATTTATCAATAATAAATTAACATTTATTTATTCTAAAAGTGAATTTCAGCAATTAGCTCAAGACATGCTAAGTTATGCAAAAAAAATAGGAGCATCAAATTCATCAATTGAATTTAATGAAGGAGACGGTTTTTCTGTATTTGTTCGAAAAGGTGAAATAGAAATTATTGAGCAAAATAAAAAAAAAAATATGAATGTAATTATTTATATACAAAATGGAAAAAAGATATTTTATGGAAATGCTAGTACATCAGATTTTTGTAAAAAATCCTTATATAATACAATTAATTCCGCATATAATATAGCTCGTTTTACGGCTTCAGATAATTTTGCGGGATTACCTGATGAAGATACATTAGAAATGAATCCTCTTGATTTAAAATTATACACT…	MNPFINNKLTFIYSKSEFQQLAQDMLSYAKKIGASNSSIEFNEGDGFSVFVRKGEIEIIEQNKKKNMNVIIYIQNGKKIFYGNASTSDFCKKSLYNTINSAYNIARFTASDNFAGLPDEDTLEMNPLDLKLYTPWFLSIEEAKLIAYRCENEAFNFDSLIVNHENTSVTTQQSHFLLANSYGFMHGYPFSRHIISISPIAVKGKEMQRDYWYSSNSDPRKLDQPEIIGFYAAKRAISRLKAKKLSTRKCPILFEAPLAIKLLNIFAQAISGNSLYRKSTFLDNSLGKKIFNSHIQIIEDPHILGAFGSSPFDNEGVKTQKRLVVKNGIIQGYFLSTYSAKKLGMKTTGNSGGAHHLIMISNKTKSSDNLKEMLKKMNTGLLVTELIGDGINYITGDYSK…	SSDC_00005	0.918841	0.880174	0.0505066	0.483344	0.104494	7.15913e-23
PADco_t0010	tRNA	2273	2347	75	-	-			tRNA-Arg		CTGCCTTTAGCTTAACCGGATAGAGCAATGCCCTTCTAAGGCATAGGTTACTGGTTCAACTCCAGTAAGGCAGGC		SSDC_t01902	0.96	-	-	-	-	-
PADco_t0020	tRNA	2500	2572	73	-	-			tRNA-Asn		TCCCTGATAGCTCAGTTGGTAGAGCGACGGACTGTTAATCCGCAGGTCCCTGGTTCGAGCCCAGGTCGGGGAG		SSDC_t01904	0.986301	-	-	-	-	-
PADco_0020	CDS	3965	5224	1260	+	419	COG1104	E	cysteine desulfurase IscS	iscS	ATGAATTCTGAAATTAAAAAAAATTATTTATTGAACGAATTTAAAATAAAAAATTTTCCAATATATATGGATTATTCAGCTACCACACCAATTGATCCCCGTGTTGTTGATAAAATGATTCCATATCTTCGTATTCAATTTGGTAATTCTGCCTCACGTAATCATATATATGGTTGGACCGCAGAAAAAGCAATAGAAGAAGCCCGTAATGAAGTTTCTCAATTAATTTATGCTGATCCAAGAGAAATTATATGGACTTCTGGTGCTACAGAAAGTAATAATTTAGCAATTAAAGGTGCTGCTTATTTTTATAAAAAACGAGGGAAACATATTATTACAGTACAAACTGAACATAAGTCTGTGCTTGATTCTACTAGAAAACTTGAGCATGAGGGTTTT…	MNSEIKKNYLLNEFKIKNFPIYMDYSATTPIDPRVVDKMIPYLRIQFGNSASRNHIYGWTAEKAIEEARNEVSQLIYADPREIIWTSGATESNNLAIKGAAYFYKKRGKHIITVQTEHKSVLDSTRKLEHEGFRVTYLKPKNNGLITLSQLEKKICSDTILVSVMLVNNEIGVIQPILEIGELCRSKGIIFHCDAAQATGKIDINLQNCKVDLMSFSAHKTYGPKGIGALYIRRNPRIRIEAQIHGGGHEHGLRSGTLATHQIVGMGEAFRLARIEMIEELKRIFFLQKRLYNGLMKSIEEIYINGDMNNRIPHNLNISFNFIEGESLLMAIKDIAVSSGSACTSASLEPSYVLRALGCNDELAHSSVRFTIGRFTTEKEIDFTIKLLKIKVKKLRELS…	SSDC_00030	0.930952	0.933174	0.0268884	0.619325	0.0434156	9.19764e-36
PADco_0030	CDS	5311	5694	384	+	127	COG0822	C	Fe-S cluster assembly scaffold IscU	iscU	ATGTCTTATTCAAAAAAAGTATTAGATCATTATGAAAATCCACGTAATGTTGGTGTATTTGAAAAAAATGATAATACAGTTGGCACTGGAATGGTTGGTGCTCCAGCTTGTGGTGATGTAATGAAATTACAAATTAAAGTAAATAAAAATGGGATAATTACTGATGCTAAATTTAAAACTTATGGATGTGGTTCAGCTATAGCCTCTTCATCTTTAGTAACAGAATGGGTTAAAGGTAAAACATTAGATGAAGCAATGTCAATAAAAAATACTGATATTGCGGAAGAATTAGTACTTCCTCCATTAAAAATACATTGTTCTATTTTAGCTGAAGATGCAATTAAATTAGCGATAGAGTCTTATAAAAATAAACAAAAAATATAA	MSYSKKVLDHYENPRNVGVFEKNDNTVGTGMVGAPACGDVMKLQIKVNKNGIITDAKFKTYGCGSAIASSSLVTEWVKGKTLDEAMSIKNTDIAEELVLPPLKIHCSILAEDAIKLAIESYKNKQKI	SSDC_00035	0.916667	0.938931	0.0119211	0.890989	0.0133796	7.45348e-16
PADco_0040	CDS	5724	6047	324	+	107	COG0316	S	Fe-S cluster assembly protein IscA	iscA	ATGGAAATCAAAGTTACTAAAAAAGCAGTAAAATATATTAATAAATATATACAAAAAAGAGGAAAGGGTATTGGTTTACGATTAGGTGTTTATAATAGCGGTTGCTCTGGGCTCTCTTATAAATTAGAATATGTAGATGAACCAAAAAAAGAAGATAAAATATTTAAATTAAATGGTATAAAAATATTTATTAATAAAAAAGATTTTTTATATCTTAATGGTATAGAATTAGATTTTGAATTTGATGGATTAAATAAAGGATTTAAATTTAAAAATCCAAATATTAAAAATAAATGTGGTTGTGGGAAAAGTTTTCAAATTTAA	MEIKVTKKAVKYINKYIQKRGKGIGLRLGVYNSGCSGLSYKLEYVDEPKKEDKIFKLNGIKIFINKKDFLYLNGIELDFEFDGLNKGFKFKNPNIKNKCGCGKSFQI	SSDC_00040	0.935185	0.897196	0.0426329	0.488695	0.0872382	2.21966e-05
PADco_0050	CDS	6082	6597	516	+	171	COG1076	O	Fe-S protein assembly co-chaperone HscB	hscB	ATGAAAAATTATTTCAATTTTTTTAATTTACCTAAATGTTTTAATATTGATATGGATTTACTTGATGAAACCTATTATAATTTTCAAAAAAAAATACATCCAGATAATTTTATTCAAAAATCGAAAATTGATCAAGAGACTTCAATTAAATTATCTACATATTTAAATAAAGCATATTCGACATTAAGAGATCCATTTCTTCGATCTATTTATTTGTGTAAATTAAATGGAATTGATTTAAATACTCAATTAAATCCTAATTTTCCAAATGATTTTTTAGAACAACAAATAAAATGGCGGGAAACTCTTAATATAATAAAAAATAAAAAAGATAAGGTTGAGTTAAAAATTTTATCAAAAAAAATACGTAAAATAAGTAAAAAAGAAATGAGGATTATA…	MKNYFNFFNLPKCFNIDMDLLDETYYNFQKKIHPDNFIQKSKIDQETSIKLSTYLNKAYSTLRDPFLRSIYLCKLNGIDLNTQLNPNFPNDFLEQQIKWRETLNIIKNKKDKVELKILSKKIRKISKKEMRIIENFIDKNKYNFAILNIHKLMFLKKFNIEINNAFILIES	SSDC_00045	0.917782	0.849711	0.0625813	0.289931	0.215849	0.000110165
PADco_0060	CDS	6619	8175	1557	+	518	COG0443	F	Fe-S protein assembly chaperone HscA	hscA	ATGGCATTACTTAAAATCTCAGAACCTGATGATATATTGGTTAAAAATAAATGCGTTTCAATTGGAATTGATTTTGGTACCACTAATTCACTAGTGGCAATAGTTCGAAATAATATTCCAGAAGTATTAAAAGATAAGTATGGTTATTTCCTTATCCCATCAATTGTCCGTTATCTTCCTGGGGGAAAAATATATGTTGGAAAAAAAGCAAAAACAACACAAAATATTGACCCTAAAAATACTATTTCTTCTATTAAACGTTTTATAGCACGTAATTTAAAGGATATTGATGTAAATAATTTTCCTTATGATTTTCAAAATAAATTTGGAATGTTACATATTAAAACAATTTCTGGAATAAAAAGTCCAATTGAAATATCAGCTCAGATTTTTATTGCT…	MALLKISEPDDILVKNKCVSIGIDFGTTNSLVAIVRNNIPEVLKDKYGYFLIPSIVRYLPGGKIYVGKKAKTTQNIDPKNTISSIKRFIARNLKDIDVNNFPYDFQNKFGMLHIKTISGIKSPIEISAQIFIALKKIVENAINNKIFGAVITVPAYFNDIQRQFTKNAAKLAGLNVLRLLNEPTSAAIAYKLDKNISEGIFAVYDLGGGTFDISILKFKNGVFKVLSVGGDSNLGGDDFDYCLFSWIVKNAFLKKLSYKDINTLMIKAREIKELLSYQYSVKINVKLSSKKIVNITIDMKKFFMITQHLVNKTILLSSKALRDANLTIKDINNVILVGGSTRMKHIYKEVNNFFKTTLLTSIDPDKAVVLGAAMQANFLVGNRNIDNNFLLLDVIPLSL…	SSDC_00050	0.923077	0.928709	0.0292446	0.709597	0.0412129	1.18478e-49
PADco_0070	CDS	8316	8645	330	+	109	COG0633	C	ISC system 2Fe-2S type ferredoxin	fdx	ATGTCACAAATTATTGTTTTACCTCATCCCATTCTTTGTAAAGATGGTGCTATTTTTAATGAAAATTCTGGTATTTCTTTATGTGATGCATTATTAAAAAATTCAATTTTTATTGAGCATGCATGTGAAAAATCTTGCGCATGTGCTACTTGTCACATAATTATTAGAGAGGGCTTTACGAAAATAAATCCAGCTAATGAAGTAGAAGAAGATATGCTAACTAAAGCATGGGGGTTAGAAGAAAATTCCAGATTATCTTGTCAAGTAATATTAGGATCATCAGATTTAACTATTGAAATTCCAAGATATACAATAAATCAAGTTAAATAG	MSQIIVLPHPILCKDGAIFNENSGISLCDALLKNSIFIEHACEKSCACATCHIIIREGFTKINPANEVEEDMLTKAWGLEENSRLSCQVILGSSDLTIEIPRYTINQVK	SSDC_00055	0.915152	0.917431	0.0353976	0.849507	0.0416684	6.49013e-12
PADco_0080	CDS	8702	9427	726	+	241	COG0217	K	YebC/PmpR family DNA-binding transcriptional regulator	yebC	ATGGCTGGACATAGTAAATGGGCTAACATAAAAAGAAAAAAATTAATAGTTGATGCCAAACGAAGTAAAATATGGACTCGCATCATGAGAGAATTAAGAGTTGCTATTAATTTTGGTAATAATCCTGATACCAATATAAAATTACGTTTAGCTATTGAAAAAGCTTTAAACGCTAATATACCTAAAAATAACATTTTGCGCGCTATGCAAAAAAATAATAGCAATACCACAAATAAAAATTATACAGAAGTTCGATATGAAGGTTACGGTATTAATGGGTCTGCTATAATAATTGATTGTATTACTAATAATCGCATGCGTACAGTATCCGAAATACGTAATATTTTTAATAAAAATGGCGGAAATTTAAGTAAAGAAGGATCGGTATCATTTATGTTT…	MAGHSKWANIKRKKLIVDAKRSKIWTRIMRELRVAINFGNNPDTNIKLRLAIEKALNANIPKNNILRAMQKNNSNTTNKNYTEVRYEGYGINGSAIIIDCITNNRMRTVSEIRNIFNKNGGNLSKEGSVSFMFKHCGQLLFSPNEKKFALLDLALEKGAEDVLIDKDDKIIIITPPSKFIEIKNSLEILGFKSEFSGILMKPHTNIVFKDDEAIKFKKFLNELKKLHDVKKIYTNAVTLDL	SSDC_00060	0.888131	0.839506	0.0666943	0.755244	0.0883083	1.30547e-14
PADco_0090	CDS	9556	10368	813	+	270	COG0668	M	mechanosensitive ion channel protein MscS	mscS	GTGTTTAACGAAGATTACATCAAGTTATTATATGTATATGTATTTCCGTTGATATTGAAAACTATTATCTCTATTGCAATAATAGTTATTGGCGGTAAATTTATTAATGGTCTTACTATTTTAATTAAACGTACTTTAAATTTACGTTATTTAAATGAAACTTTAACTAATTATTCTATTTCTACTATTCATGTTGTATTACGAATTTTATTGGTAATGATGGTATTAGAAATTTTTAATATTCCTATAGCATCTTTTGCGACATTAATTGGGGCAGCTGGGGTAGCAGTAAGTGTAGTATGGTCTGGACTTTTATCTAATTTTGCTTCTGGTATGTTTTTAGTAATTTTACGTCCCTTTAAAATTGGAGATTATATAAATGCCTCAGGGTATGCTGGT…	MFNEDYIKLLYVYVFPLILKTIISIAIIVIGGKFINGLTILIKRTLNLRYLNETLTNYSISTIHVVLRILLVMMVLEIFNIPIASFATLIGAAGVAVSVVWSGLLSNFASGMFLVILRPFKIGDYINASGYAGVVRDIGLFMTILTTDNNLQVYVGNNKLFTDVIVNYNVNNYRRIDQNYQITNSIDPREAINILTKRILCIENILSIPKPSVSIVKFTEFGVLLGIRLFALTSNFYQVKNDANIIIATTARDFNWLPPAAVYKKYFYTT	-	-	-	-	-	-	-
PADco_0100	CDS	10419	10757	339	+	112	COG0799	S	ribosome silencing factor	rsfS	ATGAATATTAATGAAAGACAAATAATAATTATTAAGACGTTAAAAGATATTAAGGCGCAAGATATAAAAGTATATGATACATCTAATTTAACTAATTTATTTGATAGAATTACTATTGCTTCCGGAAATTCTAAACGACAAATTAAAGCATTAGCTGTATCAATATGTAAGAATATTAAAAATATAAATTTTAATATTCTAAATATAGAAGGTAAAAAATCTAGTGAATGGTTATTATTAGATTTAGGGGATATAATTGTTCATATTATGAAGCCGGATATTAGAAATATTTATAATTTAGAGGAAATTTGGGGTGAAAAAGAAATTAAATTCAACTAA	MNINERQIIIIKTLKDIKAQDIKVYDTSNLTNLFDRITIASGNSKRQIKALAVSICKNIKNINFNILNIEGKKSSEWLLLDLGDIIVHIMKPDIRNIYNLEEIWGEKEIKFN	SSDC_00065	0.917404	0.883929	0.0511555	0.43038	0.118861	2.14012e-06
PADco_0110	CDS	10775	11002	228	+	75	COG0425	O	sulfurtransferase TusA family protein	yrkI	ATGAAATTTCATAAAGATCTTGATGTGCGAGGTTCGTATTGTCCTATACCTATTTTAAAAACTAAAAAAATTTTATCAAAAATGTCTCATGGAGAAATTTTACGTATTATAGCAACAGATATTAATTTTTTCGAAGATATTCATATTTTTTCTATACAAACTGGAAATATTTTATTAAAAAAAATAAAAAAAAATAATGAATTTATTTTTTTTATAAAACGTAAATAA	MKFHKDLDVRGSYCPIPILKTKKILSKMSHGEILRIIATDINFFEDIHIFSIQTGNILLKKIKKNNEFIFFIKRK	SSDC_00070	0.942982	0.92	0.0307106	0.423075	0.0725891	0.000106399
PADco_0120	CDS	11005	12519	1515	-	504	COG1190	J	lysine--tRNA ligase	lysS	ATGGATGAAAATACTATCATTTCTGAGCGCCGTAGTAAATTAGATTTATTACGAAAAAAAGGTTTCGCATTTCCTAATGATTTTTATCCATTACATAATGCTAATGATTTACATATACATTATGATAATATCGAAAATTTTATATTAAAACAAAAATCAATTTTTACCATAGTTGCTGGACGAATGATGCTTAAAAGAATTATGGGGAAAATTTCATTTATTATATTACAAGATGCATCCGGTCCAGATTCTAATGGTCGAATTCAATTATATATTTCTAGCGAAATTATTGGTAAAAATTTATATACTGATTTCAAACATTATGACATAGGAGATATTTTGGGGGCAAAAGGAACTTTATTTAAAACCAATACCGGAGAATTATCTATAAAAGTATCA…	MDENTIISERRSKLDLLRKKGFAFPNDFYPLHNANDLHIHYDNIENFILKQKSIFTIVAGRMMLKRIMGKISFIILQDASGPDSNGRIQLYISSEIIGKNLYTDFKHYDIGDILGAKGTLFKTNTGELSIKVSSLKLITKSLRPLPNKFQKLSNREIKYRHRYIDLIINENTRKVFKKRTQIISSIRRFMEKNDFMEVETPILHNKPGGAIAKPFITHHNSLNMKMFLRIAPELYLKRLIIGGFNKIFEINKNFRNEGISPRHNPEFTMIEFYTAYTDYIWLMKFIEKMIKKILIDCMGTTKINYQGHLLDFNKSFEKLTIIEAIKKYTPQYSEIDLQNKLFLKSELKKINPKFNKRKILTNLKKDILQLMLFEETTETKLWNPTYITNYPTEISPLAR…	SSDC_00075	0.935314	0.93254	0.0272527	0.492214	0.0553677	2.35546e-35
PADco_0130	CDS	12540	13610	1071	-	356	COG1186	J	peptide chain release factor 2	prfB	TTGAACTACGGAAATATCTTTGACTTCGATATAAAATTTAAAAAACTTAATAATATTAATAATCAACTTGAATCTCCTAATATTTGGAAAAATCAAGAATATATAAAAAAACTTAGTAAAGAAAAAAAAATTTTAGAATATATTATTTTTAACTTAATTAAAATTGAAAATAAAATATCTTATAATCGTGATTTATTTGAAATTATATATATAGAAAAAGAAGAAAGTATGTTAAAAGAAATCGAAGATAATATTAATAAATTAAACGATAAAATAAAAGAAATAGAATTTCATCAATTTTTTAACGATCCATTAGATTTTAATAATTGTTTTATTAATATTCAATCTGGCGCCGGTGGAGTTGAAGCACAAGATTGGGCGTTTATGTTGCTACGTCAA…	MNYGNIFDFDIKFKKLNNINNQLESPNIWKNQEYIKKLSKEKKILEYIIFNLIKIENKISYNRDLFEIIYIEKEESMLKEIEDNINKLNDKIKEIEFHQFFNDPLDFNNCFINIQSGAGGVEAQDWAFMLLRQYLRYCERKGFIVEILEKSNGEIAGIKTATLKIKGKYAYGFLKSESGIHRLVRKSPFDSSNNRHTSFSSLFVYPEINNLIKINIDPSDLRIDTYRASGAGGQHINKTDSAVRITHIPTGIVVQCQNDRSQHRNKSEAWDMLKAKLYKLELQYQIKKKKKLEDSKTDIGWGYQIRSYILDQSRIKDLRTNLETKNIKAILDGDLDNFIIASLKQRLLNQNNIKPK	SSDC_00080	0.905696	0.877095	0.0507787	0.596074	0.0851886	2.70444e-26
PADco_0140	CDS	13719	14831	1113	-	370	COG4255	S	hypothetical protein		ATGAAACATTTAGATATTTTAATGCCATTTGGGTTATTACCACTTGAGATAGTAAATAATTTAATTTATAAATGTAAAATACCTTCTTTATCAATTTTACTTACAAAGAGTTTAATAAAAACACAATTAATTAATCCGTTTTCTAGGGCGCTTGCTCATGAAAATTGGATAGCACAAATTTTAGGATTGATTACTTCTAATAATTCTTTAAATTCAAAAATTTTTTCTCAATTAAATTTTAGTTATTATAATAATTTATCTATTGCTCATATGGTTATGCATATGCTAGGAATTCCCATTCTTCAAGGTTATTGGTTTTTAATAAATCCAGTGCATATTCATGTTGGATCTAATTGTTTAATATTAACAAATATACGGAAATTATCTTTAACACATCAA…	MKHLDILMPFGLLPLEIVNNLIYKCKIPSLSILLTKSLIKTQLINPFSRALAHENWIAQILGLITSNNSLNSKIFSQLNFSYYNNLSIAHMVMHMLGIPILQGYWFLINPVHIHVGSNCLILTNIRKLSLTHQSSFILFNIAEPIFLKNGYSVVFGDANNWFIRADNWKKLITATPYAASEQDIKNWIPKGKGDKDWRRLQNEIQMSWFNHKVNIEREIIGLKKINSLWLWGGSDFKKSFNIIKNFSNIPFYDSCFNLYGWMKLFNKCLCNNKKYNINIPEKIIQRPGSRALIILDTLIEPSFLNEWSYWIKCIQKLEKNWFTKLLRALNNGSLKSLKLILTKRNKITQFSCNRNMLRKFWIKPNLKNLS	SSDC_00085	0.903743	0.857909	0.0545116	0.389949	0.139792	5.6625e-14
PADco_t0030	tRNA	15128	15210	83	+	-			tRNA-Tyr		GGAGAGGTGGCCGAGTGGTTAATGGCAGCAGACTGTAAATCTGCCCTCTTATGAGTTCGTTGGTTCAAATCCAGCCCTCTCCA		SSDC_t01906	0.915663	-	-	-	-	-
PADco_t0040	tRNA	15265	15338	74	+	-			tRNA-Gly		GCGGGTGTAGCTTAATGGTAGAGCTAAAGCCTTCCAAGCTTAAGACGAGGGTTCGATTCCCTTCACCCGCTCCA		SSDC_t01908	0.986486	-	-	-	-	-
PADco_t0050	tRNA	15365	15438	74	+	-			tRNA-Thr		TGCCCTTGTGGCTCAGTGGTAGAGCACTCCCTTGGTAAGGGAGAGGTCACGTGTTCAATTCACGTCAAGGGCAT		SSDC_t01910	0.878378	-	-	-	-	-
PADco_0150	CDS	15548	16738	1191	+	396	COG0050	J	elongation factor Tu	tuf	ATGGTAAAAAGTAAATTTGAACGAACTAAACCTCATATAAATGTTGGTACAATAGGTCACGTTGATCATGGAAAAACCACATTAACGGCCGCAATTGCAACGATATTATCAAAAAAATTTGGTGGTGAAGCAAAATCTTATGATCAAATAGATGCAGCACCGGAAGAAAAGGCACGGGGTATTACAATTAATACAGCGCATATAGAATATGAAACAAAAGTTCGACATTACGCTCATGTTGATTGTCCCGGACATGCTGATTATGTAAAAAATATGATTACAGGAGCAGCGCAAATGGATGGGGCTATTTTAGTTTGTTCTGCTGCTGACGGACCAATGCCTCAGACACGTGAACATATTTTATTAGCTCGTCAAGTAGGGGTGCCATATATTATTGTT…	MVKSKFERTKPHINVGTIGHVDHGKTTLTAAIATILSKKFGGEAKSYDQIDAAPEEKARGITINTAHIEYETKVRHYAHVDCPGHADYVKNMITGAAQMDGAILVCSAADGPMPQTREHILLARQVGVPYIIVFLNKADMVDDEELLELVEIEIRELLNKYEFPGNDVPIIKGSAKLALEGDTGPLGEQSILSLSKALDTYIPTPNRAIDGAFLLPVEDVFSISGRGTVVTGRVERGIIRVGEELEIIGIKDTVKTTCTGVEMFRKLLDQGQAGDNIGLLLRGTKREDVERGQVLAKPGSIKPHKYFTGEIYVLSKDEGGRHTPFFNNYRPQFYFRTTDVTGSIELPKNKEMVMPGDNVLITVRLINPIAMEEGLRFAIREGGRTVGAGIVVKIIE	SSDC_00090	0.930311	0.972222	0.0110584	0.660933	0.0167315	5.37227e-52
PADco_t0060	tRNA	16821	16896	76	+	-			tRNA-Trp		AGGGGTATAGCTCAGTTGGTAGAGCATTGGTCTCCAAAACCAAAGGTTGGCGGTTCGATGCCGTCTACCCCTGCCA		SSDC_t01912	0.776316	-	-	-	-	-
PADco_0160	CDS	16921	17295	375	+	124			preprotein translocase subunit SecE	secE	ATGTCCAATTATTTTATAAAAATTTTTAGTATTTTTAGTGATAAAATTAAATATTTATTAATTTTTTTTTTAGCAATAACTAGTACTTCAGTTTTTTGTATGTTGTATAAAAAATTTATTTTTTTTTCTATATTAATATTAATTATTAGTTTTTTATTAGAATTTATATTGATCTATACTATAGAAAGGAAAATAATTTTTATAAAATTTATAAAAGAATCATTATGCGAAGTTAAAAAAATTGTTTGGCCAAAACCTAAAGAAACGATACAAATAACGATTACTGTATTTTCTTTTGTTTTATTTATGACATTTTTTTTGCGTAGCGTTGATAAATTTCTTGAATTTTTTTTATACAACTTAATTCTAAGATAA	MSNYFIKIFSIFSDKIKYLLIFFLAITSTSVFCMLYKKFIFFSILILIISFLLEFILIYTIERKIIFIKFIKESLCEVKKIVWPKPKETIQITITVFSFVLFMTFFLRSVDKFLEFFLYNLILR	SSDC_00095	0.949333	0.927419	0.0300747	0.183252	0.164117	0.000375674
PADco_0170	CDS	17306	17959	654	+	217	COG0250	K	transcription termination/antitermination protein NusG	nusG	ATGAATGCTGTAATTCAACAGTTTATACAAGATAATTTATTAACTAAAAAAATAGTTAATAGTAATAATGAAATAAATATAAAAAATAGTAATAAAGAAAATATAGAAAAATACATAAATAATAAAAAACGTTGGTATGTTATTCATTCTTATTCCGGGATGGAGAAAAATGTTCAACGCACATTAATAGAGCGTATTAATAAATTAGGTATGCAAAAAAAATTTGGTAGAATTTTAGTTCCTACCGAAGAAATAGTTGATGTTAAGAAAACTCAAAAATCAGTAATTAAGCAACGTTTTTTTCCAGGTTATGTTTTAATTGAAATGGAAATGACGGATGAAAGTTGGCATTTAGTAAAAAATACTAAAAAAGTTACTGGTTTTATTGGAGGAAAATCG…	MNAVIQQFIQDNLLTKKIVNSNNEINIKNSNKENIEKYINNKKRWYVIHSYSGMEKNVQRTLIERINKLGMQKKFGRILVPTEEIVDVKKTQKSVIKQRFFPGYVLIEMEMTDESWHLVKNTKKVTGFIGGKSNHPTPISSKEIEEILKQIKQGVEKPRPKILYQLDELVRIKDGPFTDFSGNIEEVNYEKSRVRVSVTIFGRATPVELEFSQVEKI	SSDC_00100	0.915902	0.921659	0.0292675	0.684155	0.0427791	4.18726e-19
PADco_0180	CDS	18031	18480	450	+	149	COG0080	J	50S ribosomal protein L11	rplK	ATGGCAAAAAAAATTACTGGTTTTATTAAATTACAAATTCCCGCTGGAAAGGCTAATCCATCTCCACCTATTGGTCCAGCATTAGGTCAACGTGGTTTAAATATTATGGAATTTTGTAAAAATTTTAATGCACAAACAAAAGGAATAGAATTAGGAACCCCAATTCCTGTTATAATCACAGTATTTTCTGATAAATCTTTTATTTTTGAAAAAAAAGTAACACCAGTAACTTTTTTAATTAAAAAAGCCGCTGGAATTAAAAAAGGCTCAGCAAAGCCTCATTCAGATAAAGTAGGTAAATTAACATATTTACAAATAAAAGAAATTGCAATCACTAAAAATATAGATCTTACAGCTGCCTCTATTTCAGCCGCTATGCGCACTATTGTTGGTTCAGCG…	MAKKITGFIKLQIPAGKANPSPPIGPALGQRGLNIMEFCKNFNAQTKGIELGTPIPVIITVFSDKSFIFEKKVTPVTFLIKKAAGIKKGSAKPHSDKVGKLTYLQIKEIAITKNIDLTAASISAAMRTIVGSARSMGIIVEEDFNEKII	SSDC_00105	0.9	0.892617	0.0386114	0.574749	0.0671796	8.97495e-12
PADco_0190	CDS	18464	19186	723	+	240	COG0081	J	50S ribosomal protein L1	rplA	ATGAAAAAATTATCTAAACGTACTAAACGTACTAATAAACATAAATTAAAACATAAATTAAAGTTTGATAAAAATAAAATATATTCTTTTGATAACGCTATTACTTTAATTAAAGAAGCAGCGATCGCAAAATTTGATGAATCAATTGATGTTTCAATTCATTTAAATGTTGATATAAAAAGATCTGATCAAATAGTTCGTGGTTCAATTGTGTTACCATTTAGTACCGGTAAACGTATTTATATTGCCGCGTTTGTTCCTGAAGAAAAATTTGAACAAGCTAAAATGGCTGGAGCTGATATTGTTGGAATGGAAGACTTGGCTCAAAAAATTAAATCCAATGAAGTGTCCTGTAATGTAGTAATTGCTTCCCCTGAAAGTATGCATGTAGTTAGTTCT…	MKKLSKRTKRTNKHKLKHKLKFDKNKIYSFDNAITLIKEAAIAKFDESIDVSIHLNVDIKRSDQIVRGSIVLPFSTGKRIYIAAFVPEEKFEQAKMAGADIVGMEDLAQKIKSNEVSCNVVIASPESMHVVSSLGQILGPKGLMPNIKDGTLSSDILTAIKNAKLGQIRYRMDKSGIIHAAIGRKSFCNENIKSNILALINILNENKSSTNKNIYIRKIYLSSTMGIGVRVDFNENKIIN	SSDC_00110	0.866207	0.841667	0.0481688	0.664487	0.0724902	4.36899e-18
PADco_0200	CDS	19485	19967	483	+	160	COG0244	J	50S ribosomal protein L10	rplJ	TTGAGTCCTGATTTGAATGATAAAAAATCTATTATTAAAGAAGTTTCTGATCAAGTAGCCAATTCACAAATAATTATTTTATCTGAATATTCTGGCATTAAAGTGAATCAATTAACAAAATTACGCGAAAAAGCACGAAAAAAAAATTTATATTTACGTGTTTTAAAAAACACTCTTGCTCGTCGTATTTTTAAAAATACTATTTTTTCTAATTTATCTTCTGAGCTATATGGTCAATTAATTTATTTAATATCTAATGATATTATTAAATCAGCTAAAGTTATTAATGATTTTTCTAAAAATAACGAAAAACTTACTATTAGAATCGGGAATTTTTCTGGAAATTTGCTTGATAAAAAAACTATAATTAAATTGGCGAATATTCCAACTAAAAAAGTT…	MSPDLNDKKSIIKEVSDQVANSQIIILSEYSGIKVNQLTKLREKARKKNLYLRVLKNTLARRIFKNTIFSNLSSELYGQLIYLISNDIIKSAKVINDFSKNNEKLTIRIGNFSGNLLDKKTIIKLANIPTKKVLLTQLLKIIFFPISSFIYGLSIVSKKK	SSDC_00115	0.910973	0.85625	0.0598358	0.428156	0.139752	2.06448e-08
PADco_0210	CDS	20073	20450	378	+	125	COG0222	J	50S ribosomal protein L7/L12	rplL	ATGACAATTAGTAAAGATGAGATTTTAAAAGCTATTAGTAACTTAACAGTATTAGAATTAAATGATCTAGTCAAAGCATTTGAAAAAAAATTTGGAGTATCAGCTACCGCAATAACCTCTAATAATTCTAGTGCAGCGTCTTCCGTCGATATTCCAGTAAAAGAACAAACAGAATTTACGGTTACGTTAAATAGTTTTGGAACAAATAAAGTTAGCGTAATTAAAATTGTACGTGAAATTACTGGATTAGGTTTAAAAGAGGCTAAAAATTTAGTTGATTCTGCCCCTAAAGAAATTAAAGAAGGAATTACTAAGGAAGCCGCTGAAGCAATTAAGAAAAAATTAGAAGAGGTTGGAGCAAAAATAGAAATTAAATAA	MTISKDEILKAISNLTVLELNDLVKAFEKKFGVSATAITSNNSSAASSVDIPVKEQTEFTVTLNSFGTNKVSVIKIVREITGLGLKEAKNLVDSAPKEIKEGITKEAAEAIKKKLEEVGAKIEIK	SSDC_00120	0.904762	0.888	0.0563163	0.477205	0.118013	3.85104e-08
PADco_0220	CDS	20651	24745	4095	+	1364	COG0085	K	DNA-directed RNA polymerase subunit beta	rpoB	ATGCAGTATTCATTCACCGAGAAGAAGCGTATTCGTAAATCTTTTGCAAAACGTCCTGATGTTCATAGCGTCCCCTTTTTACTGATAACGCAATTAGAATCTTATTACAATTTTTTACAAGCAGATATTATACCATCTAATCGCAAAAATGAAGGTTTAGAGGCTGCGTTTAGATCCATATTTCCTATTCATACCAGTTTAGCTCGTTTAGAATTTTTTTCATATACATTAAGTTCACCATTATTTGATGTAAAAGAATGTAAAAAACGTGGTCTAACATTTGCTTCATCATTACGTGTTAGAATGCGTTTAGTAATTTTAGATAAAGAATCACCTAAACTTATTATTAAAGAAATAAAAGAACAAGAAGTTTACATGGGTGAACTTCCTTTAATGACT…	MQYSFTEKKRIRKSFAKRPDVHSVPFLLITQLESYYNFLQADIIPSNRKNEGLEAAFRSIFPIHTSLARLEFFSYTLSSPLFDVKECKKRGLTFASSLRVRMRLVILDKESPKLIIKEIKEQEVYMGELPLMTKTGSFIINGTERVVVSQLHRSPGVFFEHDRGKTHSSGKLLFSARIIPYRGSWLDFEFDPKDILFFRIDRRRKIPITVLLKAIGMTSEQILLYFFSFDNFTLHAISGASMNFVAEHLRGEVVRFNITDKNGQIIVPKNKRINYKHIRQIESFDIKKILVPENYLVGKVLARNIINHENNEVIASANDEITEELLYNFRKKNIFNIETLYTNDLDHGSYISQTLAIDDVKDQITAKTFIYRTIRPGEPPTEDSVNALFNNLFYDEDRY…	SSDC_00125	0.929426	0.943548	0.0232647	0.700027	0.033234	5.54716e-126
PADco_0230	CDS	24820	28953	4134	+	1377	COG0086	K	DNA-directed RNA polymerase subunit beta'	rpoC	ATGAAGGCATTACTTGATTTATTTAAACAAATTCATCAAACTGAACAATTCAATGCGATAAAAATTAGTCTCGCGTCCCCAGAAAAAATTAGATCTTGGTCTTATGGTGAAGTTAAAAAACCAGAAACCATTAATTATCGTACATTTAAACCAGAACGAGATGGTTTATTTTGTTCTAAAATTTTTGGCCCTGTTAAAGATTATGAATGTTTATGTGGAAAATATAAAAGATTAAAATATCGTGGAGTTATTTGTGAAAAATGTGGTGTTGAGGTTACTTTATCTAAAGTTCGTCGTGAACGTATGGGGCATATTGAACTTGCATCTCCTACCGCTCATATTTGGTTTTTAAAATCATTACCATCTCGTTTAGGTATGGTGCTTGATATGACGTTACGC…	MKALLDLFKQIHQTEQFNAIKISLASPEKIRSWSYGEVKKPETINYRTFKPERDGLFCSKIFGPVKDYECLCGKYKRLKYRGVICEKCGVEVTLSKVRRERMGHIELASPTAHIWFLKSLPSRLGMVLDMTLRDIERVLYFEAYVVTDPGITPLKKSQILSEENYFTKYEEYGNKFTALMGAEGIRDLLRSIDIDHDIEILRKNLKELKSEVKIQKYAKRLKVLEAFQRSGIKPEWMIIEVLPVLPPELRPLVPLDVGRFATSDLNDLYRRFINRNNRLKRLIELRAPEIITRNEKRMLQEATDALLDNGRRGKIMTGANKRPLKSLAEMIKGKGGRFRQNLLGKRVDYSGRSVIVVGPQLKLHQCGLPKLMALELFKPFIFNKLELLQLSSTIKAAKK…	SSDC_00130	0.925703	0.947292	0.0189451	0.671438	0.0282158	2.34803e-137
PADco_0240	CDS	29127	29525	399	+	132	COG0048	J	30S ribosomal protein S12	rpsL	ATGAGTAAAAATAAAATGCCAACTATTAATCAATTAATTCGTAATCCGCGTATTTCTATGCGTACTAAAAGTAAGTCTCCTGCATTAGAAAATAGCCCACAAAAAAGAGGAGTGTGTACTCGTGTTTATACAACAACTCCTAAAAAACCTAATTCAGCACTTCGTAAGGTTGCTAAAGTTCGTTTAACTAATGGTTTTGAGGTAATTTCTTATATTGGAGGAGAGGGTCATAATTTACAAGAACATAGTGTTGTATTATTACGCGGTGGTCGTGTAAAAGATTTACCAGGTGTACGATATCACATGATTAGAGGAACATTGGACACGCAGGGTGTAAAAAATCGTAAACAAGCGCGCTCAAAATATGGCTCAACCCGTACTAATTCTTCTAAAAAATAA	MSKNKMPTINQLIRNPRISMRTKSKSPALENSPQKRGVCTRVYTTTPKKPNSALRKVAKVRLTNGFEVISYIGGEGHNLQEHSVVLLRGGRVKDLPGVRYHMIRGTLDTQGVKNRKQARSKYGSTRTNSSKK	SSDC_00135	0.912281	0.931818	0.0125058	0.405833	0.0308152	3.49379e-11
PADco_0250	CDS	29589	30059	471	+	156	COG0049	J	30S ribosomal protein S7	rpsG	ATGTCTCGTCGAAGAGAAATTACTAAAAGAGAGATTATGCCTGATCCAAAATTTAATAGTGTAGATGTAGCAAAATTTGTAAATGTTTTAATGTTATCAGGTAAAAAATCAGTTTCTGAGAGCATTATATATGGTGCATTTGATTATATTAAAGAAAAATCTGGTAAAGATCCATTAGAAGTATTTTTTTCAGCAGTTTCTAATTGTAAACCAGTTGTAGAAGTTAAATCTCGTCGAGTTGGTGGTGCTAATTATCAGGTTCCGGTTGAAGTTCGTCCTGTTCGTAGAATAGCATTATCAATGCGTTGGTTACGAGAGGCGGCTAATAAGCGTAATGAAAAATCAATGCAACAACGCTTAGGAAGTGAATTGATGGAGGCATCAGAAAATAAGGGTAGC…	MSRRREITKREIMPDPKFNSVDVAKFVNVLMLSGKKSVSESIIYGAFDYIKEKSGKDPLEVFFSAVSNCKPVVEVKSRRVGGANYQVPVEVRPVRRIALSMRWLREAANKRNEKSMQQRLGSELMEASENKGSAIKRRDEIHRMAEANKAFSHFRF	SSDC_00140	0.944798	0.948718	0.0222401	0.426749	0.0521152	3.90522e-11
PADco_0260	CDS	30157	32259	2103	+	700	COG0480	J	elongation factor G	fusA	ATGGAACGTAAAACTCCAATTGATAGGTATCGTAATATCGGTATTTCCGCTCATATAGATGCGGGTAAAACAACCACTACCGAACGTATTTTGTTTTATACTGGCGTGAACCATAAAATTGGCGAGGTGCATGATGGTGCGGCTACTATGGACTGGATGGAGCAAGAACAAGAGCGCGGGATAACAATTACTTCAGCGGCAACTACATGTTTTTGGAAGGGGATGGCAAATAATTTTCCGGAACATCATATAAATATCATTGATACCCCAGGGCATGTTGATTTTACAATTGAAGTTGAGCGTTCAATGCGAGTATTAGATGGTGTATGTATGGTATATTGTGCTGTTGGAGGTGTACAACCGCAATCAGAAACTGTTTGGAGGCAAGCTAATAAATAT…	MERKTPIDRYRNIGISAHIDAGKTTTTERILFYTGVNHKIGEVHDGAATMDWMEQEQERGITITSAATTCFWKGMANNFPEHHINIIDTPGHVDFTIEVERSMRVLDGVCMVYCAVGGVQPQSETVWRQANKYKVPRLAFVNKMDRIGANFFKVYEQIRERLKAHPVPVQIPIYSEESFNGVIDLVKMKAIYWDEKSKGVKFNYKDIPESLKEEAKKWRENILEVVFEVSENLMDKYLEENDLNESEIKTAIRKLTISGKIIPMMCGTAFKNKGVQAMLDGIVDYLPSPVDIPPITGTNVNDEIVFRKAKDKEKFSALAFKISTDPFVGQLCFIRCYSGILNSGDTILNSLKIKKERVGRIVQMHANQREEIKKISSGDIAAIVGLKNTTTGDTLCDEK…	SSDC_00145	0.921065	0.93	0.0293654	0.714234	0.0411145	6.64946e-68
PADco_0270	CDS	32300	32626	327	+	108	COG0051	J	30S ribosomal protein S10	rpsJ	ATGTCAATTATAAATCAAAAAATACGTATTCGTTTAAAGGCGTTTGATTACCGTTTAATTGATAAATCAACATTAGAAATCGTTGAAACAGCTAGACGATCAGGTGCAGTAGTTCGTGGACCCATTCCTTTACCTACCCGTATTCAACGTTTTGATGTATTACGTTCACCGCATGTTAATAAAACGGCACGTGATCAATTTGAAATGCGTACTCATCGAAGATTAATGGATATTGTAAATCCAACAGATAAAACTGTAGATGCATTAATTAAATTAGATTTACCCGCTGGCGTAGATGTAGAAATTAAATTATATTCGATGAATTAG	MSIINQKIRIRLKAFDYRLIDKSTLEIVETARRSGAVVRGPIPLPTRIQRFDVLRSPHVNKTARDQFEMRTHRRLMDIVNPTDKTVDALIKLDLPAGVDVEIKLYSMN	SSDC_00150	0.926606	0.944444	0.0114534	0.309063	0.0370584	6.70092e-08
PADco_0280	CDS	32820	33443	624	+	207	COG0087	J	50S ribosomal protein L3	rplC	ATGACACGTATTTTTACGGAAAATGGTGAGTCTGTTCCTATAACTGTTTTAGATGTATCTAAAAATTATATTATTCAAATTAAAAAGTCTAAAATAGATGGTTATAACGCTATTCAAGTTTCATATGGTCAACTTCGTCCATCTAAAATAAATAAAGCTATAGCCGGTCATTATGCTAAAGCTAATGTTTTAGCCGGTTCTTTTTTAAAAGAATTTTTAATTGATTCTAGAAAAATTTCTAAAATAAAAATTGGTGATTCAGTTTCTATTAATTTATTTGATGTAGGTCAAAAAGTGGATGTTCGTGGTATTTCGATAGGTAAAGGTTATTCTGGTGTTATTAAACGTTATGGATTTTCTTCTGGTCGCGCATCAAGAGGAAATTCTTGTGCTCATAAT…	MTRIFTENGESVPITVLDVSKNYIIQIKKSKIDGYNAIQVSYGQLRPSKINKAIAGHYAKANVLAGSFLKEFLIDSRKISKIKIGDSVSINLFDVGQKVDVRGISIGKGYSGVIKRYGFSSGRASRGNSCAHNVPGSIGMSQDPGRVFPGKRMSGHLGNVFKTIQNLKIIKIDYERQLLFIKGSVPGAKNGKIVVTHAIKTKVNKGV	SSDC_00155	0.881997	0.853211	0.0405931	0.535484	0.0758063	4.05166e-11
PADco_0290	CDS	33446	34066	621	+	206	COG0088	J	50S ribosomal protein L4	rplD	ATGGAGCTAAAGTTTTTAAATGCACAAGGTCAAATTTTTTCAAATATTGAAGTAAAAGATAGTATTTTTAATAGCATTTACAATCAAGCATTAATTCATCAAATTATAGTTTCATATCGCGCAAATATGCGTAGTGGAAATAGAAAACAAAAAGATAGAAAAGAAGTACATCATACAACAAAAAAACCGTGGCGCCAAAAAGGAACAGGCCGTGCTCGCGCCGGAATGTCGTCTTCTCCATTATGGAGGGGAGGCGGACGTTGTTTTCCAAATCTTCCTAATGAAAATTTTTCACATAAAATTAATAAAAAAATGTATAGAATCGCTCTTTGTTCTATATTATCTCAATTAGTTAGAGAAAATCGTTTATTAATTATTGAAAGTTTTTCGATAGATTCA…	MELKFLNAQGQIFSNIEVKDSIFNSIYNQALIHQIIVSYRANMRSGNRKQKDRKEVHHTTKKPWRQKGTGRARAGMSSSPLWRGGGRCFPNLPNENFSHKINKKMYRIALCSILSQLVRENRLLIIESFSIDSPKTKLLVNKLINMGLNSVLIIVNEFNKNLLLSSRNLSNVLLIEPRYINPISLIFYKKVLITRNALEKVERLLI	SSDC_00160	0.925926	0.907767	0.0385967	0.537041	0.0718693	5.76473e-13
PADco_0300	CDS	34063	34398	336	+	111	COG0089	J	50S ribosomal protein L23	rplW	ATGAGCATTAATATTAAATATAATAAAGAACGCTTGATGAAGATATTATTATTTCCAATTATTTCCGAGAAAGCGACTTTTGTTTACAAAAAAAATAAACAAATTATTTTTTGTGTAATGCGAGACGCTACTAAATTAGAAATTAAGGCTGCTATTGAACTTTTTTTTAAGGTAAAAATTAAAGCCGTTCAAGTAGTAAATCGTTTAGGAAAACAAAAACGCTCCGGTAAAAATATAGGACGTCGCAAACATATGCGACATGCTTTTATATGTTTATATCCAGATCAAGAAATAGATTTTATAAAAAAAGGAGAAATAATCAATGACTCTTATTAG	MSINIKYNKERLMKILLFPIISEKATFVYKKNKQIIFCVMRDATKLEIKAAIELFFKVKIKAVQVVNRLGKQKRSGKNIGRRKHMRHAFICLYPDQEIDFIKKGEIINDSY	SSDC_00165	0.916667	0.90991	0.0370451	0.506915	0.0730795	1.37494e-09
PADco_0310	CDS	34385	35212	828	+	275	COG0090	J	50S ribosomal protein L2	rplB	ATGACTCTTATTAGAGTTAAACCCACTTCTCCTGGTCGTCGAGGCATGGTTAAGGTTATTAATAAAAATTTGTATAAAGGTCGACCGTTTCGAGCGTTAATTGAAAAAAAATCAAAAAATTCCGGTCGTAATAATTATGGTCGTATTACTACTCGTCATATTGGAGGAGGGCATAAACAAAATTATCGTATAATTGATTTTAAAAGGAAAAAAGATAATGTTTTAGCTAAAGTTGAACGCATTGAATATGATCCTAATCGTAGCGCAAATATAGCACTTTTATGTTATATTGATGGTGATCGTCGTTATATTCTTGCTACAAAAAATATGACTATAGGTGATTATATAATTAATGGTTCTAATGCTCCTATAAAATCCGGTAATTGTTTACCAATTAGA…	MTLIRVKPTSPGRRGMVKVINKNLYKGRPFRALIEKKSKNSGRNNYGRITTRHIGGGHKQNYRIIDFKRKKDNVLAKVERIEYDPNRSANIALLCYIDGDRRYILATKNMTIGDYIINGSNAPIKSGNCLPIRNIPIGTVINCIEILPGKGAQIARSAGSGATLVSRESVYSQIRLRSGEVRHIHIECRATIGEIGNIEHNLRKIGKAGAMRWRGIRPTVRGVAMNPVDHPHGGGEGKTSAGRHPVSPWGVQTKGKKTRNNKRTDSMIVSYRKNK	SSDC_00170	0.913253	0.927273	0.0294322	1.32813	0.0221607	8.01384e-38
PADco_0320	CDS	35221	35496	276	+	91	COG0185	J	30S ribosomal protein S19	rpsS	ATGGCACGTTCATTAAAAAAAGGTCCTTTTTGTGATGTACATTTAATAAAAAAAGTTGAAAAAGCACAAAATACAAAAGATAAAAAGCCAATTAAAACTTGGTCTCGTCGCTCAACAATTATGCCTGATTTTATTGGTTTAACTATTTCTGTTCATAATGGAAAAGAACATATACCTGTATATATATCTGAAAATATGGTTGGTCATAAACTCGGTGAATTTGCATTGACACGTACATTTAAAGGTCATTCTGGTGATAAAAAGGTTAAGAAATAA	MARSLKKGPFCDVHLIKKVEKAQNTKDKKPIKTWSRRSTIMPDFIGLTISVHNGKEHIPVYISENMVGHKLGEFALTRTFKGHSGDKKVKK	SSDC_00175	0.949275	0.956044	0.016698	0.563377	0.0296391	4.55881e-08
PADco_0330	CDS	35508	35840	333	+	110	COG0091	J	50S ribosomal protein L22	rplV	ATGGAAACTAAAGCTATTTTACGTAATACACATCTTTCTACACAAAAAAGTCGTTTAGTTGCTGATTTAATTCGAGGTAAAAGTGTTGAAAAAGCTATTAATATTTTAGCATTTAATCCTAAAAAATGCGCAATTATTATTAAAAAAGTATTAGAATCTGCAATTGCGAATGCTGAACATAATAATGGAGAGGATATAGATAACTTGAAAGTAAAGGCTATTTATATTGAAAAAGCTTCTATTGTTAAGCGTTTTTTTGCTCGCGCTAAAGGTAGAGGTAATCATATTTCAAAACAATTTTGTCATATTTATGTAATTGTAAGTAGTAATTAA	METKAILRNTHLSTQKSRLVADLIRGKSVEKAINILAFNPKKCAIIIKKVLESAIANAEHNNGEDIDNLKVKAIYIEKASIVKRFFARAKGRGNHISKQFCHIYVIVSSN	SSDC_00180	0.942943	0.945455	0.0203622	1.25967	0.0161646	6.22468e-11
PADco_0340	CDS	35852	36595	744	+	247	COG0092	J	30S ribosomal protein S3	rpsC	ATGGGGCAAAAAATTCATCCAGTTGGATTTCGTCTTTCGTTTAATTTGGATTGGAAAGCACGTTGGTATGCTGATAAAAATAATTTTTCTATTATGCTTAATCAAGATTTAAGAGTTCGCGCATATCTTAGAGAAAGATTAAAAAACGCATCAATTAGTCGTGTTGTAATTGAGCGCCCAGCTAAAAATGCTCGTATTACTATTTATAGCTCACGACCAGGTGTTATTATTGGCAAGAAAGGCGAAGATATTGAGTTTTTAAGGTCTGTTTTAACTAAAATTATGAATGTACCTGTTCATATTAATATTGAAGAAATTACTAGACCAGAATCAGATGCTAAACTTATTTCTGATTCAATTGCACAACAATTAGAAAAACGTATTGTATTTCGCAGGGTA…	MGQKIHPVGFRLSFNLDWKARWYADKNNFSIMLNQDLRVRAYLRERLKNASISRVVIERPAKNARITIYSSRPGVIIGKKGEDIEFLRSVLTKIMNVPVHINIEEITRPESDAKLISDSIAQQLEKRIVFRRVMKRVIQNSARLSLKGIKIMISGRLNGVEIARKEWYKEGRIPLHTLRADIDYSFSEAHTTYGIIGIKVWIYKGEKSPIINSLKIKTVNHDKKRRPQYRGNKNIDFHSKNTHSKLQ	SSDC_00185	0.890625	0.870588	0.0412499	0.693059	0.0595185	1.752e-18
PADco_0350	CDS	36613	37029	417	+	138	COG0197	J	50S ribosomal protein L16	rplP	ATGTTACAACCAGCTCGTAGAAAATATCGTAAAGAACAAAAGGGACGTAATACTGGTATTTCACATTTTCGTGGCACTTCTGTTTCATTTGGTAAATTTGGATTAAAAGCGATTGTTCGTGGTCGAATTACAGCTCAACAAATTGAATCAGCTAGGAGAGCAATGACTCGTCATATTAAACGAGGGGGGCGAGTTTGGATTAGAATTTTTCCAGATAAACCAATTTCCAATAAACCAGCAGAAGTTAGAATGGGGAATGGTAAAGGTAATCCAGAGTATTATGTTACAGAAATACAACCAGGAAAAGTTCTTTATGAGATGGATGGAGTAAGTGAAGAATTAGCAAGAGAGGCGTTTCGTTTAGCCTCCGCTAAACTTCCACTTTTAACTATTTTTGTT…	MLQPARRKYRKEQKGRNTGISHFRGTSVSFGKFGLKAIVRGRITAQQIESARRAMTRHIKRGGRVWIRIFPDKPISNKPAEVRMGNGKGNPEYYVTEIQPGKVLYEMDGVSEELAREAFRLASAKLPLLTIFVIRQVG	SSDC_00190	0.938095	0.978417	0.00552656	0.887824	0.00622484	1.47133e-20
PADco_0360	CDS	37057	37248	192	+	63	COG0255	J	50S ribosomal protein L29	rpmC	ATGAAAATATCTGAATTATTTAAAAAAAATAAAAAAGACTTAAATAAAGAGTTAATTGAATTATTAAAAATACAATTTAGTTTACGTATACAAATAAAAAATCAAAAATTACATAATATTTCTCAAATAAAAAAAATACGTCGTAATATTGCTCGCATAAAAACTATTTTAAATATTAGGAATACTTATTAA	MKISELFKKNKKDLNKELIELLKIQFSLRIQIKNQKLHNISQIKKIRRNIARIKTILNIRNTY	SSDC_00195	0.921875	0.904762	0.0390191	0.324214	0.12035	0.0120663
PADco_0370	CDS	37248	37505	258	+	85	COG0186	J	30S ribosomal protein S17	rpsQ	ATGAATACTCCAATAAAAAAAAAATTAAAAAGATCTTTAATTGGTAAAGTTATATCTGATAAAATGAATAATACTGTAACTGTACTTATAGAACGTCGTGTTAAACATCCTTTATATGGGAAAATTATTACAAGAATTAGTAAATATCATGTACATAATAAAAATAATTTCGCTAAACTCGGAGATTTTGTTGAAATTAAAGAAGGGAGACCGATTTCAAAAACAAAATCTTGGAATATAAAAAATATATTAACTTAA	MNTPIKKKLKRSLIGKVISDKMNNTVTVLIERRVKHPLYGKIITRISKYHVHNKNNFAKLGDFVEIKEGRPISKTKSWNIKNILT	SSDC_00200	0.930233	0.929412	0.0269967	0.827546	0.0326225	1.60271e-09
PADco_0380	CDS	37627	37995	369	+	122	COG0093	J	50S ribosomal protein L14	rplN	ATGATTCAAACAGAAAGTCGACTTGAAATTGCTGATAATACCGGTGCTCGTGAAGTTTTATGTATTAAAGTTTTAGGGGGGTCTAAACGTCGCTATGCTTCTATTGGGGATATAATTAAAGTAACTATAAAAAATGCTATTCCTAGGGGGCGAGTAAAAAAAGGTGAAATTTATAATGCAATTGTAGTTCGTACAAAAAAGGGTGTTCGTCGTCAAGATGGTTCTTTAATAAAATTTGATAAAAATGCTGCTGTTTTATTAAATTCAAAATTTGAACCTATAGGTACTCGTATATTTGGTCCAGTTACAAGAGAATTACGAACAGAACGATTTATGAAAATTATTTCTCTTGCTCCTGAAGTTTTATAA	MIQTESRLEIADNTGAREVLCIKVLGGSKRRYASIGDIIKVTIKNAIPRGRVKKGEIYNAIVVRTKKGVRRQDGSLIKFDKNAAVLLNSKFEPIGTRIFGPVTRELRTERFMKIISLAPEVL	SSDC_00205	0.943089	0.983607	0.0061817	1.52151	0.00406288	1.88838e-18
PADco_0390	CDS	38017	38346	330	+	109	COG0198	J	50S ribosomal protein L24	rplX	ATGAAAAAAATTCGTATAAATGATGAGGTAGTTATTTTAACTGGAAAAGAAAAAAAAAAGAGAGGTATTGTTAAAAAAATTATTAATATGAATTATGTTATTGTGGATAAGATTAATATTTTTAAAAAAACAATTAAACCAAATCCATCATTAAATAAAGTAGGTAGTATTATTAAAAAAATAATGCCAATTCATATATCAAATATTGCTTTATTTAATCCTAAATCAGGAAAAGCAGATCGAGTAATTTTTAAGAATATAAATGGAAAAAAAATAAGAGTTTTTAAATCTAATAACGAAATTGTTAATAGTAAAATTATTAAAATTTAA	MKKIRINDEVVILTGKEKKKRGIVKKIINMNYVIVDKINIFKKTIKPNPSLNKVGSIIKKIMPIHISNIALFNPKSGKADRVIFKNINGKKIRVFKSNNEIVNSKIIKI	SSDC_00210	0.936364	0.908257	0.0397382	0.32931	0.120671	3.97454e-05
PADco_0400	CDS	38353	38892	540	+	179	COG0094	J	50S ribosomal protein L5	rplE	ATGATTCGCCTCCAAGAGTTTTATAAAAAAAATATTATTCCTTATTTAATAAATAAGTATTCTTATTCTTCTGAAATGCAAGTACCTCGTATTTTAAAAATTACCTTAAATATGGGTCTTTCAGAGGCTGTTTCTAATAAAAAGGTTATTGAGAATGCTGTTTCTGATTTAACTAAAATTTCAGGACAAAAACCAATTGTCACTAAAGCGCGTAAATCAATATCTGCTTTTAAAATTCGAGAAAATTATTCAATTGGTTGTATGGTAACCTTAAGAAGAACGAGAATGTATGAATTTTTAGATCGTTTAATTACTATTGCGTTACCTCGTGTTCGTGATTTTCGTGGTATATCTGGAAAAATTTTTGATGGGAGGGGAAATTGCAATATTGGTATAAAA…	MIRLQEFYKKNIIPYLINKYSYSSEMQVPRILKITLNMGLSEAVSNKKVIENAVSDLTKISGQKPIVTKARKSISAFKIRENYSIGCMVTLRRTRMYEFLDRLITIALPRVRDFRGISGKIFDGRGNCNIGIKEQIIFPEIEYDKIDMLRGMNINISTTSKTDKEAKSLLSAFKFPFRN	SSDC_00215	0.940741	0.944134	0.0217759	0.483283	0.0450583	2.43735e-14
PADco_0410	CDS	38905	39210	306	+	101	COG0199	J	30S ribosomal protein S14	rpsN	ATGGCAAAACTATCATTAGTAAATCGCGAGCTTAAACGTAAATTTTTAGTTAAAAAATATGCTAATAAAAGAATTGAATTAAAGAAAATTATTAGAGATCAATCAAAATCAGAAGAAGAACGTTATAAAGCACGTTTAGTACTACAATCTCTTCCAAGAAATTCTAATCCTACTCGTCAACGTAATCGTTGTTCTTTAACGGGTCGTCCTAGAGGGAATTTTCGTAAATTTAATTTGAGTCGTATAAAATTAAGAGAAATTGCTATGCAAGGCGATATCCCTGGAATAACTAGAGCTAGTTGGTAA	MAKLSLVNRELKRKFLVKKYANKRIELKKIIRDQSKSEEERYKARLVLQSLPRNSNPTRQRNRCSLTGRPRGNFRKFNLSRIKLREIAMQGDIPGITRASW	SSDC_00220	0.921569	0.90099	0.0505181	0.594866	0.0849235	8.09348e-06
PADco_0420	CDS	39227	39625	399	+	132	COG0096	J	30S ribosomal protein S8	rpsH	ATGAGCATGAGCGATCCTATTGCTGATATGTTGACTTATATTCGTAATGGACAAATTGTAAATAAAAGAAAAATAATAATGCCATCATCTAAAATAAAAATAGAAATTGCTAAAGTTCTTAAAAATGAAGGGTATATTAAGGATTTTTTTATAATCAAATGCCTTAAAAATAAATTTGAATTAAAAATATTATTGAAATATTATATGAATCGTCCTGTTATTGAATGTTTAAAGCGCATTTCTCGCCCAGGGTTACGTATTTATAAAAATAAAAATAATATTCCTAAAATAATGAATGGTTTAGGTTTAGTTATTATATCAACTTCATCAGGTATTATAACTGATCGTAAGGCTAGAGCGATGGGCATTGGCGGTGAAATTATTTGTTATGTTTCTTAA	MSMSDPIADMLTYIRNGQIVNKRKIIMPSSKIKIEIAKVLKNEGYIKDFFIIKCLKNKFELKILLKYYMNRPVIECLKRISRPGLRIYKNKNNIPKIMNGLGLVIISTSSGIITDRKARAMGIGGEIICYVS	SSDC_00225	0.927318	0.931818	0.0266454	0.772937	0.0344729	1.72734e-13
PADco_0430	CDS	39637	40170	534	+	177	COG0097	J	50S ribosomal protein L6	rplF	ATGTCTCGTATAGGTAAGATGCCTATTTTTATACCTTCTACCGTAGAAGTTATACTAAATCCTAATAAAATCATATTAAAGGGACCATTAGGTATATTGAAGCAAAATCAAAATAACTTAGTAAAAATTAAAAACAATTCTAATGTTCTTTATTTTACCGCAATTAATAATAGTCGTATAGCAAATTCAATGTCTGGTACAATGCGATCTATAATTAATAATATGGTTATTGGAATAACAAAAGGTTTTAAAAAGAAGCTCCAATTAATTGGAGTGGGTTTTCGAGCAAAAATTGAAAAAAATTATCTAAATTTAATTCTCGGTTTTTCTCATCCTATTTTATATAAAATACCATTTGATATTATTTGTGAAACACCCAGTCAAACAGAAATTTTAATA…	MSRIGKMPIFIPSTVEVILNPNKIILKGPLGILKQNQNNLVKIKNNSNVLYFTAINNSRIANSMSGTMRSIINNMVIGITKGFKKKLQLIGVGFRAKIEKNYLNLILGFSHPILYKIPFDIICETPSQTEILIKGSNRQAVGQVASEIRGYYKPEPYKGKGVRYLNEIVILKETKKK	SSDC_00230	0.91573	0.903955	0.0394703	0.497325	0.0793652	4.93952e-14
PADco_0440	CDS	40195	40557	363	+	120	COG0256	J	50S ribosomal protein L18	rplR	ATGAATAAAATAAAATCACGTTTACGGCGTGCCAGAAAAGTAAGAATAAAAATTTCTGAATTAGAAATTAATCGTCTTATGGTGCATCGCACTAATTTACATATATATGCTAATATTATAAGCCCGAATGCAGAGATTTTAATTTCAGCTTCTACATTAGAAAAAGAAGTTCGTTTGAAATTAAATACCCAATCTGGTAAAGGAGGTAATATTTCTGCTGCCTCTATAATAGGTCGACGTATTGCTGAAAAAGCATTAAAAATAGGAATTACACAAGTTGCATTTGATCGTTCTGGTTTTCGTTATCATGGTCGCATTAAAGCTTTAGCAAATGCCGCTAGAAAAATCGGATTAAAGTTTTAA	MNKIKSRLRRARKVRIKISELEINRLMVHRTNLHIYANIISPNAEILISASTLEKEVRLKLNTQSGKGGNISAASIIGRRIAEKALKIGITQVAFDRSGFRYHGRIKALANAARKIGLKF	SSDC_00235	0.917355	0.875	0.0570367	0.376043	0.151676	2.35418e-05
PADco_0450	CDS	40570	41088	519	+	172	COG0098	J	30S ribosomal protein S5	rpsE	ATGGTAAAAATACAATCAAGAATTCAAAATGAAAAGCCGGATGATGGAATACGAGAAAAAATGATTGCAGTTAATCGTGTTACAAAAGTTGTAAAGGGTGGTCGTATTATGAGTTTTTCGGCATTAGTGGTAGTTGGAGATGGTCATGGACGAGTTGGTATGGGAAAAGGTAAATCAAAAGAAGTTCCTTCTGCTGTCCAAAAAGCTGTTAATAAAGCTCGTAGAAATATGATTAAAGTAATATTAAAAAATAATACATTACAATACACGGTATTAGGTAAACATGGAGCATCATTAGTACTAATAACTCCAGCTAAAGAAGGAACAGGAATAATTGCAGGAGGTGCGGTTCGAGCTATTTTTGATGTTATGGGAGTTCATAATGTTGTCGCAAAATCT…	MVKIQSRIQNEKPDDGIREKMIAVNRVTKVVKGGRIMSFSALVVVGDGHGRVGMGKGKSKEVPSAVQKAVNKARRNMIKVILKNNTLQYTVLGKHGASLVLITPAKEGTGIIAGGAVRAIFDVMGVHNVVAKSHGSTNAYNMVRATLNGLLKINTPFEIAKKRNKSIKEILN	SSDC_00240	0.928709	0.953488	0.0179495	0.80865	0.0221968	1.09087e-22
PADco_0460	CDS	41091	41270	180	+	59	COG1841	J	50S ribosomal protein L30	rpmD	ATGAAAAAAATACTAAAAATACAACTTATTAAAAGTTTAATTGGAAAAAAAAATACACATCGCGCAATTATTCGTGGGCTTGGTTTAAAAAGAATTAATTCTGTGCGTGTATTAAATGACACCTCCTCAATTCGCGGTATGATAAATAAAGTATCATATCTTGTGAAAATACTTTCATAA	MKKILKIQLIKSLIGKKNTHRAIIRGLGLKRINSVRVLNDTSSIRGMINKVSYLVKILS	SSDC_00245	0.922222	0.966102	0.0137328	0.682117	0.0201326	4.77765e-09
PADco_0470	CDS	41289	41720	432	+	143	COG0200	J	50S ribosomal protein L15	rplO	ATGAGATTGAATAATATTCAACCAAATAAAGGCGCTAAACATTATAAAAAGCGTTTAGGACGTGGTATTGGATCTGGGTTTGGTAAAACTGCTGGACGAGGACATAAAGGGCAAAAATCTCGATCAGGAGGATTCCATAAAATTTGCTTTGAGGGAGGTCAAATGCCATTATATCGGCGCTTACCTAAACGTGGATTTAAATCAATAAAACGTTTTTATACAGCAGAAATTAGGTTATCTGATTTAGAAAACTTAAATATTTCTGAAATTGATATTTTTACCTTAAAAAATGCTAATATTATTTCTAAATTTGTTCGAGTAGTTCGTGTAATCTTATCTGGTAATTTAAATAAAAAAATAATACTAAAAGGATTAAAGGTTACCAAAGGTGCCAAAATT…	MRLNNIQPNKGAKHYKKRLGRGIGSGFGKTAGRGHKGQKSRSGGFHKICFEGGQMPLYRRLPKRGFKSIKRFYTAEIRLSDLENLNISEIDIFTLKNANIISKFVRVVRVILSGNLNKKIILKGLKVTKGAKIAIEKIGGSIM	SSDC_00250	0.916667	0.923077	0.0338249	0.642377	0.0526558	1.26349e-13
PADco_0480	CDS	41757	43079	1323	+	440	COG0201	U	protein translocase subunit SecY	secY	ATGCCAAAATTCTTAAAAACAACTATAAGAGGCTTTCCTTGGAATCGTTTATTGTTTTTATTTTGTGCATTATTTATATATCGTTTAGGTGCGCATATTCCAATTCCTTCAATTAATCTCAATCAACTAACACAATTATTTGAGAAAAATCAAAATAATATTTTAGGAATGTTTAATATGTTTTCTGGGGGAGCTCTGTCTCATTTAACTATATTTTCTTTGGGTATTATGCCTTATATTTCTTCATCAATAATTATGCAATTATTATCAAGTATATTACCTAAATTTGAGAATTTAAAAAAAGAAGGTGAATTAGGAAAATATAAAATTGCTCAATATACTAGATTTAGCACATTAATTCTAGCAATATTACAGGGATCTGGAATTTCTTTAATACTT…	MPKFLKTTIRGFPWNRLLFLFCALFIYRLGAHIPIPSINLNQLTQLFEKNQNNILGMFNMFSGGALSHLTIFSLGIMPYISSSIIMQLLSSILPKFENLKKEGELGKYKIAQYTRFSTLILAILQGSGISLILESQKNLVLNTGIYFYFITILTLVSGTMFLMWLSEQITEYGLGNGTSIIIFSGIISSLPNTLINLIKLVKIDLINVLLVILISLLLLIMTYFVVFIECGQRKILINYIRKEVNNRIYSNKSSYLPLKLNIAGVIPAIFASSIILFPITIISWFISFANKNNFFIIFLKNLINLISPGKLLHSILYTIAIIFFCFFYATLIFNSKETADNLKKSGAFIPGIRPGYQTIRYIDNIIMRLTLSGSIYIAFVCLIPEFFISQFNIPFYFGG…	SSDC_00255	0.920755	0.890909	0.0469759	0.438844	0.107045	1.35322e-21
PADco_0490	CDS	43107	43325	219	+	72	COG0361	J	translation initiation factor IF-1 2	infA	ATGGAAAAAAATGATGTAATTCAAATGCAAGGACAGATTCTTGAAAATCTTCCAAATGCAACATTTAAAGTAAAATTAGAGAATGGTCATATAATACTTGGGCATATTTCAGGTAAAATGCGAATGAATTATATTCGTATTCTTCCTGGTGATAAAGTGACGGTAGAATTAACACCCTATGATTTAAGTCGAGGGCGTATTATATTTAGAACAAAATAA	MEKNDVIQMQGQILENLPNATFKVKLENGHIILGHISGKMRMNYIRILPGDKVTVELTPYDLSRGRIIFRTK	SSDC_00260	0.954338	0.958333	0.0160939	0.34732	0.0463373	2.24991e-05
PADco_0500	CDS	43505	43870	366	+	121	COG0099	J	30S ribosomal protein S13	rpsM	ATGACACGAATCGTTGGAGTAAATATACCAAATAATCAACATACTATAATAGGTCTGACGGCTATTTATGGTATTGGTCTCTCGCGTGCGCGAAAAATATGTGAAAGAACTAAAATTTCAACTATTAAAAAAATAAAAGATTTAAATGATAATGAATTAGAAAAATTACGTGAAGAAATTTCTAAATTTATAATTGAAGGTGATTTACGTCGTGAATTTTCTATGAATATAAAGCGTTTAATAGATCTTTCTTGTTATCGAGGAATTCGCCATAGAAAAGGTTTACCATGCCGAGGGCAGCGCACTAGAACTAACGCTCGTACTCGAAAAGGGCCTCGTCGAGCAGCGCAATCATTAAGAAAATAA	MTRIVGVNIPNNQHTIIGLTAIYGIGLSRARKICERTKISTIKKIKDLNDNELEKLREEISKFIIEGDLRREFSMNIKRLIDLSCYRGIRHRKGLPCRGQRTRTNARTRKGPRRAAQSLRK	SSDC_00270	0.951087	0.942149	0.0263987	0.238942	0.110482	2.23233e-05
PADco_0510	CDS	43911	44312	402	+	133	COG0100	J	30S ribosomal protein S11	rpsK	ATGGCTAAAATACCCAATAATACTAATGCTCGTATTCGTAAAAAAATTAAAAAAAATATCATTGAAGGTGTTGCGCATATTCATGCCTCTTTTAATAACACTATTATCACAATTACTGATCGAAAAGGTTATACGTTATCTTGGGCATCTTCTGGAAGCGTAAATTTTAAGGGTTCTCGTAAATCTACACCATTTGCTGCTCAAGTTGCTGCAGAATCTGCGGGAAAAATTGCAATTGAACATGGTATTAAAAATTTAGAAGTACGCATTAAAGGGCCCGGTCCAGGACGTGAATCTTCAGTTCGAGCATTAAATAATTTAGGTATTAAAATTACTCAAATTGAAGATGTTACACCTATCCCGCATAATGGTTGTCGTCCTCCAAAACGACGCCGTGTT…	MAKIPNNTNARIRKKIKKNIIEGVAHIHASFNNTIITITDRKGYTLSWASSGSVNFKGSRKSTPFAAQVAAESAGKIAIEHGIKNLEVRIKGPGPGRESSVRALNNLGIKITQIEDVTPIPHNGCRPPKRRRV	SSDC_00275	0.927861	0.954887	0.0173064	1.00521	0.0172166	3.76483e-19
PADco_0520	CDS	44466	45089	624	+	207	COG0522	J	30S ribosomal protein S4	rpsD	ATGGCTCGATATATTGGTCCAAAAGCAAAACTTTGTCGTCGTGAAGGTATAGATTTATTTTTAAAAAGCGCGCGTCGCTCATTAGATTCAAAATGTAAATTAGATTTAAAACCTGGTCAACATGGTAGAATTTCTGGATCCCGTACATCTGATTATGGACATCAATTAAGAGAAAAACAAAAAGTTAAACGAATATACGGTATTTTAGAAAAACAATTCCGTCTTTATTTTATTGAGGGAACTCGCCTTAAAGGAAAAACAGGTGAAATTATATTAAAATTATTAGAATCACGACTTGATAATGTGGTATACCGAATGGGTTTTAGTTCTACTAGATCCGAAGCTCGTCAATTAGTATCACATAAAGCATTTTTAGTAAATAAAAAAATAGTTAATATT…	MARYIGPKAKLCRREGIDLFLKSARRSLDSKCKLDLKPGQHGRISGSRTSDYGHQLREKQKVKRIYGILEKQFRLYFIEGTRLKGKTGEIILKLLESRLDNVVYRMGFSSTRSEARQLVSHKAFLVNKKIVNIASYKIKPGDIISVREKAKKQIRITNSLELSEHNNKFSWITVDAKKMEGIFKSEPNRSEFANDINESLIVELYSR	SSDC_00280	0.929487	0.927536	0.029728	0.849916	0.0349776	1.50452e-18
PADco_0530	CDS	45140	46117	978	+	325	COG0202	K	DNA-directed RNA polymerase subunit alpha	rpoA	ATGCAAAACAGTTTATTGAAACCACAAATAATTGATGTTGAAACATTAGGAGTTAATTATGCTAAAGTTATTATGGAGCCTTTTGAGCGTGGTTATGGTTACACATTAGGTAATGCTTTACGTCGCGTATTGTTATCGTCTATGATTGGTTGCGCGCCAACTGAAGTAATAATTTCAGGAGCTTTACATGAATATTCTTCATTAGAAGGAGTGCAAGAAGATATAATTGATATTATATTAAATTTAAAGGGCGTAATATTAAAACTTTATAGCAGAGATTATGCGATATTAAATTTAAAAAAATCTGGAGAAGGCGTTGTTTTAGCTTCTGATATTGAATTATTAAATGATATTGAATTAATTAATCCAAATCATATTATTGCAAATTTATCCGCTAAT…	MQNSLLKPQIIDVETLGVNYAKVIMEPFERGYGYTLGNALRRVLLSSMIGCAPTEVIISGALHEYSSLEGVQEDIIDIILNLKGVILKLYSRDYAILNLKKSGEGVVLASDIELLNDIELINPNHIIANLSANGKLDMQIKFEKGRGYVPGNIRYLTENINKTIGRIILDASFSPVLRVSYVVESARVEQCTDLDKLIMNIETNGVITPEEAIRQSARVLVDQLNVFAALENTPVKKELDSSLPKIDPILLRSVDDLELTVRSANCLKAENIHYIGDLIQRSENELLKTPNLGRKSLNEIKEILGSRGLVLGVKLDNWPPIELKK	SSDC_00285	0.917178	0.913846	0.0363031	0.927982	0.0391205	9.29878e-30
PADco_0540	CDS	46194	46559	366	+	121	COG0203	J	50S ribosomal protein L17	rplQ	ATGCGTCATTGTCATGGTTTTCGCAAACTAAATAGAACCTCTTCTCATCGTTTAATAATGTTACGCAACATGACAGTTTCTTTATTGCGTTATGAAATTATTAAGACAACTTTACCTAAAGCAAAAGAATTACGTCGTGTTGTTGAGCCAATATTAACATTAAGCAAAAAAAATACTTTATCAAATAAACGTTTAGCTTTTAGTTATTTACGGGATAGAAAAATTACAATTAAATTATTTTCTGAATTAGGACCGCGTTATATTAAAATTAATGGAGGATATGTTCGTATATTAAAAATGGGTTTTCGTGTTGGAGATAATGCACCCATGGCTTTTATTCAATTATTAAATCAAACAAAAAATTAA	MRHCHGFRKLNRTSSHRLIMLRNMTVSLLRYEIIKTTLPKAKELRRVVEPILTLSKKNTLSNKRLAFSYLRDRKITIKLFSELGPRYIKINGGYVRILKMGFRVGDNAPMAFIQLLNQTKN	SSDC_00290	0.956284	0.975207	0.00975073	0.353397	0.0275915	1.3897e-09
PADco_0550	CDS	46585	47523	939	+	312	COG0524	F	carbohydrate kinase family protein	pfkB	ATGAATTCTCTTATTTGTGGTTCATTAGCATTTGATAATATTATGAAATTTAATGGAAAATTTTCACATTCCCTTTTACCTGATCAACTTGATAAAATAAACATTTCATTTTATTCACCAACTATGCAAAAAGAATATGGTGGATGTGCTGGTAATATTGCATATAATTTAAAACTTTTAAATGGCAACCCATTAATTGTAGCTACCTTAGGAAAGGATGGTGCGTCTTATTTAAAGCATTTAAAATATTTAGGAATTTCCAATAAATATATACAAACAATTGATTCAATGTTTACCGCGCAATGTTTTATTGTAACTGATGTTGATAATAATCAAATTACAATTTTTCATCCAGGAGCAATGCAATTATCATATGATAATAATTGCATTAATAATACT…	MNSLICGSLAFDNIMKFNGKFSHSLLPDQLDKINISFYSPTMQKEYGGCAGNIAYNLKLLNGNPLIVATLGKDGASYLKHLKYLGISNKYIQTIDSMFTAQCFIVTDVDNNQITIFHPGAMQLSYDNNCINNTDIKIAIISPDNCSNMIKHIKKILKLKIPFIFDPGQSLSMFNKEELIKIIKKSSYIIVNDYESKLLVSKTSLSLQKINKQVKVLIVTRGELGSNIFLNSEKEIKIPCVKADKIVDPTGCGDAFRSGILFGITHNLDWYTIGRLSNLMGAIKISYQGGQKHCPSLSEIDQRFKEAFGYRYN	SSDC_00295	0.924388	0.910256	0.036203	0.650999	0.0556115	5.82342e-24
PADco_0560	CDS	47686	48753	1068	-	355	COG0208	F	ribonucleoside-diphosphate reductase subunit beta	nrdB	ATGTCAATACAATTTAATAATAAAAAAAAATCATTAAAAATTAATTCTTTTGAAAGAATTAATAAAATTAATAAACAAATAATTAATGGGCATACTGATGTTAATCAACTTGTTCCCTTTAAATATAATTGGGCGTGGGATAGATATTTATCTAGCTGCGCAAATCATTGGATGCCACAAGAAATTAATATGCAACGTGATATTGAATTATGGAAAAACCCAATCGGATTAACACAAGAAGAACGTCGTTTAGTTAAACGAAATCTTGGTTTTTTTTCTACAGCTGATTCGTTAGCTGCTAATAATATTGTATTAGGTACATATCGTCACATTACAGCGCCAGAATGTAGGCAGTATCTATTACGTCAAGCATTTGAAGAGGCAATACATACACACGCA…	MSIQFNNKKKSLKINSFERINKINKQIINGHTDVNQLVPFKYNWAWDRYLSSCANHWMPQEINMQRDIELWKNPIGLTQEERRLVKRNLGFFSTADSLAANNIVLGTYRHITAPECRQYLLRQAFEEAIHTHAYQYIVESLGLDELEIFNAYHEIKSIRDKDEFLIPFINVLTNLEFKTGNTKNDQKLLKSLIVFACIMEGLFFYVGFAQILALGRQNKMIGSSELYQYILRDESMHCNFGIDLINTIKIENPNLWTTEFCKEIEQLFLKAIELEYYYAEDTMPKGILGLNAKTFKSYLRFIANCRMKQIGIKQLFPYERNPFPWMSEMINLKKESNFFETRVMEYQSGGTLDWE	SSDC_00300	0.949438	0.96338	0.0142726	0.429046	0.033266	3.04054e-27
PADco_0570	CDS	48847	51372	2526	-	841	COG0209	F	ribonucleoside-diphosphate reductase subunit alpha	nrdA	ATGATTACTAATTTAAATAAGGAGGTAAGTAAACAAGGTATTATTTTTAGTAACAAAAATACAATAGAAAAAGAAATTTATATAATAAAGAATAATAAATCTTGTTTGCTTGATATGAAATTACTCCGTAATTTTATATGTTCAGTTTGTGTAGGATTAGAAAAAGAAGTTAATATAAATTTAATTTTATCAGAAACAAAAAAAAATTTATATAATGGAATTTCTATAGAAGAATTACATAAGTCATCAATTTTAGCAACACGTACATTAATGGAAAAAGATCCAGTTTATAGTCAAGTAACGGCTCGCTTGTTAATGTATTGTATTAGAAAAGAAGTTTTTGGAAGAGAAATAAAACAAATTGATTTATCCATAAAATATAAAAAATATTTTTTAAGA…	MITNLNKEVSKQGIIFSNKNTIEKEIYIIKNNKSCLLDMKLLRNFICSVCVGLEKEVNINLILSETKKNLYNGISIEELHKSSILATRTLMEKDPVYSQVTARLLMYCIRKEVFGREIKQIDLSIKYKKYFLRFINKGINNKLLNPKLAEFNLPLLSNALLPERDLQFNYLGLKILYDRYFLHIEDVRIEMPQFFFMRIAMGLSLNEDNREEYAIKFYNLLSSFSFMCSTPTLFNSGTIRSQLSSCYLSTVPDNLYGIFESIKENALLSKYAGGLGNDWTQVRSLGSLIKGTNGRSQGVIPFLKVVNDVAVAVNQGGKRKGAICAYLEVWHMDIEEFIELRKNTGDDRRRTHDMNIAIWVPDLFMKRVIKEGTWTLFSPYDVPDLHNKFGKEFEESYLL…	SSDC_00305	0.926762	0.916766	0.0330088	0.549246	0.0600983	5.57866e-55
PADco_0580	CDS	51625	52977	1353	+	450	COG0541	U	signal recognition particle protein	ffh	ATGTTTAAAAATCTTACTAAACGTTTATCTAATATTATTAAAAAAATGAGCGGGGAAGTGCGATTAACTAAAGATAATACTGAAAATATGTTTCGTGAAATTCGTATTTCATTATTAGAGGCTGATGTATCCCTACCAATTATAAAAAAATTTATTTCTAATATTAAAAACAAATCTATGGGAAAAGAAATTTTATATTCTTTAACCCCTGGACAATCTTTAGTTAGTTTAATTCAATCTGAATTATCTCATATAATGGGGGCTCATCTAGATAAAAAACATTTTCAATTAAATCTTTTAACACAACCTCCTTCTGTAATATTAATAGTGGGTTTACAAGGTAGTGGTAAAACTACAAGTATTGGTAAATTATCAAAATATTTACAAAAAAATAAAAAA…	MFKNLTKRLSNIIKKMSGEVRLTKDNTENMFREIRISLLEADVSLPIIKKFISNIKNKSMGKEILYSLTPGQSLVSLIQSELSHIMGAHLDKKHFQLNLLTQPPSVILIVGLQGSGKTTSIGKLSKYLQKNKKKILTVSTDIYRPAAINQLKIVTLESGSDFFPNITNNPINIVNSALKHAKIHNYDVLIIDTPGQIGINKIMINEINLIYKIAKPVETLLIVDCMLGQDALNHAKIFNNMLTLTGIILTKLDGDARGGAALSIQYIIKKPIKFIGTSEKIYGLEKFDPIRMTNRILGMGDILSLINSAKENINKISAKKIENKIKNKEKFDLNDFKTQLIQMKKMGGLNMLIEKLPYYIQQKTNKSNVNETEKKIRRIEGIINSMTLYERKKPFSIKS…	SSDC_00310	0.9125	0.875831	0.0511828	0.506438	0.101064	2.12222e-22
PADco_0590	CDS	52999	54651	1653	-	550	COG0442	J	proline--tRNA ligase	proS	ATGATACGTTCTGGAATGATTAAGCAAATTAGCTCCGGAATTTATGCTTATATGCCTATTGGTTTACGAGTTATTCATAAAATTCAAGAAATTATTAGAAAGGAGATGAATAATTCTGGTGCTATTGAGTTATTAATGCCAATTATGCAGCCAATTGAATTATGGAAAAAAAGTGGTCGTTATAAAAAAATAAATTTAGATTTTATAAAAGTAAAAGATAGATATAATCGTAATTTTATTATTCAACCTACTTCTGAAGAAGTAATAACAAACATTATTTGCAATGAAATACATAGTTATAAACAATTACCAATTAATTTTTATCATATTCAAACTAAATTTCGTGATGAAATTCGTCCTCGATTTGGCTTAATTCGTAGCAGAGAATTTATAATGAAA…	MIRSGMIKQISSGIYAYMPIGLRVIHKIQEIIRKEMNNSGAIELLMPIMQPIELWKKSGRYKKINLDFIKVKDRYNRNFIIQPTSEEVITNIICNEIHSYKQLPINFYHIQTKFRDEIRPRFGLIRSREFIMKDAYSFDCDLESMKFSYQKMYNTYIRIFKKFDLKFCIVEANNGEIGGSISHEFHVISKTGEDIIAYCPDSNYAANIETAKSMYNLNINNKPTKKLKLITIPSNKFTFKQIINFLKFPLSMIVRSIVLIINLNLYTRKICILLLRSDHQLNDIKIRKIDGLQNYRFASESEIINIFGVSSNYLGPFHIKPEIRIIADYSVIIMNDFACGTNKINFYYTGVNWDRDLPKPEIEDIRNVVEGDLSPDGKGLLKIQRGIEIGHIFQLGTIY…	SSDC_00315	0.893703	0.878472	0.0323261	0.474892	0.0680704	5.38025e-30
PADco_0600	CDS	54774	55787	1014	-	337	COG0536	S	GTPase ObgE	obgE	ATGAAATTTATAGATGAAGCTAAAATTCAAGTAATCGCGGGAGACGGAGGAGATGGTATTATTAGTTTTTGTCGAGAAAAATATCGTCCATTTGGCGGCCCTAGCGGGGGAGATGGGGGAAAAGGAGGTTCAATTTGGGCAATAGCTGATCGTAATGTTAATACATTAATTGAATATTCTTTTTCTAAGCAACAAAAAGCAAAAAATGGGGGAAATGGAAGAAGCGATGCTTGTCATGGAAAAAATGCAAAAGATATATTTCTTCGTATGCCAATTGGTACTTTAATTATTGATTATAAAACTGAAAAAAATATTGCTGAACTCGTTAAAGATAAGCAAGTAGTATTACTGGCAAATGGAGGTAAAGGGGGTAGAGGAAATATTCACTTTAAATCTTCG…	MKFIDEAKIQVIAGDGGDGIISFCREKYRPFGGPSGGDGGKGGSIWAIADRNVNTLIEYSFSKQQKAKNGGNGRSDACHGKNAKDIFLRMPIGTLIIDYKTEKNIAELVKDKQVVLLANGGKGGRGNIHFKSSINRVPYKKSNGIKGEYKELKLELKILADVGLLGRPNSGKSTFISAVSNARPKISDYPFTTLYPNLGVVNINYDNNFTIADIPGLIKGSSYGAGLGIQFLRHLQRTKLLLHIIDVSLFKNIINLIQEINDITQELRNYNISLFEKPRWIILNKIDILSEKEKIKYMENFVDYFKSKNKIFKISALTHVGCSELIFKIYHYLSKLT	SSDC_00320	0.914538	0.91716	0.0330231	0.839851	0.0393202	4.25892e-34
PADco_0610	CDS	55857	56114	258	-	85	COG0211	J	50S ribosomal protein L27	rpmA	ATGGCACATAAAAAAGGAGGGGGAACGACTCGGAATGGAAGAGATTCGAAATCTAAGCGATTAGGTATTAAAATTTATGGAAATCAAATAATTAATGCCGGGAATATTATTCTTCGTCAACGAGGAACAAAAGTACATGCAGGAAAAAATGTTGGAATTGGAAAAGATCATACTTTATTCTCCTTAGTTAAGGGTAAAGTATTTTTTTTAAAACATGGTAAGAAAAAACAACAATTAGTTACGGTAGTAAAAATTTAA	MAHKKGGGTTRNGRDSKSKRLGIKIYGNQIINAGNIILRQRGTKVHAGKNVGIGKDHTLFSLVKGKVFFLKHGKKKQQLVTVVKI	SSDC_00325	0.906977	0.929412	0.0290105	0.853533	0.0339888	3.69725e-11
PADco_0620	CDS	56140	56466	327	-	108	COG0261	J	50S ribosomal protein L21	rplU	ATGTATGCGGTAATAAAAACCGGGGGTAAACAATATAAAGTTACCAATAATGAAAAACTTAAAATAGAAAAAATATCTGTAAATGTTGGGGAAAAAATAATTTTAAATAAAATACTTGCTATATATACAGATAAAAATATCATTTTAGGTAAACCATTAGTTTCTGATGCTACAATTTCAGCTATCGTATTAGCACAAAGTCGTTTTAAGAAAATTAAAATTTTTAAAATGAAAAGACGTAAACATTATCGAAAAAATCAAGGTCATCGACAAAATTATACAGAAATAAAAATTATTTCTATAGATTATGATAAAAAAATAAATTAA	MYAVIKTGGKQYKVTNNEKLKIEKISVNVGEKIILNKILAIYTDKNIILGKPLVSDATISAIVLAQSRFKKIKIFKMKRRKHYRKNQGHRQNYTEIKIISIDYDKKIN	SSDC_00330	0.954128	0.953704	0.0177077	0.430993	0.0410858	2.74623e-07
PADco_0630	CDS	56601	57944	1344	-	447	COG0439	I	acetyl-CoA carboxylase biotin carboxylase subunit	accC	ATGTTTAAAAAAATACTTATTGCTAATCGCGGAGAAATTGCCTTAAGAATTCAGCGTACATGTCAAGAAATGGGAATTAAAACAGTTATAGTACATTCAGAAATAGATCGCAATACTAAATGCGTTAAATTAGCTGATGAATCAGTATGTATAGGTTTAGATAAACCCATATTTAGTTATATGAATATACCAGCAATTATTAGTGCAGCAGAAATTACTAATGCAGAAGCTATTCATCCTGGATATGGTTTTTTATCTGAAAATTCTAATTTCGCGGAATGTACTGAAAAATCTGGTTTTATTTTTATTGGACCACATTCTAGCTCTATACGTATGATGAGTAATAAATTATCAGCTAAACAAATTATGACTGAAATGAATATACCTTGTGTTCCAGGA…	MFKKILIANRGEIALRIQRTCQEMGIKTVIVHSEIDRNTKCVKLADESVCIGLDKPIFSYMNIPAIISAAEITNAEAIHPGYGFLSENSNFAECTEKSGFIFIGPHSSSIRMMSNKLSAKQIMTEMNIPCVPGFNKKLSKNPQEIINIARTIGYPIIIKSSGGAGGRGMRVIYNENDIVNAVNITKSEAESTFGNSEVYIEKYLENPRHIEIQILCDKYKNAIWLGERDCSMQRRHQKLIEEAPATGISRKIIEKIAELCINACKKINYYSAGTFEFLYENGSFYFIEMNTRIQVEHPVTEFITGVDIIKEQIRIAAGKRLEYNQKDIILKGHAIECRINAEDPFRFMPSSGCIQNWHSPGGAGIRIDSHIYSGYYVPSVYDSMIGKIITYGLTREQAI…	SSDC_00335	0.918155	0.897092	0.0419567	0.803797	0.0521981	2.9352e-33
PADco_0640	CDS	58017	58496	480	-	159	COG0511	I	acetyl-CoA carboxylase biotin carboxyl carrier protein subunit	accB	ATGGATTTAAAAAAATTAAAATCTCTTATTGATCTTGTGGCAAAATCTAATATTAAAGAATTAGAGGTAACAGAAGAAAAAAATTATATTCGTATTATTAAAGAATCTATACAATTACATGATAAAATATTAATGTTGAAATCAAAAAATTTATCGGATCAAAAGTGTAATTCTATAACCTCAGAAAAAAAAAATATATCAGTATTAAGTAGTGATAAATTAACAATAAATGATTCCAAAAAATATATAATTAAATCACCTATGGTTGGAACTTTTTATCATTCATCAGCTCCTAATTCTTCTCCATTTGTTGAAATTGGATCTGAAGTTAAAATTGGAACAACATTATGTATTATTGAGGCAATGAAATTATTAAATGAAATTAATTCAGAAAAGCAA…	MDLKKLKSLIDLVAKSNIKELEVTEEKNYIRIIKESIQLHDKILMLKSKNLSDQKCNSITSEKKNISVLSSDKLTINDSKKYIIKSPMVGTFYHSSAPNSSPFVEIGSEVKIGTTLCIIEAMKLLNEINSEKQGIIKKILVENEQPVEFGQPLFILKLI	SSDC_00340	0.910603	0.874214	0.0560775	0.661378	0.0847888	2.07522e-10
PADco_0650	CDS	58748	60637	1890	+	629	COG0557	K	RNB domain-containing ribonuclease	rnb	ATGAATTTACTTTTTGAAAAATATAGCGCCTTTAAAGTTGGCACAATTTTTTCTCAGAATGGTAATTTTTATCAAGTTAAAATAATTTCTGGCCGACATATTAAGGTAAAAAATAGTGATATTTTACTACGATTTTCCACACCAAATCCAGATCAATTAATTAAACAAGCAAAATTATTAGCTAATGAAATTGATCTTAATTTTTTATGGGAAATTGTTGGAACAAAAGAATTTTATTTTTTTGATTTAGGTATAGAATACTTTGGGCATACTCCATTATCATATGAAGCGGCTAGTTTATTATTTTGCTTACATAATTCTCCTATTTATTTTTATAAAAAAGGAAAAGGACGTTATAAAGCAGTACCTGGAAAATTATTAAAAACAACTAAAATTAAT…	MNLLFEKYSAFKVGTIFSQNGNFYQVKIISGRHIKVKNSDILLRFSTPNPDQLIKQAKLLANEIDLNFLWEIVGTKEFYFFDLGIEYFGHTPLSYEAASLLFCLHNSPIYFYKKGKGRYKAVPGKLLKTTKINLEKKKSQIKLQNEYISKLKNKEIPDKIQNLALQLLFKPDKNSIEYKALNIASKALKVSPERLIIDCGRIKSIEQLHYKKFLFHFFPKGIKFPNLIIPNLPKLPVANNIRAFSIDDASTTEIDDALSVVKLSCGKIQIGIHISAPGLCIKRNDLIDNFIRERMSSIYTPGNKITMLPSNIIDKFSLNEGKTRAALSLYSILNPIDWSLVSTKTRVEMISIVSNLRNNYLNSLITEEILNSGEGEYPHKNDIAILWKWAKSLEKKRMI…	SSDC_00350	0.907985	0.888712	0.044903	0.604505	0.0742807	8.78782e-40
PADco_0660	CDS	60740	63238	2499	+	832	COG0550	L	DNA topoisomerase III	topB	ATGAATAAAATTCTTATTATTGCAGAAAAACCTTCTGTTGCATGTGATATTGCTAAAACATTAGGTGGATTTACTAAATATGATGAATATTTTGAATCTGATTGTTATGTACTTTCATCGGCAATTGGTCATTTATTGAAAATTTCCGTTCCCAAGAAATATCATACAAAATATAATAAGTGGACCTTTAAAAATTTACCAATAATTCCACCAAATTTTATTTTAAATCCAATTACTAAAACTAAATCTAGATTAAAATTATTAAATTTTTTAATTAAACGTAAAGATATTGTTGAGTTAATTAATGCTTGTGATGCTGGACGAGAAGGAGAATTAATTTTTCGTATGATTATAAGTTATACACATGCCACACAACCTATAAAACGATTATGGTTACAA…	MNKILIIAEKPSVACDIAKTLGGFTKYDEYFESDCYVLSSAIGHLLKISVPKKYHTKYNKWTFKNLPIIPPNFILNPITKTKSRLKLLNFLIKRKDIVELINACDAGREGELIFRMIISYTHATQPIKRLWLQSMTSSAIRDSFANLKRDSDMLLLADAARSRSEADWLIGINGTRAMTAFNSKNGGFYLTTVGRVQTPTLSIVVTREEKIKKFIPRNFWEINATFISFHPENNMKIIYKGKWIDYKYKKNTLDLEKKPERLWNKLTAESIISNCIKKKGIVTGKLKLTKLKAPLLFNLTSLQREANCRFGLSAKNTLNLAQKLYEKYKVITYPRTDSCYLPRDYVDYIEKILFSLCDNKNYQKFTKEILNKKWYFIKNKRIFNNSKVSDHFAIIPTTI…	SSDC_00355	0.9236	0.91226	0.036372	0.661367	0.0549951	3.01031e-64
PADco_0670	CDS	63350	65260	1911	+	636	COG0441	J	threonine--tRNA ligase	thrS	ATGATTTCAATTCAAATTTCAAATAAATTAAAGTTGCAATTTTCTAAACCTATAACAGTGTTAGAGGTTGCTTCTTATATTAATGTGAATCTAGCTAAATCAGCTATAATCGGTAAATTAAATGGTATATTAGTAGATTTATCTTACGTAATTGATCATGATGTAAATTTAACTATAATAACAGAAAAAGATAATATTGGATTAAATATAATCCGTCATTCAACCGCGCATTTATTGGCTTATGCAGTCAAAAATTTATTTCCTGATTCTCAAATGGTAATTGGACCAGTAATAGAAAATGGATTTTATTATGATTTTTTATATAAACGTTCTTTTACAAAAGAAGATTTAATATTAATTGAAAAAAAAATGATTGAACTTTCCCAAAAAAATGAATTT…	MISIQISNKLKLQFSKPITVLEVASYINVNLAKSAIIGKLNGILVDLSYVIDHDVNLTIITEKDNIGLNIIRHSTAHLLAYAVKNLFPDSQMVIGPVIENGFYYDFLYKRSFTKEDLILIEKKMIELSQKNEFFLKKIITRDKAISYFNSVDEEFKKKIINLIPKNQEISLYSIGSFIDLCRGPHVLSTGKLKIFKLIKLAGSYWKGDQKNKKLQRIYGTAWVTKKDQEIYLYMIKEAEKRDHRKLGKKLNLFHFQEESPGLIFWHPKGYIILQEIKKYIRKIYKNNGYKEIKTPQMLDLSLWKKTGHWENYKDNMFTTKSENRFYALKPMNCPGHIQIYNSNFHSYRDLPLRFGEFGQCHRNESSGSLHGMMRTRGFIQDDGHIFCTKKQIKNEIIIF…	SSDC_00360	0.936192	0.926101	0.0303134	0.432983	0.0700106	1.48453e-37
PADco_0680	CDS	65443	65823	381	+	126	COG0290	J	translation initiation factor IF-3	infC	TTGGTTGAAATAGCTCCTTTTGCGAAACCTCCTGTGGCGCGTCTTATGGATTATGGTAAATTTAAATATAGAGAGAAAAAAAAAGCACATGAAGCAAAACTTAAACAAAAAGTTATTTTAATTAAAGAAATTAAATTTAGACCATGTATTAATGAAAGTGATTATAAAATTAAATTACGTAATTTAATTAGATTCTTAGAGGAGGGCGATAAAGTTAAAATTACATTACGTTTTCGAGGACGCGAAATATCTCATCAAGATCTTGGATTTCGTGTACTTGAACGCCTCAAATCAGATTTAGAATTATATTCTCAAATCGAACAATTTCCTAAAATAGAGGGTCGTCAAATGATAATGATTTTATCTCCTAAAAAAAAATAA	MVEIAPFAKPPVARLMDYGKFKYREKKKAHEAKLKQKVILIKEIKFRPCINESDYKIKLRNLIRFLEEGDKVKITLRFRGREISHQDLGFRVLERLKSDLELYSQIEQFPKIEGRQMIMILSPKKK	SSDC_00365	0.8125	0.80315	0.0333424	0.606698	0.0549572	2.40355e-10
PADco_0690	CDS	65930	66127	198	+	65	COG0291	J	50S ribosomal protein L35	rpmI	GTGTTTAAAATAAAAACGAAAAGCAGCGCAAAAAAACGTTTTCGTATACGCCCCGGAGGTTGCATTAAGCGTGGACAAGCCTTTAAACGTCATATTTTAACTAAAAAATCTACTAAAGTTAAACGTCAATTACGTGGATTAGTATCTGTTCATAAAAGCAATATAGCATCTGTGCGAGCTATGATGCCAAATTCTTAA	MFKIKTKSSAKKRFRIRPGGCIKRGQAFKRHILTKKSTKVKRQLRGLVSVHKSNIASVRAMMPNS	SSDC_00370	0.90404	0.923077	0.0443769	0.617644	0.0718486	1.38528e-06
PADco_0700	CDS	66155	66514	360	+	119	COG0292	J	50S ribosomal protein L20	rplT	ATGTCTAGAGTAAAACGCGGAATAACAGCGCGTGCCCGTCATAAAAAAGTTTTAAAACAAGCAAAAGGTTATTTTGGTCGTCGAAATTCTGTGTATCGTGTTGCTAAACAGGCAGTCATGCATGCTATGCAATATGCTTATCGTGATCGACGTAATAAAAAACGTGTATTTAGATCATTATGGATTGCTCGTATTAATGCCTCAGTTCGACAACATAATATTACTTATAATACATTTATAAATGGTTTAAAAAAATCTTCTATTCAATTAGATCGTAAATTATTAGCCAGTATAGCTGTTACAGATAAATTAGTTTTTTCTTCTATTGTTAACCAAATAAAAGAAAATTTAATTAATTAA	MSRVKRGITARARHKKVLKQAKGYFGRRNSVYRVAKQAVMHAMQYAYRDRRNKKRVFRSLWIARINASVRQHNITYNTFINGLKKSSIQLDRKLLASIAVTDKLVFSSIVNQIKENLIN	SSDC_00375	0.905149	0.893443	0.0327134	0.609031	0.0537138	3.24356e-09
PADco_0710	CDS	66555	67571	1017	+	338	COG0016	J	phenylalanine--tRNA ligase subunit alpha	pheS	ATGAATCAATTAAAAGAACTGTTTATACAAGCTAAATTTGATTTTTCTTCCGCATCAAGTATTTCTTCTTTAGAAAACACAAAAGCTTATTATCTTGGTAAAACTGGTAAATTAACTCAATATATAAAAAATATTAAAAAACTTTCTATAAATGAGCGGAAAAAATATGGTAAAATTATTAATTCTGTAAAAATAAAAATTGAAAAAGAACTTAATATTCATCGTGAAATTTTAAAAAAAAAACAATTACAAACATTATTAAAAACTAATAAAATTGATATAACCTTACCTGGAAGAGGTAAAAATAAAGGAGGGTTACATCCAATTATGCGTACTTTAGAGCGTATTGAAAAAATTTTCTATTCTATTGGTTTTGATATAACAGATGGACCGGAAATT…	MNQLKELFIQAKFDFSSASSISSLENTKAYYLGKTGKLTQYIKNIKKLSINERKKYGKIINSVKIKIEKELNIHREILKKKQLQTLLKTNKIDITLPGRGKNKGGLHPIMRTLERIEKIFYSIGFDITDGPEIETDFNNFTALNSPKNHPARSMHDTFYIKNKYVSNNKPLLRTHTSPMQIRYSKIHKPPIKVITSGRVYRIDNDSTHSPMFHQIEGLWIDKNISFSDLKGIYLNFIRIFFESNNIQIRFRPSYFPFTEPSAEIDIFFKDGPLKGNWLEISGAGQVNPKILRNMNLDPEKYIGFAFGSGLERLTMLRYGINDLRLFYKGNIRFLKQFT	SSDC_00380	0.933137	0.908284	0.0389414	0.400821	0.0971541	6.3902e-16
PADco_0720	CDS	67613	70042	2430	+	809	COG0072, COG0073	J	phenylalanine--tRNA ligase subunit beta	pheT	ATGCAAATTCCTGAAAATTGGTTACGAACAATAATTGATCCAAAATTGTCTTCTAATGATCTTGCAGATTTATTAACAATGTCTGGATTAGAAGTAGAAAAAATAGAAACAACCATTCCAATTTTTTCTAAAGTAATAATTGGTAAAATAATAAATATTATTAAACACCCTGATATAGATAATTTAAATATTTGTAAGGTTGATACTTATAAAAATATTTTAGATATTGTTTGTAATGTACCTAATATACGTGTTGGATTAAAGGTTCCATGCGCTATAATTGGATCCTCGCTACCATGTATTAATAAAAAAAAATCTTTTATAATTAGTGTAAAAAAAATTCATGGAATTAAATCATATGGAATGTTATGTTCTGCATATGATTTAAAAATAAACAAT…	MQIPENWLRTIIDPKLSSNDLADLLTMSGLEVEKIETTIPIFSKVIIGKIINIIKHPDIDNLNICKVDTYKNILDIVCNVPNIRVGLKVPCAIIGSSLPCINKKKSFIISVKKIHGIKSYGMLCSAYDLKINNKNKYLLELPEDAPIGKNFYDYYQFNNLKFIIKLTPNRGDCLSLFGIAREISILSNTPLKLLNTKITLPNYKEILPVKILAMDLCGRFSGRIIRGINPKTSTPKWMQIRLEDSGQKLISVLPDITNYVMLELGIPINIFDLSKIYGELNIRWGNIGETFKISNDLTININKNTGIISDNFKIISLSGIIEGVDVTVTLNTKDIYLGVAFWWPNSICGKANHYNLVTESSYRFERGIDFSKTIKCLERITNLIIEICGTSSSKISQID…	SSDC_00385	0.916598	0.896168	0.0454593	0.513704	0.0884934	2.00339e-49
PADco_0730	CDS	70110	72818	2709	-	902	COG1048	C	aconitate hydratase AcnA	acnA	ATGTTTCATAAAAAAACTATCTTAAAAGAATTTAAAATTTTTGAGAATAAAAAGGGTAAATTTTACTCATTACCCGCTTTAGAAGAAAAATTTGATATTAATATTTCTCGTTTACCTATATCAATTAGAATTATATTGGAATCAATAATACGTAATTATGATTGCAAAAAAATTACTGAAGAATATATTTATGAGTTAATGAATTGGAAACCTCAAGATTTAAGAATAAAAGAATTACCATTAATAGTTACACGTATTTTATTACAGGATTTTACAGGTATACCACTTTTAACGGATTTAGCTGCGATGCGTAGTATTTCTAAAAAAATAAATAAAAATCCTAAAAAAATTGAACCATTAGTTCCTGTAGATTTAATAATTGATCATTCTGTTCAAGTT…	MFHKKTILKEFKIFENKKGKFYSLPALEEKFDINISRLPISIRIILESIIRNYDCKKITEEYIYELMNWKPQDLRIKELPLIVTRILLQDFTGIPLLTDLAAMRSISKKINKNPKKIEPLVPVDLIIDHSVQVDFFGEKKALDLNMQLEFKRNKERYQFIKWGMQAFNKFNVIPPGFGIVHQINLEYLSRGVLNKNNIYYPDIIVGTDSHTTMINSMGVVGWGVGGIEAEAGMLGQPIYFLIPDVIGVNLIGKLNEGVTATDLVLTITKLLRKKKVVGKFVEFFGDGVKSLLLTDRATISNMAPEYGSTIGFFPIDKMTVNYLYNTGRNNLEINAFESYFRSQKLFGIPKIGEIDYTDIITLNLDNVLPSLSGPKRPQDLIKLKDVKKKFTELLIKPTS…	SSDC_00390	0.926991	0.915836	0.0332119	0.591122	0.0561844	1.59672e-65
PADco_0740	CDS	72859	73848	990	-	329	COG0039	C	malate dehydrogenase	mdH	ATGCTTAAAAAACCAGTACGAATTTCTATTACAGGCGCAGCTGGTCAAATTGGTTATAGTATTATATTTCGTATTGCTAATGGGGATCTTTTAGGTAAAGATCAGCCAATAATTTTACAATTACTTGAGGCGTCAAATAAAAAATCACAAAAAGCGATTAAAGGTGTAATTATGGAAATTGAAGATTGTGTTTTTCCATTATTAATGGATGTTAGTGCTCATAAAAATCCAATAACAGCCTTTAAAGATGCAAATATTGCTATATTAATTGGCTCCCTTCCTAGAGGAAGTAATATGAAACGTTCTGAGTTATTAGCTATTAATTCTCCTATTTTTATTGAACAAGGAAAGGCATTAAATTCCGTTGCTTCACGTGATGTTAAGGTTTTAGTTGTTGGA…	MLKKPVRISITGAAGQIGYSIIFRIANGDLLGKDQPIILQLLEASNKKSQKAIKGVIMEIEDCVFPLLMDVSAHKNPITAFKDANIAILIGSLPRGSNMKRSELLAINSPIFIEQGKALNSVASRDVKVLVVGNPVNTNTYITMKSAPDLSYKNFTAMLRLDHNRAIAKLASKLNEPVSSIKKVFVWGNHSLSMYADYRYATVNGVLIKNIINNNSYWNKNVFLPAISRRGEEIISIRGVSSAASAASAAIDHIKDWIFGTNNWVTMGIPSDGSYNIPKDIIFGFPVKTKNSKYKIIQDLKIDKFSQKKINLSIEELKNEICGINHLMR	SSDC_00395	0.913131	0.924012	0.0338384	1.25169	0.0270341	1.56888e-37
PADco_0750	CDS	73963	74376	414	+	137	COG2009	C	succinate dehydrogenase, cytochrome b556 subunit	sdhC	ATGAATAAAATAAATAAACTTAAAAATCAAAAAAAATATAAAAATATAAATATATTTCAAATTATTAATTATCGTTTACCCCCCAGTGGGATTGTATCAATAATGCATCGTATCAGTGGATTATTTATATTTTTTTTATTACCTTTTATTTTATATTTATTAGATCAAAGTTTAAATTCAAAAAATTCATATGAAATTTTTAAAAAATTTACATCGAATTTTTTTTTTAAAATTTTAATTTTAACATTAATCTGGTTATATTTAAATCACTTTTTTTCCGGTATCCGTCATTTAATTATGGATTTAAATATTGGTTTAGATAAAAATATTTCAAACAAATCAGCTATTTTTATATTAATAATAAATTTATCTTTAATATTAATTATAACACTAAAATTT…	MNKINKLKNQKKYKNINIFQIINYRLPPSGIVSIMHRISGLFIFFLLPFILYLLDQSLNSKNSYEIFKKFTSNFFFKILILTLIWLYLNHFFSGIRHLIMDLNIGLDKNISNKSAIFILIINLSLILIITLKFFGVI	SSDC_00400	0.944444	0.941606	0.0246031	0.242374	0.101509	4.51617e-07
PADco_0760	CDS	74379	74747	369	+	122	COG2142	C	succinate dehydrogenase, hydrophobic membrane anchor protein	sdhD	ATGAATAGCGATAACAATATTAAATCAAAAAATAAATTTTTTAACGCCCATTATGGTGCACGTGATTGGTTGGCTCAACGTATAACTGCAGTTATAATGGTAATTTATACAATAATTCTGTTATTTTTTTTATTAACTACTACTAATTTTAGTTATGAAAATTGGTCTAATTTATTTCAGTATAAATGGTTTAAAATAATTAGCTTTTCTGTTTTAATTTGTTTATTTTATCATGCATGGATTGGTATACGTGATATATTAATGGATTACGTAAAATCAGTTATTATTAAATTAATATTATATATTTTTAGTATTTTATGGTTAATTAATTGTGCTAATTGGGCAATACAAATATTATGGAGAATATAA	MNSDNNIKSKNKFFNAHYGARDWLAQRITAVIMVIYTIILLFFLLTTTNFSYENWSNLFQYKWFKIISFSVLICLFYHAWIGIRDILMDYVKSVIIKLILYIFSILWLINCANWAIQILWRI	SSDC_00405	0.913279	0.836066	0.0711594	0.280074	0.254074	0.0048873
PADco_0770	CDS	74747	76522	1776	+	591	COG1053	C	succinate dehydrogenase flavoprotein subunit	sdhA	ATGATTTTTAATAAATCTATTATTACAAATCATCGTTTTGATGTATTAATAATTGGCGCAGGAGGATCCGGTATGCGGGCCTCACTGCAGTTAGCGCAAAAAGATTTAAATGTCGCAGTTTTATCTAAGGTTTTTCCTACTCGTTCACATACAGTTGCCGCTCAAGGGGGGATTAGTGCTTCGTTAGGTAATATGTCAAAAGATAATTGGCATTGGCATATGTTTGATACTATTAAAGGATCTGATTATCTTGGGGATCAAGATGCTATTGAGTTTATGTGTAAAGAAGCACCAAAAGTTGTATATGAATTAGAACATTTTGGTATGCCATTTGATCGAAATAAAAATGGTACAATTTATCAAAGACCATTTGGTGGACATTCAGCTAATTTTGGAGAA…	MIFNKSIITNHRFDVLIIGAGGSGMRASLQLAQKDLNVAVLSKVFPTRSHTVAAQGGISASLGNMSKDNWHWHMFDTIKGSDYLGDQDAIEFMCKEAPKVVYELEHFGMPFDRNKNGTIYQRPFGGHSANFGEKPIARACAVADRTGHSLLHTLYQRNLHAKTNFFIEWMAIDLISNSEGDILGVVALEIETGNIMILESKITILATGGGGRIWAASTNAFINTGDGIGMAARAGLPLEDMEFWQFHPTGVAGAGVLITEGVRGEGGILINSNGERFMERYAPILKDLAPRDFVSRAMDQEIKEGRGCGPNKDHVMLDLRHINSETIINRLPSILDIGHKFANVNALKEPIPVIPTIHYQMGGIPTNIYGQVIIPKNNDNEIVNGLYAIGECACVSVHG…	SSDC_00410	0.922904	0.94247	0.0249511	1.1128	0.0224219	2.39443e-68
PADco_0780	CDS	76534	77244	711	+	236	COG0479	C	succinate dehydrogenase Fe-S subunit	sdhB	ATGAAACGCATAATTAAATTTAAAATTTATCGCTATAATCCAGATTATGATATAAAACCTTATATACAAAAATTTTTAGTTCATTTATCATCAAATGATAAAATGTTATTAGATGCATTACAGCGTATTAAATATGATATTGATGATTCATTAACATTACGTCGTTCTTGTAGGGAGGGTGTCTGCGGTTCAGATGCAATGAATATTAATGGAAAAAATGGATTAGCTTGTATTACAAATTTAAATGAATTAAAACAGCCAATTATAATACGACCATTACCAGGATTACCTGTTATTCGTGATTTAGTTGTTGATATGACATTATTTTTTAAACAATTTAATTCAATTAAACCATTTTTAATTACAAATAATAATCCTCCTGAAAAAGAACGATTACAA…	MKRIIKFKIYRYNPDYDIKPYIQKFLVHLSSNDKMLLDALQRIKYDIDDSLTLRRSCREGVCGSDAMNINGKNGLACITNLNELKQPIIIRPLPGLPVIRDLVVDMTLFFKQFNSIKPFLITNNNPPEKERLQSPEQRKILDGLYECILCGCCSTACPSFWWNSDKFVGPAGLLQAYRFISDNRDEATNFRLDNLEDPYRLFRCRSIMNCVDTCPKGLNPNRSINKIKELMIYRII	SSDC_00415	0.940928	0.970339	0.013859	0.564702	0.0245421	1.76135e-24
PADco_0790	CDS	77454	78746	1293	+	430	COG0372	C	citrate synthase	gltA	ATGCCTATTTCTGATAGTAAAGTTACTTTATCATTTTCAGATGGCACTCCGTCATTAAAATTCCCAATTTATAAAGGAACTATTGGACCTGACGTAATTGATATACAAAATTTTTATAAAATATCTGGAAAATTTATTTATGACCCAGGATTTATGTCAACTGCGTCATGTAATTCTGCAATTACATATATTGATGGTAATATTGGTGAATTATTATACAGAGGATATCCAATTGAGCAACTTGCAAATAACTGCAATTTTATGGAAATTTGTTATTTATTATTATATGGTGAATTACCAAATAAAACACAAAATAATAAATTTACACAAACTATAACAGAACATACTATGGTTGATAAAAAAATATTTTCATTTTTTCATGGTTTTTCTCGAAACGCT…	MPISDSKVTLSFSDGTPSLKFPIYKGTIGPDVIDIQNFYKISGKFIYDPGFMSTASCNSAITYIDGNIGELLYRGYPIEQLANNCNFMEICYLLLYGELPNKTQNNKFTQTITEHTMVDKKIFSFFHGFSRNAHPMAILTSLVSALPTFYNDSLSINDPYYREISTIRIIAKLPTLIAMIYKFNVGKPFIYPSNNFKYCDNFIYMMFSNTCKKYKINKILTKALDKILILHADHEQNASTSTVRLVGSSGANPFSCIAAGIACLWGPLHGGANEAVLNMLKKIDKTENISKFIKKIKNKSSNIKLMGFGHRIYKNYDPRAKIIRNICYKVLNELNLLNKSLFKLAIKLEKIALEDDYFVSRKLYPNVDFYSGIIQQALGIPTSMFTCIFAMARAAGWAA…	SSDC_00420	0.925097	0.927907	0.0332345	0.67929	0.0489253	1.51426e-35
PADco_0800	CDS	78869	81685	2817	+	938	COG0567	C	2-oxoglutarate dehydrogenase E1 component	sucA	ATGACAAATCAATACGAGAAATATAATTTATATTCTTATTTTTATAGTGAAAATCTTTTATATATAGAAGATTTATATAAATCTTATTTAAAAAATTCAAATTCTATATCAGAAAATTGGAAAATATGTTTTGATTTAATGCAATCTATTAATTATCAAAATAAATTAAATATAAATTTTAAAAATTTAAATAAAGAAACAGATAATATTTCTATTTATAAAAAAAATCATAAAAAATTCGAATTAACATCTTTAATAGATAGTTACCGTAGATTAGGTGTATATTTTGCTAACTTAGATCCATTAAAACAAAAAATAAAAAAAATAAATTTAGCTTCTAAATTAAATATAAAATTTTATAATTTTAATGAATCTGATATGGATTCTATTATTAATGTT…	MTNQYEKYNLYSYFYSENLLYIEDLYKSYLKNSNSISENWKICFDLMQSINYQNKLNINFKNLNKETDNISIYKKNHKKFELTSLIDSYRRLGVYFANLDPLKQKIKKINLASKLNIKFYNFNESDMDSIINVNNIFFGVKEITLRNLLKFLKNTYTSNIGSEFMYINNLKEVKWIQEQLESTQATPNFSKEKQKNILFLLTAAEGLERYLHNRYVGQKRFSLEGSESFILSLNEIIQRSGKKGIREIVIGMAHRGRLNVLVNILGKKPKELFDEFEDKNSKNLLSGDVKYHQGFSSNINTPGGIIHLSLAFNPSHLEIINPVVEGSVKARMERRNDKFGTQVLPILVHGDAAFSGQGVVMETLNFSQINNYNTGGTIHIIINNQIGFTTSPNDSRSTL…	SSDC_00425	0.916047	0.889244	0.043725	0.67056	0.0652067	3.89238e-61
PADco_0810	CDS	81721	82917	1197	+	398	COG0508	C	2-oxoglutarate dehydrogenase complex dihydrolipoyllysine-residue succinyltransferase	sucB	ATGGCACTTATTGAAGTAAAAGTTCCGCAGTTATCGGAATCTATATCAGAAGCAACGTTATTAAATTGGCATAAAAAGGAAGGAGAATTAGTTGTTCGTAATGAAAATTTAATTGATATCGAAACAGATAAAGTAATATTAGAATTACCGGCTCCACAAGATGGTATAATTAATAAAATTATTATTTCTGATGGATCTATTGTGACTTCTAATCAAGTAATTGCACTAATCGATACCAATGTTTCTAAATTAAACTCTAAAACAGAAATAAAAAATAAAAAAGATATAAAAAATCTTAATACTATTGCAATGCCCTCTGCTAAAAAAATTCTTTCAGATAATAATTTAAAAATTTCTCAAATTAATGGTACAGGTAAAGATGGTCGTATAATTAAGGAA…	MALIEVKVPQLSESISEATLLNWHKKEGELVVRNENLIDIETDKVILELPAPQDGIINKIIISDGSIVTSNQVIALIDTNVSKLNSKTEIKNKKDIKNLNTIAMPSAKKILSDNNLKISQINGTGKDGRIIKEDVLKVLSSIKNINKKIPEKSKPYLNNISIKNNSRLEEYVPMSRLRMCIAERLLQSQANSAILTTFNEVNMQSIIDLRLKYKDKFEKEHNVKLGFMSFFVKAVVSALKQYPIINASVDSSNIIYHKYYDIGIAISSSRGLVVPILRNADIMSISDIEKKINEFSNKAHNNKLLPEEMSGGTFTISNGGVFGSMLSTPIINPPQSAILGVHAIKKRVIVENNNIVIRPINYFALSYDHRIIDGREAVLSLAVIKKNLEDPYCLFLDL	SSDC_00430	0.938333	0.924812	0.0287684	0.53538	0.0537346	3.18909e-24
PADco_0820	CDS	82966	84411	1446	+	481	COG1249	C	dihydrolipoyl dehydrogenase	odhL	ATGAATAAAAATTTTGATGTTATAGTTATTGGAGCTGGTCCTGGAGGATATGTAGCGTCAATTCGTTCAGCACAATTAGGATTTAAAACAGCCTGCATTGATGAATGGAAAGATCATGCAGAAAATTTTGCATTAGGAGGAACTTGTACAAATGTTGGATGTATTCCATCTAAAGCTTTATTACAAACCTCTAATTATTTTGAAAATACAAAAAATTCGTTTTTTGAATATGGCATTAATATAGAAAATATAAAATTAAATTTACAAAAAATGCTAGAAAGAAAAAATAATATAATAAAACAAAATAATGCAGGAATATTATTTTTATTTAAAAAATATAAAATAAAATTTTTTCATGGTCATGCAACTTTTACTGGAAAAATATATAATGATTTTTAT…	MNKNFDVIVIGAGPGGYVASIRSAQLGFKTACIDEWKDHAENFALGGTCTNVGCIPSKALLQTSNYFENTKNSFFEYGINIENIKLNLQKMLERKNNIIKQNNAGILFLFKKYKIKFFHGHATFTGKIYNDFYEIQIINKNKEIIITAKYIIIATGSNARSFPDVKFDENLILSNKGALEMVDVPKKLCIIGAGVIGLEIGSIWRRLGSKVTILEISSNFLNIVDEEISKKAYNLLTKQGLNIILNVKIHDIKINKKNILINYTNKSTNLKTEIITSIFDKLLISIGRIPNTNNLNIDKIGLKMNENNFIIVNDNCETNISNIYAIGDVVRGPMLAHKAEEEGIMVAEHISGQKHSINFNALPFVIYTLPEIASVGKTEQYLKKHNISYNVGIFPFLAN…	SSDC_00435	0.921907	0.908524	0.037371	0.761498	0.0490756	4.56949e-37
PADco_0830	CDS	84424	85482	1059	+	352	COG1485	S	cell division protein ZapE	zapE	ATGAATTTTAAAGAACATTACATAAATTATTTAATTAAAAAAAAATATTATTTTGATTCTTCACAAATTAAAGTAATTAATTATTTACAATTAACGTATGAAAAATGGGTAAAATATAAAAAATATAATAAAAATTTTTTTAAAAAAATAATATTACGTAAAAAAGTACCTCGAGGAATATATTTATGGGGAGATGTTGGTAGAGGAAAATCATATATAATGAATTTTTTTTATTCCATGATTCCATTTGAAAAAAAAATTCGTTTTCATTTTTATGAATGGATAAAAAATATACATTATATACTTCATAAATCAAAAAATTTATTAAATCCATTGGATAATATAGCATTAAAAATATCTAAAAAATATTGGCTTATTTATTTAGATGAATTTCATATA…	MNFKEHYINYLIKKKYYFDSSQIKVINYLQLTYEKWVKYKKYNKNFFKKIILRKKVPRGIYLWGDVGRGKSYIMNFFYSMIPFEKKIRFHFYEWIKNIHYILHKSKNLLNPLDNIALKISKKYWLIYLDEFHILDTANAIIFFNFFKKLLDNNVSLIITSNYNPNLLYSDNLHYNHILPIIKLLKEKMDIININGDIDYRFLPKKNSYYYTPINTLNNNKLLHLFNKIKKNSEENSYIYVTGNRKIYTVRCSKNIIWFDFFTLCKEAYSQNDYLEIANNFKNIILSNVPRMSIDMSLEVRRFTWLIDIFYEYKIKLIILAEVEPIKLYTKGPLSNEFKRIVSRIMEMQYFYS	SSDC_00440	0.920188	0.889831	0.0413903	0.300262	0.137847	1.22317e-12
PADco_0840	CDS	85602	86033	432	+	143	COG0105	F	nucleoside diphosphate kinase	ndk	ATGACAATCGAGCAAACATTATCAATTCTTAAACCAGATGCATTAAAAAAAAATATAATAGGTGAAATTTATGATCGTTATGAAAAAATAGGTTTGAAAATTATCGCTGCTTATATGAAGCAATTATCAAAAATTGATGTTGAAAAATTTTATTCAATACATAAAACACGTTCTTTTTTTAAAAATTTAGTAGACTTTATGATTTCTGGTCCTGTGTTTCTTCAGGTATTAGAGGGAGAGGATGCGATTAAGAAACATAGAATTTTAATAGGTGATACCAACCCAATAAAAGCAACTAAAGGAACAATTCGCGCGGATTTTGCGGAGTCAATTGATAAAAATATAGTACATGGATCTGATTCTATTAAAAATGCAAAATTTGAAATTTCATATTTTTTT…	MTIEQTLSILKPDALKKNIIGEIYDRYEKIGLKIIAAYMKQLSKIDVEKFYSIHKTRSFFKNLVDFMISGPVFLQVLEGEDAIKKHRILIGDTNPIKATKGTIRADFAESIDKNIVHGSDSIKNAKFEISYFFSISNIYSKYL	SSDC_00445	0.923611	0.923077	0.0310963	0.525064	0.0592237	7.7012e-13
PADco_0850	CDS	86064	87137	1074	+	357	COG0820	J	23S rRNA (adenine(2503)-C(2))-methyltransferase RlmN	rlmN	ATGATTAATTTATTAGATTTAAGCCCATTAAAATTTGTGAATTATTGTCAAGAATTAGGTGAAATGCCTTTCCGTGCTCAACAATTGCAAAAATGGATTCACAAATTTGGTGTATCTGATTTTAATAAAATGACAGATATTTCCATATCTTTACGTAAAAAATTAAAAAACTCTGGATATATTAAAGCTCCTCATATAATTAGTGATCAAATTTCTTTTGATGGAACTCGTAAATGGATTTTTAATGTTAAAAAAAATATAATAGAAACCGTTTTTATTCCAGAAAAAAATAGAAATACTTTATGCATTTCAACGCAAGTAGGTTGTGCAATAAATTGCATATTTTGTTCTACTGGAAAACAAGGATTTATTCGCAATTTAACAATTGGAGAAATTATT…	MINLLDLSPLKFVNYCQELGEMPFRAQQLQKWIHKFGVSDFNKMTDISISLRKKLKNSGYIKAPHIISDQISFDGTRKWIFNVKKNIIETVFIPEKNRNTLCISTQVGCAINCIFCSTGKQGFIRNLTIGEIIGQLWVIEFKLRKEKNIKIDFIKNRQITNIVMMGMGEPLLNYKSTIGALKLILSDHAYGLSRRHVILSTTGIIPMIDKLSKECPVELAISLHASNDNLRNQLIPISKKYPLKELILACHRYITYSPRHMITFEYCMLHGINDEDIHALELISLMKKNKILMSCKINLIPFNYFPNSNLICSKSSRIKIFAKILMNSGLFVTIRKIRGNDINAACGQLSGKILNHI	SSDC_00450	0.910185	0.896936	0.0394936	0.620504	0.0636476	2.38295e-24
PADco_0860	CDS	87217	88569	1353	+	450	COG0124	J	histidine--tRNA ligase	hisS	ATGTTTTTATTAAATAAATGCAAAATGTTTAAAAAAAAGAATAAAATATATAGAATTAAAGGTATGAATGATATTTTACCTATCGATTCTAAATTATGGGAATTACTGGAAAATAAAATATTTTTTTTATTAAAAAGTTATGGATTTGAACAAATACGAACACCAATTGTTGAATCTACTTCTTTATTTATGCATTCTCTAGGAGAAGCAACCGATATTGTGAAAAAAGAAATGTATTCTTTTATTGATGCATTAAATGGAGATAATTTATCATTACGCCCAGAAGGAACTGCAAGTGTTATACGAGCGGTAATTGAAAATAATTTAATTTATGATGGTCCTAAAAGACTTTGGTATAGTGGGCCAATGTTTCGTCACGAACGACCTCAATGTGGACGA…	MFLLNKCKMFKKKNKIYRIKGMNDILPIDSKLWELLENKIFFLLKSYGFEQIRTPIVESTSLFMHSLGEATDIVKKEMYSFIDALNGDNLSLRPEGTASVIRAVIENNLIYDGPKRLWYSGPMFRHERPQCGRYRQFYQIGVEAIGFPGPDIDAELIIMCSRLWRNLKLKNIYLELNSIGNFHERKKYCIDLINYIEKHKDSKWFCDDIKHRLSLNSLRVLDSKNLIIQKILSNAPKLLDYLEKDSLDHFNNVQKILKYNNISYKINTKLVRGMDYYNRTVFEWTTDKLGSQNSICGGGRYDFLIKKFSNKFVPASGFAIGVERLIELIKKSNINYNSSNTCDIYIVHVGQEAELKAFLLSENLRTLGLKVILNCIFNNIPENFKSQMKRANASNASFA…	SSDC_00455	0.895048	0.875556	0.0468073	0.83267	0.0562135	5.43522e-35
PADco_0870	CDS	88656	90002	1347	+	448	COG1160	S	ribosome biogenesis GTPase Der	der	ATGAAACCTGTTCTTGTTTTAGTTGGTCGTCCTAATGTTGGTAAATCAACTTTATTTAATCGTTTAACTAATTCTAGAAACGCTCTTGTAGCTAATCATCCTGGATCAACACGTGATCGTCATTATGGAGAAGTAAATATAGGTAAAAAATCATTTATTATTATTGATACCGGAGGCTTTGATCCAGAAGTAAAAAAAGGTATTATGTATGAAATGACCAAACAAACTAAACAGGCAATAATTGAATCAGATATTATAATTTTTATTGTTGATGGTAGACAGGGTTTAGTTGCGCAAGATAAAATAATTACTAATTTTTTACGAAAATCTGGACAACCAATTGTATTAGTAATAAATAAATCTGAAAATATTAATTCTTCTATGATGTCTTCAGATTTT…	MKPVLVLVGRPNVGKSTLFNRLTNSRNALVANHPGSTRDRHYGEVNIGKKSFIIIDTGGFDPEVKKGIMYEMTKQTKQAIIESDIIIFIVDGRQGLVAQDKIITNFLRKSGQPIVLVINKSENINSSMMSSDFYELGISNTHIISALYGNGIKNFIENILNIKLTYKNFSKKKEFININSIKYIKVAIVGKPNVGKSTLINTLLGEKRVITYDIPGTTRDSIRSLFEYNNQKYILIDTAGIRRRGKIFEVIEKFSVIKTLKSILEANVVILLLDAQQNISEQDVNIAHFIYESGRALIVCVNKWDSIIHNQREIIKNNIKRKLNFLSFAIFNFISAIKLHNINSFMKSINHVYDAAIINLSTPRVTRALINAIKKHPPCRKKIIRPKLRYAHQGGKNPP…	SSDC_00460	0.920564	0.883929	0.0446204	0.690136	0.0646545	6.33883e-28
PADco_0880	CDS	90230	90856	627	+	208	COG0740	O	ATP-dependent Clp protease proteolytic subunit	clpP	ATGAATATTTTTAAAAAATATAATAAATCAAATATAGATATGATTGGTTTAATACCAATGGTTATTGAAAAAAATGGACAAAGAGAACGTTCTTATGATATTTATTCACGTTTATTAAAGGAACGTATAATTTTTTTAGTAGGTGTAATTAATGATTTATCTGCTAATTTGATTATAGCACAAATGTTATTTTTAGAAAGCGAAGATTCAAATAAAGATATTTTTCTTTATATTAATTCTCCTGGGGGATCAGTATCCTCTGGTATGGCTATTTTTGATACAATGCAATTTATTAAACCAAATGTTTCTACATTATGCATTGGTTTAGCTGCTTCAATGGGTGCATTTTTATTGGCGTCAGGAGCTAAAGGTAAACGTTTTTCTTTACCAAATTCGCGA…	MNIFKKYNKSNIDMIGLIPMVIEKNGQRERSYDIYSRLLKERIIFLVGVINDLSANLIIAQMLFLESEDSNKDIFLYINSPGGSVSSGMAIFDTMQFIKPNVSTLCIGLAASMGAFLLASGAKGKRFSLPNSRIMIHQPLGGAQGQASDIEIQAREILYLRQRLNEILSEKTGHSVKKISKDTDRDNFMSAKMAIEYCLIDKILKQRK	SSDC_00465	0.934609	0.951923	0.0186902	0.668982	0.0279383	4.55755e-22
PADco_0890	CDS	90938	92200	1263	+	420	COG1219	O	ATP-dependent Clp protease ATP-binding subunit ClpX	clpX	ATGTCTTATATGTCTGAAAAAAAAAAATTAAATAATAAAAATTTTTTATTTTGTTCTTTTTGTAGTAAACATAAAAATGAAATAAAAAAATTAGTGTCCGGATCTTTTATGTCAATTTGTAATGAATGCATTAAATCATGTAATGAAATTATGTGTGATAATAATACCCTTATTGTAAATTCAAATTCTAAAATTAAGGTAAATTTATCGACACCAAAGGAAATAACTAATTTTTTAAATAAATATGTAATTGGACAAAAAAACGCAAAACGCATTTTATCTGTGGCTGTGTATAATCATTATAAGCGTATTCAATATTTTTTAAATAAAAATAATGAAGATGATGTTGAGTTATCGAAAAGTAATATATTAATAATTGGATCCACTGGATCTGGTAAA…	MSYMSEKKKLNNKNFLFCSFCSKHKNEIKKLVSGSFMSICNECIKSCNEIMCDNNTLIVNSNSKIKVNLSTPKEITNFLNKYVIGQKNAKRILSVAVYNHYKRIQYFLNKNNEDDVELSKSNILIIGSTGSGKTLLAQTLARMLNVPFVITDATTLTEAGYVGEDVENIIQKLLQNCNYNVEKAQQGIIYIDEIDKISRKSENPSITRDVSGEGVQQALLKLIEGTIASVPPAGGRKHPDQNFIQIDTTNIMFICGGAFNGLDKIILERSQKTSIGFSAKITNDNDKKILNPEPRDLIKFGIIPELIGRLPIIITLHELNESALMKILLEPKNALIKQYSKLLKMENVELEIKPKALNAIVKKALTRNVGARGLRSIMEETLLNIMYELPNKKNVKKII…	SSDC_00470	0.876168	0.826698	0.0644	0.624286	0.103158	3.3075e-25
PADco_0900	CDS	92341	94683	2343	+	780	COG0466	O	Lon protease	lon	ATGACAAATTCTAAATCATCTAATGAGTATTTACAATTACCTTTATTAGTATTACAAGATATCGTTATATTTCCTTATATGGTAATGTCTTTATTTGTTAGTCGCCTTAAATCAAAAAAAGCATTAGAAGCCGCAATAAAAGGAAATGAAACAATAATAATTTCAACACGAAAAAATTTTTTTACGAATGAGCCATCTGTTAATGATATCTATAAAGTCGGCTGTGTAGTTAATATTTTACAAGTTATTAAATTACCAGATGGTAATATTAAAATATTAATAGAAGGAGTTCAAAGGGTAAAGATTCATTTTATAGATGAATTAAATTATTATATTGCTAATATAACTCCTATGACTGATTCTAATACTACCAGTGCATCTGAGAACGAAGCAATGAGA…	MTNSKSSNEYLQLPLLVLQDIVIFPYMVMSLFVSRLKSKKALEAAIKGNETIIISTRKNFFTNEPSVNDIYKVGCVVNILQVIKLPDGNIKILIEGVQRVKIHFIDELNYYIANITPMTDSNTTSASENEAMRRTIIQEFDKYLKFNKKLSPEILKILINISDPSLLIDTIIAHLPLRVEQKQFILETPGVFQRHEHLISQLENELDILQIEKRIRSRIKRQMEKSNREYYLNEQVKAIQKELGEEEEGVDLEELEKKIISARMSKEAFEKAHNEFRKLRLMPLMSAEATVVRNYIDTLIALPWKKKSKINNSLNYAEKILEGDHYGLNKIKERILEYLAVQKRVNKLKAPILCFVGPPGVGKTSLGKSIAQATNRKFIRMALGGIKDEAEIRGHRRTY…	SSDC_00475	0.928906	0.941176	0.0230699	0.674934	0.034181	5.57588e-72
PADco_0910	CDS	95763	95966	204	+	67	COG1278	K	cold-shock protein	cspD	ATGGCAACTGGCGTCGTAAAATGGTTTAATGATTCTAAGGGTTTTGGTTTTATTACACCTGATGAAGGTGGTGAAGATTTATTTGCTCATTTTTCAGCTATTCAATCAAGTGGATTTAAATCTCTTCAAGAGAATCAACGTGTTTCTTTTGAAGTAACTACAGGCCCTAAAGGAAAACAAGCTTCAAATATTCAAGCCATTTAA	MATGVVKWFNDSKGFGFITPDEGGEDLFAHFSAIQSSGFKSLQENQRVSFEVTTGPKGKQASNIQAI	SSDC_00480	0.980392	1	NA	0.218661	0	NA
PADco_0920	CDS	96952	97653	702	-	233	COG0132	H	ATP-dependent dethiobiotin synthetase BioD	bioD	ATGATAAATAAAAATTTTTTACATTATTTTATTACTGGAACTAATACTAATATAGGAAAAACTATAATCAGTTGTGCATTACTTTCGGAATTTAAAAAACGTGGTATATCTTGTATTGGGATGAAACCCGTTGCATCTGGAGCCTACTTTAATAATAAAAATAAAATATGGATCAATGAAGATATAAATTTATTAAATAAATATAGTAATAATTTATATAGTTTTACTAAATTAATTAATCCTTATTTATTTAAATATCCAATTTCACCATATACATCTTCTAATTTAGAAAACCGTATAATTAATATTTCTCATATTATTAATTGTTATAATTATTTATCTAATTTAACTGATGTTATTATATTGGAAGGAATTGGTGGATTTTCTGTACCATTTAAT…	MINKNFLHYFITGTNTNIGKTIISCALLSEFKKRGISCIGMKPVASGAYFNNKNKIWINEDINLLNKYSNNLYSFTKLINPYLFKYPISPYTSSNLENRIINISHIINCYNYLSNLTDVIILEGIGGFSVPFNDHENSADLAEKLGLPVILVIDLKIGCINHALLSVEAINSRGLKLIGWVANNIQMVDTLFSNENYIELTKYLNVTSFGKIPYLYNLNINLIAHYLDFSSLF	SSDC_00485	0.920228	0.914163	0.0358756	1.56016	0.0229949	1.20876e-23
PADco_0930	CDS	97669	98637	969	-	322	COG0492	O	thioredoxin reductase	trxB	ATGATTTCTTCTAATTTATCCTCTAAATATTCTAAGGTTATAATTCTTGGCTCAGGACCAGCTGGGTATAGTGCCGCTATATATGCAGCAAGAGCTAATCTTAATCCATTATTAATTACTGGAATTGAAAAAGGAGGTCAATTAATGACTACCGATAAAATAGAAAATTGGCCCGGAGATCCTCATGGAGTAAGGGGACCAGAATTAATGGATCGTTTTTTAAAACATGCTGAAAAATTTAATACGGAAATTTTTTTTGATCATATTCATACAGTATTTTTATTAAAAAAACCTATTCAATTAATAGGTGATAATAATAAATATATTTGTGATTCATTAATTATTGCTACAGGTGCATCAGCAAAATATTTAGGATTAGAATCAGAATCTGCTTTTGTA…	MISSNLSSKYSKVIILGSGPAGYSAAIYAARANLNPLLITGIEKGGQLMTTDKIENWPGDPHGVRGPELMDRFLKHAEKFNTEIFFDHIHTVFLLKKPIQLIGDNNKYICDSLIIATGASAKYLGLESESAFVGKGISTCATCDGFFYSNKNIAVIGGGNTAVEEALYLSNIAKKVTLIHRKEKFRSEKILIDRLMQKVNEGKIDIKLKHIVHKIIGDNTVTGINLEEINKKYVYNLSIDGIFIAIGHKPNTDIFKGQLEMKNGYIKTKLSIKTGYTSTNISGVFAAGDVQDCIYRQAITSAGSGCMAALDAQRYLEKINKI	SSDC_00490	0.932921	0.940994	0.0248696	0.818925	0.0303686	4.52939e-31
PADco_0940	CDS	99126	100952	1827	+	608	COG1674	D	DNA translocase FtsK	ftsK	ATGTTAAAAAATTTTTATTTCGCTAAATTTATAAAATATTTATTAATATTTATTGGAATAAGTATTATTTTTTTTTTAAATATATTTTTATTAAGGACAATTAAAATAATTTATATTTTTTTAAAAAATTATTTATTTTTTTTTTTTGTAAAAAAAAATAAAATATTATATCAAAAAAAAAATGTTTCATTAGAATTTCCTAATAAAACATCTATTAATAAAAAATTACCTATTAATAAAACATCTATTAATAAAAAATTACCTATTAATAAAACATCTATTAATAAAAAATTACCTATTAATAAAACATCTATTAATAAAAAATTACCTATTAATAAAACATCTATTAATAAAAAATTACCTATTAATAAAACATCTATTAATAAAAAATTACCTATT…	MLKNFYFAKFIKYLLIFIGISIIFFLNIFLLRTIKIIYIFLKNYLFFFFVKKNKILYQKKNVSLEFPNKTSINKKLPINKTSINKKLPINKTSINKKLPINKTSINKKLPINKTSINKKLPINKTSINKKLPINKTSINKKLPINKTSINKKLPINKTSINKKLPINKTSINKKLPINKTSINKKLPINKTSINKKLPINKINYTLPPLFLLDKASKKKVTSIKNLKFIGNLIEKKLSDFGIQVKVVMIHSGPVITCYEIELAVGIKGSQIINLSRDLARSLSLTSLRVIEIIPGTNHMGIELPNPKRKIVRLIEIFDSDIYKNSTSKLTIALGKNIIGNPVIINLEKMSHILISGTTGSGKSIAINAIILSILYKSYPSDVKLILIDPKMLELSIYKD…	SSDC_00500	0.761072	0.733553	0.048647	0.631601	0.0770218	4.06192e-29
PADco_0950	CDS	100988	102307	1320	+	439	COG1322	S	DNA recombination protein RmuC	rmuC	ATGGAATTAACTATAATATTATTAATAGGATTAATTTTAATTTCTCAATTTATATATTTTTTTTTTAATCAAAAAAATATTTCTAAATTGAATATTAATAATACACTTTTTTTTTCTAAAAAAATAACTGAAATCTTAATTCAAATTACATATTTAAAAAATTACTCACAATTTAATCAAAAATCTCTTTTAGAAAAAATTAAATATGAATTATATAATCAAATACAAAATAGCACACAAAATACTCTAAAAGAATTATATGAAAATTTTTCTCAATTACAAAAAAATTTAATAGCTCATATTAGTAATATAGCTACTTTACAAAACGATCACATTAATAATTTTTCTAAACAATTGATTAAATTAAATGAAATTAATACTAAATATATAGATAAAATG…	MELTIILLIGLILISQFIYFFFNQKNISKLNINNTLFFSKKITEILIQITYLKNYSQFNQKSLLEKIKYELYNQIQNSTQNTLKELYENFSQLQKNLIAHISNIATLQNDHINNFSKQLIKLNEINTKYIDKMHIKIKSNIKDLQANNNYQIKEIYKLVNKKLHITLEKHLGESFSVMLDRLERVHKDLVKMQQLAVGVGDLKRILTNIKSRGTWGEIQLEILLEQVLTKEQYSKNVEIIPGTGNRVEFAIKLPGLKDDKPVWIPIDAKFPKEQYERLIDSIERSDFNGIVIAEKELERYIRLSAKNISKKYLSPPLTTDFAILFLPTEGLYSEVTRRPGLMDDLQRIFRINIAGPSTLFALLNSLQIGFRTLALEKHSSEIWKILGLIKTEFNKFSEI…	SSDC_00505	0.877273	0.856492	0.0487803	0.780185	0.062524	1.55977e-31
PADco_0960	CDS	102538	103014	477	+	158	COG0782	K	transcription elongation factor GreA	greA	ATGAACTCAATCCCATTAACAAAACACGGCGCTAATCTTTTAAAAAAAGAATTGAATTACTTAAAAAAAAGTGAACGTCCATCTGTTATTTCTCAAATTTCAGAAGCACGGGCACATGGTGATTTATCTGAGAATACCGAGTATAGCGCAGCTAAAGAACGTCAAAGTTTTATTGAAGGTCGTATTGCTGATATCGAAAATAAACTTAATAATGCACTTATTATTGATCCATTAAATTTAGATGCCGAGGGTCGAGTTGTTTTTGCTTCAACTGTTGATTTAGAAAATTTAGAAACAAATGAAAAAGTAACTTATCAAATAGTTGGTGTAGATGAAGCTAATATTAAAGAATCAAAAATATCTATAACCTCTCCAATAGCACGAGCATTAATAGGAAAA…	MNSIPLTKHGANLLKKELNYLKKSERPSVISQISEARAHGDLSENTEYSAAKERQSFIEGRIADIENKLNNALIIDPLNLDAEGRVVFASTVDLENLETNEKVTYQIVGVDEANIKESKISITSPIARALIGKISGDIIFFKSPLGLQEYKIIKVSYI	SSDC_00510	0.91195	0.879747	0.0497956	0.656829	0.0758121	1.44425e-11
PADco_0970	CDS	103157	103801	645	+	214	COG0293	J	ribosomal RNA large subunit methyltransferase E	rlmE	ATGAAAAATAAATTAGATAAAAAATGGGTACATAACCATGTTAATAATTTCTATGTAAAATTAGCAAAAAAAGAAGGATATAGAGCTCGTTCTATATATAAATTACAAGAAATTGATGCTAAAGAAAAACTAATTCAACCCGGACAAATTATTGTTGATTTAGGTAGCTCACCAGGGAGTTGGTCGCAATATATAAGACAAAAATTATCTTATAATAACAAAAATATTAATGGTACTATTATTGCATTAGATATATTAAAAATGAAACCAATTCCTAATGTAAATTTTATTCTAGGTGATTTTCGTAATAAATGCACAATAAATAATTTAAAAAAAATATTAAATGGACGTAAATTAGATCTTATTTTATCTGACATATCTCCTAATTTATCTGGTATT…	MKNKLDKKWVHNHVNNFYVKLAKKEGYRARSIYKLQEIDAKEKLIQPGQIIVDLGSSPGSWSQYIRQKLSYNNKNINGTIIALDILKMKPIPNVNFILGDFRNKCTINNLKKILNGRKLDLILSDISPNLSGISVIDSANIKCIINVILEFTKEYIKPSGSILLKCFYGNNYKEIFHKFYCIFKSVSLKKPKASHKNSSEIFLLGKKLKNKQLN	SSDC_00515	0.896084	0.863636	0.0456505	0.791339	0.0576876	1.26993e-14
PADco_0980	CDS	103879	105699	1821	+	606	COG0465	O	ATP-dependent zinc metalloprotease FtsH	ftsH	GTGAAAAATATATTTTCAAAGGCTATTATATGGACTATAATGGCACTAATGTTATTTATTATATTTAAACAATTTGATAATAGAGACATGGCTAAAAAAGTAACTCCGATTGCTTATTCAGATTTTATATTAGATGTTAAATTGGGGCGTATAAAAAATGTAATAATTGAAGATAAAAATATTTTTGCAACCACAAAAAATGGTAAAAAAATTAAAACTGTAACAACTTATTTAGACAGAGGATTAATCGGAGATCTTCTAATTCATAATGTAAAATTTGATATTAAACAAATAGAAAATCAATCTTCTTTTATTTCACAAGTATTTATTTCATGGTTTCCAATGTTATTGTTAATTGGTATTTGGGTTTTTTTTATGCGTCAAATTCAAGGAGGAGGT…	MKNIFSKAIIWTIMALMLFIIFKQFDNRDMAKKVTPIAYSDFILDVKLGRIKNVIIEDKNIFATTKNGKKIKTVTTYLDRGLIGDLLIHNVKFDIKQIENQSSFISQVFISWFPMLLLIGIWVFFMRQIQGGGKGIAFSFGKSKARMLKKNSNTITFSDVAGCDEAKAEVYEIVDFLRDPDKFQKLGGKIPKGVLMIGPPGTGKTLLARAIAGEAKVPFFTISGSDFVEMFVGVGASRVRDMFKNAKKNAPCIIFIDEIDAVGRHRGIGMGGANDEREQTLNQMLVEMDGFEVNSGVIVIAATNRVDVLDKALLRPGRLDRQVIVGLPDIRGREQILYVHIKKIPIANDVKINILARGTPGFSGADLANLINEAVLFAARNNKHLVEMSDFENAKDKII…	SSDC_00520	0.919319	0.910891	0.0329254	0.501395	0.0656676	4.69881e-41
PADco_0990	CDS	105750	107498	1749	+	582	COG0018	J	arginine--tRNA ligase	argS	ATGCTTTTAGAAGAAAAAAAACGTATTATTAAATTATTTGATTTTGCATTAAAACCATTATTAATAAAAACCAATATAATTCCAACTATAACCCTACAGTATCCCCGTTATTCCTCGCATGGTGATATTTCTTGTAATATTGCTATGCAAATTTCTACAAAATTAAAAATAGATTCTTATAAATTAGCTAAAATAATAGTTAAAAATTTAATTCAACAAAAAAACTATATTAAACTTATACAATCTATCGAAATTATAAAACCGGGTTTTATTAATTTAAAAATTTCTGCTTCCATTAAACAAAAAACAATAAAATATATATTATCTTCTGGTGTTAAATTTGGTCAAAGTAATATAGGTTCTAATAAAAAAATATTAATTGAATTTGTTTCAGCTAAC…	MLLEEKKRIIKLFDFALKPLLIKTNIIPTITLQYPRYSSHGDISCNIAMQISTKLKIDSYKLAKIIVKNLIQQKNYIKLIQSIEIIKPGFINLKISASIKQKTIKYILSSGVKFGQSNIGSNKKILIEFVSANPTGPLHIGHGRQCAIGDILSSLFISQGYKVTREFYYNDTGVQITNLALSVQVRAKAIFLGKSTWPDTIYNGEYITDIAKCFLAKEKIISIDGSVNIIANGKINDLKSISDFSVAYLRREQDIDLKIFGVKFDNYCLESSLYKKGKVSLVTKLLIKSGKTYYKDGALWLRTTDYGDDKDRVIRKSNGDFTYFVSDIAYHIFKWKRGFIRAINIQGYDHQGTITRVKAGLQAINIGIPNDYPNYILHKMVTVIKNGKEVKISKRSGSY…	SSDC_00525	0.932	0.914089	0.0345857	0.617077	0.0560476	1.81014e-36
PADco_1000	CDS	107516	108499	984	-	327	COG0223	J	methionyl-tRNA formyltransferase	fmt	ATGAAAATTATTTTTGCAGGAACTTCAATATCTGCTGTAGCTATATTAGATACACTTTATAATTCAGGGCATGATATTATTTTGACGCTTACAAAACCAGATCTCCCATCTGGGAGGGGGATGAAATTAAATTTTTCGCCTGTAAAAAAATATGCCTTAAAACATTCTATAAAAATAATACAACCTATATCTCTGAAATTGAACGGAAAATATCATAACATGGCTAATGAAGTGCATAATTTATTAAATAAAATAAAATTTGATATTATGATTGTAGTTGCGTATGGATTAATATTACCATATAGTATATTAAAAATTCCATATTATGGTTGTATAAATATTCATTATTCTTTGTTACCCAGATGGAGAGGACCGGCACCAGTTCCTAGAGCTATTGAA…	MKIIFAGTSISAVAILDTLYNSGHDIILTLTKPDLPSGRGMKLNFSPVKKYALKHSIKIIQPISLKLNGKYHNMANEVHNLLNKIKFDIMIVVAYGLILPYSILKIPYYGCINIHYSLLPRWRGPAPVPRAIEAGDISTGVTIIKMDSGIDTGPIISQDSIKILPEDTSLTLQNKLEKLSKILIINTIQKIEHDMTRLFLKPQSNIGANYAPLIKKNEAVLDWSLSAKTLMRKINAFNPFPGAITHYISYKNKKKNILKIWKAHALSIKSTEKPGTILSVNFHNGILVACGKNVIKLLELQKVNKKKISAIEFINGFIKDIEFFVSS	SSDC_00530	0.908629	0.87156	0.0555476	0.541788	0.102526	8.3108e-18
PADco_1010	CDS	108737	109609	873	+	290	COG0101	J	tRNA pseudouridine synthase A	truA	TTGATTAAAAAAATAAATAAACGAATGGTTCTTGGCGTACAATATGACGGTTCTTTATGGAAAGGTTGGCAAAAACAATGTCACGGTAAAACTATACAAAATATTATTGAAGATGCATTAAAAAAATTTCTATTAATACCAATAAAAATTACTTGTGCGAGTCGTACTGATTCTGGGGTTCATGCTTTAGAACAAATAGTACATTTTGATACAGTATTAAAGCGTTCAAATATATCATGGATACGTGGGATTAATAATTTTTTACCATACTCAATTGTAATAATATGGGTATATGAAATTTCTACATTATCTTTGATCTCTTTAAATATTTTTAAAAATAATAAAGAAACAAAAAATATTTTTCATGCTCGTTTTAGCGCTATTTCTCGTAAATATTGT…	MIKKINKRMVLGVQYDGSLWKGWQKQCHGKTIQNIIEDALKKFLLIPIKITCASRTDSGVHALEQIVHFDTVLKRSNISWIRGINNFLPYSIVIIWVYEISTLSLISLNIFKNNKETKNIFHARFSAISRKYCYLLYNHPIRLPLLYKKFGWVYSPLNLQRMRLGANYLIGINDFTSFRSSECQAKSPICNIYKFNIEKHGNFFILSLCANSFLHHMVRNIIGSLIIIGNSKKEPEWILELLKNKNRNKAGPTFMADGLYLVKIKYSSKWKLPQESIFKKWFKNISKNFF	SSDC_00535	0.909611	0.875862	0.0497398	0.793335	0.0626971	7.37209e-22
PADco_1020	CDS	109679	110539	861	+	286	COG0777	I	acetyl-CoA carboxylase carboxyltransferase subunit beta	accD	ATGAATTGGCTTAAAAATTATTCATTTCCTAATCTACAAAAAAATAATATTTTTGTTAAAAAATCAATTCCAAAAGGATTGTGGATTAAATGTTTATCTTGTAAAACTATATTATATAAAAATGATTTAAAGTTTAATCAACAAGTTTGCCCAAAATGCGACCATCATATGTATATTAGAGCTAGAAATAGATTAAATGATTTTCTTGATAAAAATAATTTTCATGAAATTGGAAAAAATATATTACCAATAGATATTTTAAAATTTAAAGATAATATAAAATATGTTGATCGTTTAAAATTAGCAACAAAAATTTCAAATGAAACGGATGCTTTAATCGTTATAAAAGGTTCTATTATGAATTTACCGTTAGTAGTGGCTGTATTTGAATTTGAATTC…	MNWLKNYSFPNLQKNNIFVKKSIPKGLWIKCLSCKTILYKNDLKFNQQVCPKCDHHMYIRARNRLNDFLDKNNFHEIGKNILPIDILKFKDNIKYVDRLKLATKISNETDALIVIKGSIMNLPLVVAVFEFEFMGGSMGSVVGERFIQGVQISLEQKIPFICITATGGARMQEGLLSLMQMAKTTAILTKLSKKKIPFISILTNPTMGGVSASFAFMGDIVIAEPGALIGFAGPRVIENTVKEKLPDGFQHSEFLLKKGALDMIIDRRKLRFKIARLLALLQNKSI	SSDC_00540	0.931475	0.91958	0.0394597	0.356109	0.110808	1.32104e-12
PADco_1030	CDS	111277	112179	903	+	300	COG0501	O	protease HtpX	htpX	ATGAGGCGAATTTTTATATTTCTAATAACAAATATTGCTATAATCTTAGTATTAAATATTATGTTATCATTATTAGGTATTGATTATTTTTTTTATAAAATTGGATTAAATATAAAAATATTAACAATTTCTTCAATAATTTTTGGTTTTACTGGATCCATAATCTCTTTATTATTAAGTAAACAAATAGCTAAATGGTCTATGAATTTAATAATTATTAAAACTCCATCTAATTCTATTGAATATTGGTTATTAAAAACAGTAAATAAACTTTCTAAAAAAGCTAATATTGTTACACCAGAAGTTACAATATATAAAGGTGACATAAATGCATTTGCTACGGGTGCCTTTAAAAATTCTTCTTTAATAGCAATATCCACTAATTTATTAGAAAGTATG…	MRRIFIFLITNIAIILVLNIMLSLLGIDYFFYKIGLNIKILTISSIIFGFTGSIISLLLSKQIAKWSMNLIIIKTPSNSIEYWLLKTVNKLSKKANIVTPEVTIYKGDINAFATGAFKNSSLIAISTNLLESMTKLEIEAIIAHEISHISNGDMITMTLIQGVINTFIIFISRIFSYILDDLLLNSDDDSNDNYNNKIYYLITTILQIFLGFGASIIVAWFSRNREFRADYGSAKLLGTSKPMISALRHLSNIFIVNDLPKSMAILGITNNFKKKSFLKLFSTHPSFEQRIVTLSNLYKS	SSDC_00550	0.90099	0.86755	0.0593225	0.512372	0.11578	2.30444e-15
PADco_1040	CDS	112329	112766	438	+	145	COG0071	O	Hsp20 family protein	ibpA	ATGACTGTAAGTGCTTTCGCTCCATTTTATCGTTCTACTATTGGCTTTGATCGCCTAGCGCAAATTTTTGATAATGTTAGAACCGAAGCCCAACAAAGTTATCCGCCATATAATATTGAGTTAGTTGATGAAAATAAATATCGCATAACTATGGCTATAGCTGGTTTTAATCGATCTGATTTAGAAATAGAAACAGAACATGATACATTAAGAGTAACTGGTCGTAAACAAGCTGATACACAGCAAAGGAATTTTTTACATCGCGGTATTGCTACCCGTAATTTTGAACACCGTTTTCAATTAGCTGATCATGTTCATGTTGTAGCTGCATTTTTTGATCAAGGAATTCTGAATATAGATCTAATTAGAGAAGTTCCAGAGGCACTAAAACCTAGAAAA…	MTVSAFAPFYRSTIGFDRLAQIFDNVRTEAQQSYPPYNIELVDENKYRITMAIAGFNRSDLEIETEHDTLRVTGRKQADTQQRNFLHRGIATRNFEHRFQLADHVHVVAAFFDQGILNIDLIREVPEALKPRKIYINTTKTDRIE	SSDC_00555	0.92517	0.979452	0.00526352	1.83231	0.00287261	1.11146e-27
PADco_1050	CDS	112883	113242	360	+	119			preprotein translocase subunit SecG	secG	ATGAATATATCTTTTAAAATTATTATTTTTTTTCAAATAATTTCTGCTCTTATAATGATTAATTTAATTACATTTCAACGCAACAAAAATATATGCTTTAATAAAGGAACTACAATTAATTCCGGTATTTCTAATAGTTTATTTGGCTCTATTGGTTCTTTTAATTTTATATTTAAATTAATTTTTATATTTGCTGCAATATTTTTTTTATCAACAATAGGTTTAACATATATTAGCAAAAAAAAAATAAATAATAATACAATGAATTATTTTTGTAAAAAGCTAAGTTCTTCCAAAATACCCTCTTCTCATTCAGATGATCCTCATTCAGATAATCATGATATAAAAATAAAAAAATAA	MNISFKIIIFFQIISALIMINLITFQRNKNICFNKGTTINSGISNSLFGSIGSFNFIFKLIFIFAAIFFLSTIGLTYISKKKINNNTMNYFCKKLSSSKIPSSHSDDPHSDNHDIKIKK	SSDC_00560	0.842541	0.680328	0.11669	0.484426	0.240882	0.00175787
PADco_t0070	tRNA	113282	113370	89	+	-			tRNA-Leu		GCCGACGTGGTGAAATGGTAGACACGCTATCTTGAGGGGGTAGTGGCTATATTAAGGCTGTATGAGTTCAAGTCTCATCGTCGGCACCA		SSDC_t01914	0.876404	-	-	-	-	-
PADco_1060	CDS	113416	113775	360	+	119	COG0838	C	NADH-quinone oxidoreductase subunit A	nuoA	GTGAACTTTAAAAATTATTTTCCTATTTTTTTATTTATTGTTATTGGTATAATTATTGGTATTTTACCTCAAATAATAGGACGCATTTTAGGTCCACATAATCCTAATTCACAAAAAAATTCTCCGTATGAATGTGGTTTTAAAGAATTTGAGGGTGTACCAATAAAATTTGATGTACGATATTATCTTATAGCAATTTTTTTTATTTTATTTGATCTAGAAACTATTTTTTTCTTTCCATGGGGAGTTGTTATGCGTGATCTTAATTCCTCTGGATTTATGGTTATGATAATATTTATTATTGAATTTATAATTAGTTTCTTATATATTTGGAAAAAAGGTGCTTTAGATTGGGAATAA	MNFKNYFPIFLFIVIGIIIGILPQIIGRILGPHNPNSQKNSPYECGFKEFEGVPIKFDVRYYLIAIFFILFDLETIFFFPWGVVMRDLNSSGFMVMIIFIIEFIISFLYIWKKGALDWE	SSDC_00565	0.922222	0.907563	0.0403631	0.910031	0.0443535	6.39989e-10
PADco_1070	CDS	113779	114258	480	+	159	COG0377	C	NADH-quinone oxidoreductase subunit B	nuoB	ATGTCAATTAAAAATGTATTTAAAAAGGGATTTATAACTCTTACCTTAGATAAATTAATTAATTGGACTCGTACCAGCTCAATGTGGCCAATGACTTTTGGACTTGCTTGTTGTGCTATTGAAATGATGCATGCAGGCGCATCACGATACGATTTAGATCGCTTTGGTATTATGTTTCGTCCATCTCCACGTCAATCAGATATAATGATTGTAGCTGGAACATTATGTAATAAAATGGCACCAGCTTTACGAAAAGTTTATGATCAAATGACTGAACCAAAATGGGTAATCTCTATGGGTTCTTGTGCAAATGGTGGTGGTTATTATCATTACTCTTATTCTGTAGTAAGAGGTTGTGATCGAATTGTCCCAGTAGATATATATATCCCCGGATGCCCC…	MSIKNVFKKGFITLTLDKLINWTRTSSMWPMTFGLACCAIEMMHAGASRYDLDRFGIMFRPSPRQSDIMIVAGTLCNKMAPALRKVYDQMTEPKWVISMGSCANGGGYYHYSYSVVRGCDRIVPVDIYIPGCPPTAEALLYGIIQLQNKIKRTDTIINR	SSDC_00570	0.94375	0.968553	0.0125862	0.367358	0.0342614	9.7043e-13
PADco_1080	CDS	114268	114873	606	+	201	COG0852	C	NADH-quinone oxidoreductase subunit C	nuoC	ATGGTTACAAAATTGAAAAAATTAGAATCCATATTAAAGGATATATTAGGTAAGTATTTACAAAAATTAATTATAAGTTTAAATGAAATTACAATTATAATTAATGCTATAGATTATTATTCTACAATGAAAATATTACGAGATCATATTAATTTTAAATTTGAACAATTAATTGATTTATGTGGTATTGATTATTCTGTATATAATCAAAATATTAACTATAATAGTTCTCATAAAAACCTACGATTTGCAATAGTATCACATTTATTATCATTAAATTATAATTGGAGATTACGTGTTCGAGTATTTGCGGAAAATAATGAATTACCAAAATTACATTCAATAACTTCATTATGGTCTTCTGCAAACTGGTATGAACGTGAAGCATTTGACTTATTT…	MVTKLKKLESILKDILGKYLQKLIISLNEITIIINAIDYYSTMKILRDHINFKFEQLIDLCGIDYSVYNQNINYNSSHKNLRFAIVSHLLSLNYNWRLRVRVFAENNELPKLHSITSLWSSANWYEREAFDLFGIFFDGHNDLRRLLTDYGFLGHPFRKDFPVIGYVEMKYNTKKSQIIYQPVTIESRENYPRIIKKNKKR	SSDC_00575	0.908213	0.878641	0.0471267	0.418404	0.112634	4.91633e-10
PADco_1090	CDS	114916	116169	1254	+	417	COG0649	C	NADH-quinone oxidoreductase subunit D	nuoD	ATGTTAGAAATTAAAAACTATAAATTAAATTTTGGTCCACAACACCCCGCTGCGCATGGCGTATTACGATTAATATTAGAGCTTGAAGGAGAAGTAGTAAAAAAAGCGGATCCTCATATTGGTTTATTGCATCGTGCAACTGAAAAATTAGCCGAACAAAGAACTTATCTACAATCATTACCATATATGGATCGTCTTGATTATGTTTCCATGATGTGTAATGAACATGCATACGTTATGGCTATTGAAAAATTACTAAATATTAAAATACCAATACGCGCTCAATATATTAGAGTAATGTTTGATGAAATTACAAGATTATTAAATCATTTAATGTGGATTGGTTCACATAGTTTAGATGTTGGAGCTATGGGAGTTTTATTATATGCTTTTCGCGAA…	MLEIKNYKLNFGPQHPAAHGVLRLILELEGEVVKKADPHIGLLHRATEKLAEQRTYLQSLPYMDRLDYVSMMCNEHAYVMAIEKLLNIKIPIRAQYIRVMFDEITRLLNHLMWIGSHSLDVGAMGVLLYAFREREDLLDCYEAVSGARMHAAYYRPGGVYRDLPEIMPQYKSSIIRNNKETKILNENRQGSLLDFIEDFTNRFPKNIDEYETLLTDNRIWKQRLVGIGVVSPERALSMGFTGPMLRGSGIKWDLRKKQPYEIYNLLNFDIPIGKNGDSYDRYLVRIEEMRQSNKIIKQCIKWLRHNKGPVITNNNKIASPTRINMKSNMEDLIHHFKLFTEGFHVPFGEVYSCVEHPKGEFGIYLISDGANKPYRIKIRSPGFAHLQSLSEMISGHMIS…	SSDC_00580	0.945774	0.968825	0.0130574	0.539933	0.0241833	5.05658e-38
PADco_1100	CDS	116209	116712	504	+	167	COG1905	C	NADH-quinone oxidoreductase subunit E	nuoE	ATGTTATTAAGTGAAAAAGTATATAAAAAAATTGATGAAGAAATAAAAAAATATCCTGTTAACAAACAAAAATCTGCGGTTATAGCAGCACTTGCTATAGCTCAAGAAGAAAAAAAGTGGCTATCCCCAGAAATACAAAAAGATATTGCAAATTACTTAAATATACCGCCAATCGCTGTATATGAGATAGCTACTTTTTATAGCATGTTCCATACAAATCCGGTTGCTAAATATACAATTACAATATGCACAAATTTACCTTGTATTTTATCGGGTAGCTTAAAATCTATGAAATATTTAATTCAAAAATTAAATATTAATTTTCCAAAACAAATTACTACAAATGATTATTTTTTTACATTAATTGAAAGTGAATGCATGGGAGCATGTGGTGATGCT…	MLLSEKVYKKIDEEIKKYPVNKQKSAVIAALAIAQEEKKWLSPEIQKDIANYLNIPPIAVYEIATFYSMFHTNPVAKYTITICTNLPCILSGSLKSMKYLIQKLNINFPKQITTNDYFFTLIESECMGACGDAPVILVNNKRMCSYMSIKKIDILLKELKNYKGNTK	SSDC_00585	0.89901	0.916168	0.029572	0.631714	0.0468123	8.70634e-14
PADco_1110	CDS	116709	118004	1296	+	431	COG1894	C	NADH-quinone oxidoreductase subunit F	nuoF	ATGACTAGCCTACATAATCGACATATTAATCCTTTAATATTAGCTAATCTTAATGGTAAAAATTGGGGTTTAACAGATTATATTAAACGAGGAGGCTATAAATCTCTAAAATATATTTTTAAAAAAAAAATTACATCAGAACAAATAATTTCTGAGTTAAAAATTTCTTCTTTACGGGGAAGGGGGGGTGCTGGTTTTTCTACTGGATTAAAATGGAGTTTTATGCCTCGCAAAATTTCTGGTCAAAAATATCTTATTTGCAATAGTGATGAAGGAGAACCAGGTACATTTAAAGACAGAGATATTTTACGTTATAATCCCCATGCCTTAATAGAAGGAATGATTATTGGTGGTTATGCAATGGGCATTACAATTGGTTATAATTATATTCACGGAGAA…	MTSLHNRHINPLILANLNGKNWGLTDYIKRGGYKSLKYIFKKKITSEQIISELKISSLRGRGGAGFSTGLKWSFMPRKISGQKYLICNSDEGEPGTFKDRDILRYNPHALIEGMIIGGYAMGITIGYNYIHGEIWAEYLRFQEALKEAYTFGILGNNILNTNFNFQIYAHHGYGAYICGEETALLESLEGKKGTPRFKPPFPANFGLYGKPTIINNTETLASIPFIFLIGAEKYSKIGKPNNGGTKIFSVSGDINSPGNYEIPLGTPFSRLLKLAGGMRNGKKIKAVIPGGSSSPVIQGDVMMKIDMDYDSISQAGSMLGSGGVIIINETRCIVKVLLRLSRFYYLESCGQCTPCREGVGWMYRIINRIENGNGNLEDLNLLNSIADNIQGHTICALGD…	SSDC_00590	0.930609	0.948956	0.0214437	0.968272	0.0221463	9.04951e-48
PADco_1120	CDS	118067	120445	2379	+	792	COG1034	C	NADH-quinone oxidoreductase subunit G	nuoG	ATGATTGAAATTGAAATAGATGGAAAAAAAATAAATATTACTAAAAAAAGTATGATATTAGAGGTTGCAAATAAAATTGGTATTTATATTCCACATTTTTGTTATCATAAAAAATTAACTATTGCGGCAAATTGTAGAATGTGTTTAGTAGAAATAGAGGGGGTAAATAAGTTATTACCAGCTTGCGCAACTCAAGTTTCATCTGGAATGAAAATTCACACAATTAATAATAAAATAATAAAAGCACAACAAAATATCATGGAATTTTTACTTATCAATCATCCATTAGATTGCCCAATTTGTGATAAAGGAGGGGAATGTAAATTACAAGATTTTTCTGTTGAATATGGTAAATCTATTTCACGTTATAAAGAAGAAAAACGTTTAATCTCCCCTAAA…	MIEIEIDGKKINITKKSMILEVANKIGIYIPHFCYHKKLTIAANCRMCLVEIEGVNKLLPACATQVSSGMKIHTINNKIIKAQQNIMEFLLINHPLDCPICDKGGECKLQDFSVEYGKSISRYKEEKRLISPKNAGPLISMKEMNRCIYCSRCIRFGKEISGLMELGMIGRGENSKIVTFTGESINSELSGNMIDLCPVGALTSKPFRYKIRTWELLNYKSISPHDSLGSNLNIHVKKNKVMRVLPLENEELNECWISDRDRFSYEGLISSDRLTNPMIKKNNKWIKVSWLIALEYITKNLRNIIKKYGTDSIAALTTSISTLEELILLQKIIRGLGSENIDFRLRQLDFSLDNKIIPWLGMSISELSQLNHVLIIGSFLRKDHPLFAAKLRYAAKNGA…	SSDC_00595	0.922754	0.915511	0.0343644	0.50123	0.0685601	3.93668e-50
PADco_1130	CDS	120442	121473	1032	+	343	COG1005	C	NADH-quinone oxidoreductase subunit H	nuoH	ATGATTTTTAATCAATATTTATTAGACTTTTTTCAACTTTTTTCTAAAATAATTTTAACTGTATTAATATTATTATTATCTGTAGCATATTTAACTTATTGGGAGCGCAAATTAATTGGATGGATGCATGTTCGAATTGGTCCTAATCGTGTTGGTTTTTTTGGTCTATTACAACCAATTGCTGATACATTAAAATTGCTTTTAAAAGAAATTACAGTACCCAAAAAAGCTAATAAATTTTTATTTTTTTTAGCCCCAATTATAAGCATAATGCCAGCAATAGCTGTTTGGTCTATAATTCCATTTAGCCCAGAACATGTATTTTCTAATATAAATTCTGGATTATTATTTATTATGACTATTACTTCAATAGAAATTTATGGCGTAATTATCGCTGGA…	MIFNQYLLDFFQLFSKIILTVLILLLSVAYLTYWERKLIGWMHVRIGPNRVGFFGLLQPIADTLKLLLKEITVPKKANKFLFFLAPIISIMPAIAVWSIIPFSPEHVFSNINSGLLFIMTITSIEIYGVIIAGWSSNSKYAFLGSMRASAQMISYEIVMGFCLVIILMVTGSLNLTKIVINQNNGYFSNIGLSFLSWNWLSLFPIFIIYIISCIAETNRHPFDIVEGESEIVAGYMIEYSGMSFAIFFLAEYANMILSGILISLLFLGGWIAPLKILNFIPFWIWLGIKTFFILFIFIWIRASLPRYRYDQIMRLGWKIFIPIILFFLIIYAFWIKSPLNIWK	SSDC_00600	0.959302	0.979592	0.0080135	0.332335	0.0241128	1.77707e-24
PADco_1140	CDS	121522	122010	489	+	162	COG1143	C	NADH-quinone oxidoreductase subunit I	nuoI	ATGAAAATAATTAAAAATTTTTTAAAAAGTATAATGCTAATTGAATTAATTAAAGGATTAATATTAACTGGACGTTACTTATTTTCAAAAAAAATTACGATTCAATACCCAGAAGAAAAAACACCACAATCTCCACGTTTTCGTGGATTACATGCATTACGCCGTTACCCAAATGGTGAAGAACGCTGTATTGCTTGTAAATTATGCGAAACTATTTGTCCTGCTATGGCTATTACAATTGAATCTGAAGAACGATTTGATGGTTCAAGACGAACTAAACGTTATGATATTGATTTAACTAAATGTATCTTTTGTGGATTATGCGAAGAATCTTGCCCAGTTGATTCAATTGTTGAAACACATATTATAGAATATTATGGGGAAAAACGTAATGATTTA…	MKIIKNFLKSIMLIELIKGLILTGRYLFSKKITIQYPEEKTPQSPRFRGLHALRRYPNGEERCIACKLCETICPAMAITIESEERFDGSRRTKRYDIDLTKCIFCGLCEESCPVDSIVETHIIEYYGEKRNDLYYTKEMLLKIGDKYEKEISKTKTLDSLYR	SSDC_00605	0.948875	0.987654	0.00472805	0.702547	0.00672986	8.14171e-21
PADco_1150	CDS	122032	122637	606	+	201	COG0839	C	NADH-quinone oxidoreductase subunit J	nuoJ	ATGGAACTTAAAAGCATCTTATTTTACATATTAAGTATAATAACAATAATATCCTCACTATGTATTGGAATTGTTAAAAATGTAGTGCATTCCGCGTTATTTTTAATGCTTTCTTTTTTTTCTTCTGCTGGTTTATGGGCACTCTTAAATGCTGAATTTTTATCGCTTATATTAATACTTATTTACGTTGGTGCCATCATGATATTATTTTTATTTATAATCATGATGCTAGACTTAAATATTTATAAAAATCATAAAAATTTATTAAAATTTTTAATATTAGTAGTAATATTAGGTTTCTTAATGACATTTAAAATTATAAAAACATTACTTAATGGATTTTTAGTGAATAATTTTTGTAAAAAAAAAATATTAATAACTTCAAATACTATTGGCTCT…	MELKSILFYILSIITIISSLCIGIVKNVVHSALFLMLSFFSSAGLWALLNAEFLSLILILIYVGAIMILFLFIIMMLDLNIYKNHKNLLKFLILVVILGFLMTFKIIKTLLNGFLVNNFCKKKILITSNTIGSIKELGILIYTKYIYIFEIASVILLATTISVTILTLRSRKDRKYYSSSDAIKVQPSDRIRVIKMKSENN	SSDC_00610	0.907743	0.885572	0.0536577	0.304359	0.176298	1.65709e-08
PADco_1160	CDS	122678	122986	309	+	102	COG0713	C	NADH-quinone oxidoreductase subunit K	nuoK	ATGATTCTTTCTCTTATGCATTATTTAATTTTAAGTGCTATATTATTTACAATTTCTATTATTGGTATTCTTATGAATCACGAAAATATTATAATTTTTTTAATGGAAATAGAAATAATGTTATTATCTATTAATACTAATTTAATTGCTTTTTCAGATTATCATAATAATTCAGATGGAATGATTTTTGTATTTTTTATTCTTACTATGGCTGCAGCAGAATCAGCTATAGGTTTTGCTATTTTAATAATACTATTTCGTCATTTTAAAACTATTAATATAAACTTTTTTAAAAATCTTAAAGATTAA	MILSLMHYLILSAILFTISIIGILMNHENIIIFLMEIEIMLLSINTNLIAFSDYHNNSDGMIFVFFILTMAAAESAIGFAILIILFRHFKTININFFKNLKD	SSDC_00615	0.941748	0.921569	0.0337228	0.410384	0.0821738	1.29269e-05
PADco_1170	CDS	123011	125005	1995	+	664	COG1009	C	NADH-quinone oxidoreductase subunit L	nuoL	ATGATTAAACCACTTAATCCAATTTTTTTTCTATCTCCTCTCATAATTATATTATTTGGATCTATAATTACTGGTTTATTTGGAACAAAGTTTTTTAATAATCTTATTGGACGTAAAATATCTCATTCAATAACAATATTTTGTATATTAATAGCTTTTTTTGGATCAATTATTACTCTTAAAAAAATAATAATTAATAATTTTATCTATAATTACAATTTGTACACTTTATTAATTTTTTCCGATATAAAACTAGAAATTGGTTTTTTAATAGATCATCTTACGGTATTAATGATGTGTATAATAACTTTTATATCATTAATAGTTCATATATATTCCATTCATTATATGAAAAAAGATTCTGGTTATAATCGTTTTTTTTCATATATTTCTTTATTT…	MIKPLNPIFFLSPLIIILFGSIITGLFGTKFFNNLIGRKISHSITIFCILIAFFGSIITLKKIIINNFIYNYNLYTLLIFSDIKLEIGFLIDHLTVLMMCIITFISLIVHIYSIHYMKKDSGYNRFFSYISLFTFSMLLLVMSNNLFQLFLGWEMVGMVSYLLIGFWYDKPLAITANLKAFLINRIGDVGLILGICLLFNYIGSMNYIKIFSCSANIAYLNLPNTNCMLITIICICLFIGAIAKSAQFPLHTWLPDSMEGPTPASALIHAATMVTAGIFIITRMSPLFELSNTALSIILFIGAITAFFMGLLGIIQNDIKRIIAYSTLSQLGYMTVGLGASAYTISIFHLMTHAFFKALLFLAAGSIIINMKHNQDIRKMGGLYKYMPITCITSLIGLL…	SSDC_00620	0.92782	0.932229	0.029336	0.552036	0.0531414	7.95974e-51
PADco_1180	CDS	125021	126523	1503	+	500	COG1008	C	NADH-quinone oxidoreductase subunit M	nuoM	ATGTTATTATCAACTTTTCCAATTCTTAGTATTTCTATTTGGACTCCAATTGTATGCGGTTTATTAATTTTTACAATTTTTCGTAATAAAAATTCACAATTAATACGTATTTTATCATTAATTTCCGCATTATTTAGTTTTTTTATAACTCTTCCAATATTTAAATATTTTAATATTCAATTCCATGGAATTCAATTTATAGAAAAAAAAATATGGATTGATTATTTTAATATTTATTATTTTATTGGTATTGATGGTTTATCATTGTGGTTTATACCTTTAACTGCGTTTATTACACTTATAATTATTTTAATTAGTTTAGATATTAAAAAAAAATCAGCAGAATATATGAGTGCTTTTCTTATTTTATCTGGATTAATAATTGGTGCATTTTGCGCG…	MLLSTFPILSISIWTPIVCGLLIFTIFRNKNSQLIRILSLISALFSFFITLPIFKYFNIQFHGIQFIEKKIWIDYFNIYYFIGIDGLSLWFIPLTAFITLIIILISLDIKKKSAEYMSAFLILSGLIIGAFCALDGMLFYIFFEATLIPIFIIIGTWGGSNRSYAAIKFFLYTLMGSLLMLISIIYLYFISNKSFNILIWHQLPITKIEQIWLFITFFIAFSIKIPIWPMHTWLPDAHVEAPTEGSVILAAIMLKLGCYGLLRFSLPIFPDASYYFSNFIITLSLISIIYISLIAIVQIDIKKLIAYSSIAHMGFVILGIFMLTKIGIQGAIIQMISHALISSAMFISIGFLYNQIHTRLISNFGGIVNVIPHFSVFFIIFSLANCSLPGTSGFIGEFM…	SSDC_00625	0.94012	0.936	0.0272568	0.362833	0.075122	2.32552e-26
PADco_1190	CDS	126483	127997	1515	+	504	COG1007	C	NADH-quinone oxidoreductase subunit N	nuoN	ATGTTGTTATATCAAAAATTAACTACAATAATGATAAATAATTTAAACTTTTTCCATTTTAATAATATAATAGCCTATTATCCGGAAGTGTTTTTATTTATTTCTACTTCTATAATTTTGTTTATTAATATATTTTTACCTAATAATAAAAGTACTTTTACCTATTTTTCTTCTTTATTAATATTACTTATTTGTTTTATTTTAAGTTTAATAAATTTTAATAATTTTAAAATTTATGCTTTAAGCAATATGTTTATATTGGATCCATTGTCTTCATTAACAAAATTAACACTATATATAATAATATCATTAATTTTAATTTATTCTCGATTATTTTTAATAAAAAAAAAGATTACATTATTTAATAATGAATTTTATTTACTAATATTATTTTCAGTA…	MLLYQKLTTIMINNLNFFHFNNIIAYYPEVFLFISTSIILFINIFLPNNKSTFTYFSSLLILLICFILSLINFNNFKIYALSNMFILDPLSSLTKLTLYIIISLILIYSRLFLIKKKITLFNNEFYLLILFSVLGQMIMISGNNLLSIYLGLELMSLTLCVLIASQKNDIFSSEAAIKYFILGILSSGFMLYGISILYGITGTLELPSIFNIIRLNNINYNILTLSLLLIIVGLSFKLGISPFHMWVPDVYQGTSIIITLLLSTAPKLSLFVVIYRLLIECLLPLIINWQKILLILAIFSLIIGNIAAITQYNFKRMIAYSSIAHMGFMLFSIISIKKSYNNLITFNSCDSGLFYIITYVFAILGAFGVVILLKNNTNNKTSELEIFIGLHKRDPWCAL…	SSDC_00630	0.905611	0.886905	0.0445192	0.288279	0.154431	4.01912e-19
PADco_r0010	rRNA	128377	129911	1535	+	-			16S ribosomal RNA		GAAGAGTTTGATCCTAGCTCAGATTGAACGCTGGCGGCATGCTTTACACATGCAAGTCGAACGGTAACAGAGATTTATCTGCTGACGAGTGGCGAACGGGTGAGTAATATATCGGAACGTACCCTTAAGTGGGGGATAACTAGTTGAAAAATTAGCTAATACCGCATACAAATCTAACGATGAAAATGGGGGATTTTTAGTATTTTTAAAAACCTCATGCTTTTGGATCGGCCGATATCTGATTAGTTAGTTGGTGGGGTAAAGGCCTACCAAGACCACGATCAGTAGCTGGTCTGAGAGGACGATCAGCCACACTGGGACTGAGACACGGCCCAGACTCCTACGGGAGGCAGCAGTGGGGAATTTTGGACAATGGGCGAAAGCCTGATCCAGCAATGC…		SSDC_r01972	0.979857	-	-	-	-	-
PADco_r0020	rRNA	130067	132954	2888	+	-			23S ribosomal RNA		CAAGTAAATAAGTGCACATGGTGAATGCCTTGGCGATTACAGGCGATGAAGGACGTAGTAGCTTGCGATAAGCCGCGGTGAGCTGGGCAGACGCGCTTTGATCCGCGGATTTCCGAATGGGAAAACCCATCTTTATTCATAAAGATATTGCATATTGAATACATAGATATGTAAAGCTAACGTAGCGAACTAAAACATTTCAGTAGCTATAGGAAAAGAAATCAATAGAGATTCCCAAAGTAGTGGCGAGCGAAATGGGAAAAGCTTGCAAAATTTAATATTATTAATAGTAGAAAGCTATGGAAAGAGCTGCCATAGAAGGTGATAGCCCATTATATTAAATTTATAATATGAAACTAAGTTTGCAAAAAAGTAGGACGAGACACGTGTAATCTTGTC…		SSDC_r01974	0.978591	-	-	-	-	-
PADco_r0030	rRNA	133028	133140	113	+	-			5S ribosomal RNA		CCTGATGACAATAGCAAATTGGTACCACCCCTTTCCATCTCGAACAGGACCGTGAAACGATTTTGCGCCGATGATAGTGCTGAAACCAGTGTGAAAGTAGGTTATCGTCAGGC		SSDC_r01970	0.964602	-	-	-	-	-
PADco_1200	CDS	133240	134040	801	+	266	COG0483	G	inositol monophosphatase	suhB	ATGTATAATAATCCAATTATCAATACAGCAATTAAAGCTGTACGAAAAAGCGCTCTAATAATTAATAGAGGATCACTCGAATTAGAAACTATTAAATTTGAAAAAAAAAAATATGAAAATTTTGTTTCTAATATTAATAAAGCATCTGAAAAAATTATTACTGAAATTCTAATTAATACATATCCTTCTTATGCTCTTTTAATTAAAAAATCAAATTATTTAACAGATTTTAAAAATGAAAATATTTGGATAATAGATCCTCTTGATAATACCACAAATTTCGCTCATAATTTTCCTCAATATTGTATTTCAATAGCCTTAAAACAAAAAAAACAAATTACTCATGCAGTAATTTATGATCCAATTAGAAATGATTTATTTACTGCCATTAAAGGTTGT…	MYNNPIINTAIKAVRKSALIINRGSLELETIKFEKKKYENFVSNINKASEKIITEILINTYPSYALLIKKSNYLTDFKNENIWIIDPLDNTTNFAHNFPQYCISIALKQKKQITHAVIYDPIRNDLFTAIKGCGAYLNEKRIRVNKRNKINDSLIGTDFSFKKKINLKSLLEFEEYTKIFQIITKCKNLRNIGVSSLNLAYVASGKLDGFFEKGLMPWNIASGSLLIIESGGIISNFKGEKDYLYTGDIIAGNQKIFSQIISLINS	SSDC_00635	0.890394	0.869888	0.0421733	0.742019	0.0568359	2.68581e-19
PADco_1210	CDS	134068	135348	1281	+	426	COG0304	Q	polyketide beta-ketoacyl:ACP synthase, PedM homolog	dipR	ATGATTGAAAAATCAAATATATATATATCTGGAATGGGAATTATATCAGCAATTGGATCTGATGTATCATCATTTTCAAATTCATTAATAAAAGGAAAATCTGGTATTGATTATGAAATTAATAATACTAGCTCTAATTTTTCTAAAAATATTATTGCAAAGATCAATAATTTTAATCTTGAAAATTCATTAAAAAAAATTACTGATCTTTCAAAAAAAAAAAAAGAATTTATTTTACATATCTCAAAAAGATCTCCATTTTTTATACAAACATCTATAATTGCTGCATTACAAGCTTGGTACCATTCAAAACTACACAAAAAAAAATACAAAATTTTACCAGAACGTATAGGATTAATTATAGCGGGACATAATACAACTCAAAATTATCAATACTCG…	MIEKSNIYISGMGIISAIGSDVSSFSNSLIKGKSGIDYEINNTSSNFSKNIIAKINNFNLENSLKKITDLSKKKKEFILHISKRSPFFIQTSIIAALQAWYHSKLHKKKYKILPERIGLIIAGHNTTQNYQYSLYPEFLKKPEYLSPRYAIQFMDSNQIGILSEIFNIRGEGFITGGASASGNIGIIHGMRLIQNDIVDACLIISAMTDLSPMEIQAFRVIGAMGGKKFYNFPKKTCRPFDKLAEGFIYGQASAALLLEGNKNIKNYNKPYLARLLGGAINLHATASAEPDLKNEINVMNSALKQSGLKKNMIDYLNTHGSSSPLGDKIEISAIKKVYKNHFTKLWLNSTKSLTGHCLYSAGIVEIIASIIQMKKKFIHPNLNLEFPINNQAKFSGKKS…	SSDC_00640	0.91491	0.899061	0.0422743	0.822848	0.0513755	1.4898e-34
PADco_1220	CDS	135353	136477	1125	-	374	COG2141	C	LLM class flavin-dependent oxidoreductase, PedJ homolog	dipQ	ATGAATAATATTAAAAATAAAATAATTACTAATTTAAATTTAAAAAAAATACTTCAAGAAAATAATTTTTTAAAAAATAAATTTAAAATTAATTTTAGTGTTATGTTTTTTTCAGATGTTAGGGAAAATATACAAAATAAAAAAAAATATGATTTTATGCGTGATGTTACAATTTTTGCTGATTCTGAAAATTTTAATGCAATTTATATTCCAGAGAGACATTTTCATAAATATGGTTCAATTTATGCTAATCCCGCTGTAATTGCAGCATATTTAATTCCGCAAACTCGTCATATTCGATTTAGAACTGCAGGTATATCATTACCATTACATAATCCTATAGAAATAGTAGAATGGTGGGCTATAAATGATATTTTATCTAATGGAAGAGTGGATTTA…	MNNIKNKIITNLNLKKILQENNFLKNKFKINFSVMFFSDVRENIQNKKKYDFMRDVTIFADSENFNAIYIPERHFHKYGSIYANPAVIAAYLIPQTRHIRFRTAGISLPLHNPIEIVEWWAINDILSNGRVDLGFGSGWNKQDFIFAPNNYRNRKSICTNNISKVQKLWRGEEVLFWNSDKKQIPVITYPRPYQSDLKIWLLVTQNDEGFIYAGKKGYNIFTMLYGNNLDIMKNKIILYRNSRKSAGLNPDDGIVTLMLHTLLLKNNNQVEQAVKDPFMKYIKNLMEAHLKAAIDQKGGEPLNDIEKKKILEYSYQRYFKTSALFGTVDEGINIVNKAISIGVNEIACLVDFGVDYSIVMKSLLYLKILMNNYQ	SSDC_00645	0.935111	0.917112	0.0344522	0.711162	0.048445	2.56323e-23
PADco_1230	CDS	136477	152790	16314	-	5437	COG3321	Q	type I polyketide synthase, PedI homolog	dipP	ATGCATAAAATATTAGAAAATTTTTTTAAAAAAAACGAAAATTCTTTAGAAAAATGTTTTTTAGAAGCAGCTAAAATTGGTTTGTTTATAACTCATCAGCCACCTAAAAATTTATTAGATATAAAATCTATAAAAAATTACATATTATTTAATTTGAAATATAAGCCATATTGTATTCGTACAGCTTTATTGGAAGATATTCCAGAATTAATTAAATTAGAGAAATCTTGTTGGAAAAAATTATTACGTACTCCTGAAATTATAATAAAAAATCGTATTTGTAATTATCCTAAAGGACAATTAGTACTATTAATTAATAATAAAATATCTGGGGTGATTTATTCTCAATTAATTAAATCTGTTAAAGAATTAGAAAATCATAATATAACAACGGTAGAT…	MHKILENFFKKNENSLEKCFLEAAKIGLFITHQPPKNLLDIKSIKNYILFNLKYKPYCIRTALLEDIPELIKLEKSCWKKLLRTPEIIIKNRICNYPKGQLVLLINNKISGVIYSQLIKSVKELENHNITTVDTLHNIHGSIAQLLAINIFPDMQQQNLGDQLLEFILIYYSLQTKINLVIAITLCKNFNKLDNLSLSEYIKKRNIYGMLIDPILYFHESHGAIIKKLIPNYRPFDYKNNGYGVLINYDIKNRKCIDINNKTKVKKNNKYNLEEISTYIKKIVYECLSFEFKKFFSIDTPLMDMGLDSSDLLFLNKNLSSHYQLNIDSTFLFYNNTVNKIIFYFYNKINNIDVFKKNNKSYLLGKNFKNIDNNSLNNLNKDIAIIGLACHLPGGINTLS…	SSDC_00650	0.850744	0.820113	0.0497663	0.617517	0.080591	2.04911e-272
PADco_1240	CDS	152818	163347	10530	-	3509	COG3321	Q	mixed type I polyketide synthase/non-ribosomal peptide synthetase, PedH homolog	dipO	ATGATTTTTAGTGATTTTCAGGACATTAATATAAAAATGAAAAAATTTTTAGAAAATGAAATTATTAATTCTTCAAAAAGTGACTTAGGGAATGATTTAAAAAATAACACAAAAAAATTAGTTACTAAAAATAAAGAAAAATTAATTTTAAATATAGAAAAAAAAGAAAAAAATTTATTGTATATATATTTTTATAAAAAAATTGCTAATATTGTTTCAAAAATATTAAAAATTCCATTAGAACGCATGAATATGCAAGAAAATATATCTCGTTATGGCGTAGATTCTATAATTGTTACTGAAATTATAAGATGTATTTCTGATATATTAAATTTTCCAATAGCTCCTACTGTATTTTTTGAGGCAAAAAATATAGAAGAATTAATTAATATTTTATTT…	MIFSDFQDINIKMKKFLENEIINSSKSDLGNDLKNNTKKLVTKNKEKLILNIEKKEKNLLYIYFYKKIANIVSKILKIPLERMNMQENISRYGVDSIIVTEIIRCISDILNFPIAPTVFFEAKNIEELINILFQRYKEKIKSYFLKNHKRNQVLEEKVNQELKKQKTQENNTEIKDWINKFKFIIASSDSINTSSDSINTSSDSINYEPIAIISMEGIFPNSPNLQILEKNLRNENDCISEIPLSRWDWKKIFGDPQKGNFTNVKYGGFAPDIDKFDPIFFGMSPREAELMDPQHRLFIQCVWKLIESAGYAPKSLSGKKIGIFIGVNLQDYAHIVNKSRKMDSLHLTSLGHMFCPNRLSFYLNIHGPSQVIDTACSSSLVALHRAILSIQHEGCEMSI…	SSDC_00655	0.899484	0.864956	0.0537659	0.584484	0.0919886	1.48051e-184
PADco_1250	CDS	163363	164664	1302	-	433	COG2072	P	flavin-containing monooxygenase, PedG homolog	dipN	ATGAAAGATAAAAATAAAAATGTTAAGTTATGTATTATTGGAGGCGGGCCATTAGGTATTGGTCTTGGGCGTGAATTAAGTGAAGGTAATATTGATTATGATTTATATGAAATGGAATCAGATTTAGGTGGAGTATGGAATAATCAAGCTTCTTGTGGTCGAGTATATCCATCATTACATCTTATTTCACCAAAATTTAATACACAAGTTCCAGATTACCCGATGCCAGACGATTACCCCGTTTATCCAAATCATAGTATGATGCTTAATTATTTACGATCTTATGCAAAAAAATTTGATGTTTATAATCATTCTATTTTTAATACTGAGGTAATTAATTTGGAGCAATATGAGGATATTTGGCAAGTAGAACTTTCAAATGGCAAGAAAAAGAAATAT…	MKDKNKNVKLCIIGGGPLGIGLGRELSEGNIDYDLYEMESDLGGVWNNQASCGRVYPSLHLISPKFNTQVPDYPMPDDYPVYPNHSMMLNYLRSYAKKFDVYNHSIFNTEVINLEQYEDIWQVELSNGKKKKYDFIAVCNGAQRIARYPNYSGYFSGEILHSMDYKSPDQIRNKRVLVVGAGNSGCDIAVDASHHSERVYHSTRRGYHYYPKFIDGKPTPQWMLQLGNKFSSKEETMAYIKQVFKLAGFDGVDYGLEKPDHPLDAAHPIMNSQILYHIGHGDILPKGDIKNFNGNIVYFVDGTYVKVDTIIYATGYNRHFPFISKKKLEWKLGIPDLFIHIAPRNLDNIFFFGFVNAAAGLGDGLRLQGQFIRSYIQAFIRKSKGYLKFIHAKKSDNPD…	SSDC_00660	0.93318	0.946882	0.0213985	0.749673	0.0285438	7.18597e-44
PADco_1260	CDS	164802	165662	861	-	286	COG0500	Q	methyltransferase domain-containing protein, PedE homolog	dipM	ATGACTAAAATAACAAAAGATACTCAAGAAAATAAAGAAAATAAAGATATTCAAGAAGAAAAAACAGTAGCTACACTTTATGATTCCCCGGAAGGGCAAATAGGATCAGTTTTATTTGGTGGACATATGCATTGGGGTTATTGGGATGAGAGTAATTCTACAGATAATTTTGCTCAAGGATCAGATAGACTTTCAAGAATAATGATTGATAAAACTTGTATTACTAAAGGACAACGTTTTATTGATATTGGTTGTGGGTTTGGATTATCTGGAATTCGCTTAGCTAAAACTAAGGGATGTCGTGTTGATGGCATTACTATTAGTAAGTTTCAACAAGAAAGCGCAATGAAAATTGCAAAATCAGAGAAATTATTAAATAAGGTTAATTTTTTGCATGGT…	MTKITKDTQENKENKDIQEEKTVATLYDSPEGQIGSVLFGGHMHWGYWDESNSTDNFAQGSDRLSRIMIDKTCITKGQRFIDIGCGFGLSGIRLAKTKGCRVDGITISKFQQESAMKIAKSEKLLNKVNFLHGDALALPFDNDSFDGGWFFESIFHMNHSAALNEARRVLKSGSILTLTDLPLLSVSKNDDKFKEYVRKNIHSHFISVENYPDLLHKSGFELIKIDDITSNVMPLLVLKLTEAISTYKEKIYKFIPNPEKSIDNWIYLFKYMSKNLGYIIVTAKKR	SSDC_00665	0.871254	0.85	0.0478632	0.996027	0.0480541	1.75582e-23
PADco_1270	CDS	165926	167281	1356	-	451	COG0331, COG2070	I	PfaD family polyunsaturated fatty acid/polyketide biosynthesis protein, PedB homolog	dipL	ATGATTATAACTCCAGAAAATTTAGGTTCCGTACAATTTAAAAAAGATTATAATGTACGTTTTAGTTATGTAGCTGGCGCAATGGCAAAAGGAATTTCTTCGGTAAAACTTGTTACTAGTATGAGTAAATTTGGTTATTTATCCTTTTATGGCACAGGGGGTATGTCATTATTAGAAATTGAAGATGCTTTAAAAAAGATTAAGTCTATATTAACGAATAATGAATCTTATGGAATAAATGTATTAGCTAATTTATCTAATTTAAAATATGAAATGGATTTAGTTAATCTTTTATTAAGCTATGATGTGCATAACATAGAAGCATCTGCTTTTGTTCAAATTACACCATCTTTAGTTAAATTTCGTTTGAAAGGTTTAAATGTTGATAATAATAAAATT…	MIITPENLGSVQFKKDYNVRFSYVAGAMAKGISSVKLVTSMSKFGYLSFYGTGGMSLLEIEDALKKIKSILTNNESYGINVLANLSNLKYEMDLVNLLLSYDVHNIEASAFVQITPSLVKFRLKGLNVDNNKIISNNRIIAKISRPEIALLFLNPAPLEIVNKLLSNAHISQKEADLSQKIPLASDICVEADSAGHTDMGVTSVLLPTIIRLRDKIQEKYNFYNFVRIGSGGGIGTPESAACAFLLGADFIVTGSINQCTVEAGTSNIVKDMLQDINIQDTAYAPAGDMFELGSKIQVLKRGVLFPMRANKLYDIWRTYSSLDKIPLIIQKEIQDRYFKRSFDEVYQETKSYYLKELPEEIEKAEKFPKVKMALIFRWYFIYTMRIALKGEDDKINYQI…	SSDC_00670	0.925681	0.935841	0.0267636	1.12194	0.0238548	3.29622e-45
PADco_1280	CDS	167463	168656	1194	+	397		E	ABC transporter substrate-binding protein, LivK homolog	dipK	ATGACACTTATGCGTTATCATTATATTCCAAAAATTAATATAATATTTCATATATTATTTTTTCTTTTTTTTTTTATAATAATTTTTCCTGGAAAAATTACTTATAGTAAAGAAATAAAAATTGGAACATCAATACCATTAACTGGACAATTTTCTGATATTGGTAAATACTATCATGATGCCTATCAATTAACTGTTGATAAAATTAATGCCAATGGAGGCGTAAAAATTAATAATTCATTTAAAAAATTATCCCTTAAATTATACGATAATCAATCGGATATCGGTATTAATAGGAATCAATATACCAAACTCATCACAAAAGACAAGGTTAATTTTTTATTAGGACCTTTTTTAAATAATTTTATACTAAATAATTCCTTGATTTCCGAAAAATAT…	MTLMRYHYIPKINIIFHILFFLFFFIIIFPGKITYSKEIKIGTSIPLTGQFSDIGKYYHDAYQLTVDKINANGGVKINNSFKKLSLKLYDNQSDIGINRNQYTKLITKDKVNFLLGPFLNNFILNNSLISEKYKTLMMQSCGVSDQILSKNFKYIFGLLIPAKNYFENTIKILKKMKIKNKNIVFLYANDAFNTAIANGASLILKKAHLNKIINKTYSLNTIDFTSLISQIKNINTKIILFAGYEENIINFIRQIKIFKIKSTFFSFTSDLLNKNIKNLLKNEDNYTYGITPWLPNFNLKDRWFNNAQNFSNEYKKKFGYYPDYHSVFAVIDIESLVYAIEKANDINQLKVKKQLKKINFNNVYGKITFNQNNKMIISQKVIKIQNNKLIPVHAKLN	SSDC_00675	0.890377	0.808564	0.0802117	0.415144	0.193214	2.33552e-12
PADco_1290	CDS	168709	169572	864	+	287	COG0559	E	branched-chain amino acid ABC transporter permease, LivM homolog	dipJ	ATGAATTTATTCATACAAATTTTTATTAATGGTATCTTACAAGGGGGATTTTATATTATAATAGCACTAGGATTAACCCTAACTTGGGGAATACTTAATATTCCTAATCTTACCCATGGGACATTTATTATATTAGGCGGTTATATAACATGGTATTTATATAATAAATTTCATATTGATCCATTATTAAATTTACCAATTGTAGTATCAGTAATGTTTATATTAGGTTATGTGCTACAACGTGGATTAATTAATTTAGTTATAAAAGCTCCAAAATTCAATACCCTTTTACTTACTTTTGGATTAAATATTCTGATAACAAACATAATACAATTAATATTTTCAACAAAATCTCATATTATTAATCCAATTTATGCAAATAAAAGCATAATATTTGGA…	MNLFIQIFINGILQGGFYIIIALGLTLTWGILNIPNLTHGTFIILGGYITWYLYNKFHIDPLLNLPIVVSVMFILGYVLQRGLINLVIKAPKFNTLLLTFGLNILITNIIQLIFSTKSHIINPIYANKSIIFGHFLFPEIKLIAFFMGIFLAIGMWFFLLHTKLGCSIRATPQNLIIARFCGINPRHLYAITFAISTGISGIAGAFYGMIFQINPYIGPMLTTKSFIISSIGGLNNPINIIFGAILLGIVESLTTLYIGPTFTDLFSFGILVLILSFRPNGLMGKAT	SSDC_00680	0.905093	0.878049	0.0551745	0.470505	0.117267	2.73735e-16
PADco_1300	CDS	169569	170522	954	+	317	COG4177	E	branched-chain amino acid ABC transporter permease, LivH homolog	dipI	ATGAAAAATTTAAAATTATTTCAATACTCTATTTATATATTAATATTAATATTATTATTTTTTTTACCTTCATACGCTCCGGATGTATTAATGCAATTTAGTATTAATGTATTATTATTATCTGTACTAGCGCAAAGCTGGAATCTTATTGGAGGTTACACTAATTATGTTTCTTTTGGTAATTCAGTATTTTATGGACTTGGTAATTATTGTACGGCAATAGCAATAAAAAAATGTAATTTTTCTTTTGGTATTAGTTTAATATTTAGCATATTATTAGTCATATTTTTTGCAATATTAATCGGAGGATTTATTTTTCGCTTAAAAGGACATTACTTTGCAGTTACAACTTTAGCACTTTCTCAAGTAACAATGTCAATTGTATCTAATATAAAATTA…	MKNLKLFQYSIYILILILLFFLPSYAPDVLMQFSINVLLLSVLAQSWNLIGGYTNYVSFGNSVFYGLGNYCTAIAIKKCNFSFGISLIFSILLVIFFAILIGGFIFRLKGHYFAVTTLALSQVTMSIVSNIKLTGKNIGLIIPVFNNDTFFYEISLLLLIIITLNIYLLTKSKFILGLMAIRENEENAVALGINTTFYKILMLIFSGTFTALAGSIYAYWVSFVNPSAFDTSLNVRMILITVLGGLGTTIGPIIGTFLFLFLSEIMVNNLTGIANIFLGFTIIILIIIIPNGFIEILINPHKINKNYFIKNIQKNKL	SSDC_00685	0.902821	0.849057	0.0641553	0.478749	0.134006	1.52758e-14
PADco_1310	CDS	170519	171235	717	+	238	COG0411	E	ABC transporter ATP-binding protein, LivG homolog	dipH	ATGACATCTATTTTAAAAGTCTTTAATATTACTAAATACTGTAACAATTTTTTAATAATTAATAATATAAATTTTTCATTAAAAAAAGGTGAAATATTAGGAGTAACTGGAAATAATGAATCCGGTAAAACAATACTTACACGCATAATTAGTGGTTTTTTAAGACAAGATAAAGGAAATATTTTTTTACAAAAAAAATTAATTAATTCTTTTTTACCTTTTAAACGAGTTCGCATAGGTATTATTCATATATTTCAAAATACAAATTTATTTACCAATTTATCTGTTTTAGATAATGTAACAATTAGTATATTATTTGGATCAAATCATAATATGAACCTCATTTATTCACGTGAAAAAGCATTTGAATATTTAAAATTTGTAGGTCTTCAAAAATTT…	MTSILKVFNITKYCNNFLIINNINFSLKKGEILGVTGNNESGKTILTRIISGFLRQDKGNIFLQKKLINSFLPFKRVRIGIIHIFQNTNLFTNLSVLDNVTISILFGSNHNMNLIYSREKAFEYLKFVGLQKFSNSSINKLTQFNKKKLKLAKAFGVEPKIILLDEIMSGLNKIEILKLAKIIEKIRNLDISILFVDKNFNAIKILVDRLLVLYRGKKIADDFPKTILSDKILLNKMI	SSDC_00690	0.912134	0.848739	0.0655805	0.395379	0.165867	4.95154e-08
PADco_1320	CDS	171243	171941	699	+	232	COG0410	E	ABC transporter ATP-binding protein, LivF homolog	dipG	ATGAAAGATAAAAATAAAAAATATCCAATTTTAGAAATTAAAAATTTATATTTAAAATATAACAATAAATTAATTTTAAATAAAATTAATTTAAAAATTTTTTACGGAGAAATAGTAACTTTAATTGGAGAAAAAAATTCCGGAAAAACTACCTTGGCTCATGCATTATATAATATGTTACCATATACTGGTAATATTACTTTTAATAAAAATAAAATATATAAATTAACATATGATAAAATTTTTAAATTGGGATTAGCATATGTTATGCAAAAAAATAAATTATTTAACCAAATAACAGTGGAAGAAAACTTACTAATAGGGGCTTATTTAAGAACTGATAAACTTTTAATTATAAAAGATTTAAATAAAATATATTCAATATTTCCTCAATTATTT…	MKDKNKKYPILEIKNLYLKYNNKLILNKINLKIFYGEIVTLIGEKNSGKTTLAHALYNMLPYTGNITFNKNKIYKLTYDKIFKLGLAYVMQKNKLFNQITVEENLLIGAYLRTDKLLIIKDLNKIYSIFPQLFERRMQLAINLSNGEKKICSIARALMASPKFIIIDEISLGITSKIIKKIIKILVQIQKFGTTIFLIEKNAQLIIPISNHIYIIKNGNIINQKITKNYKYK	SSDC_00695	0.902857	0.831897	0.0767559	0.394029	0.194798	9.20363e-07
PADco_1330	CDS	171988	172230	243	+	80	COG0236	I, Q	acyl carrier protein, PedN homolog	dipF	ATGACAAAAAATGATATTTTTAATATTATTAAAAAAAATATTTTAGACACTTTACCTAAAATATCACCAAATATAATTTCATATAAAAAGAAATTAATTGATTTAGGCGCAAATTCTGTAGATAGAATTGAAATTATTATCATGTCCATGAAAGATTTAAACATAAAAATTCCATTACTTAATTTTTCTAAAGTATCTACAATTGAAGATTTAATAAATGTATTAATATCTTATGTTTTATAA	MTKNDIFNIIKKNILDTLPKISPNIISYKKKLIDLGANSVDRIEIIIMSMKDLNIKIPLLNFSKVSTIEDLINVLISYVL	SSDC_00700	0.862205	0.8625	0.0692165	0.387501	0.178623	0.000288518
PADco_1340	CDS	172263	173546	1284	-	427	COG3425	I	acetyl-S-AcpK beta-ketothioester polyketide intermediate transferase, PedP homolog	dipE	ATGATAAAAGTTGGAATTGAGGCAATTAATTTGTATGGAGGAAGTGTATTTATTGATGTTATGGAATTAGCTGAATATAGAAAACTAGATACTTTGCGTTTTGAAAATCTACTTATGCAACAAAAATCTGTTGCTTTACCGTATGAAGATCCAGTTAGTTTTGCTATTAATGCCGCGGCACCATTAATTGATAATTTATCTAATATTGATAAAAATCGTATTGAATTAATTATTACGTGCTCGGAATCAGGAATTGATTTTGGAAAATCAATGAGCACATATATTCATTATTATTTAGGCTTAAATCGTAATTGTCGTTTATTTGAATTAAAACAAGCTTGTTATTCTTGTACAGCTGGTTTACAAATGGCAATTAATTTTATTTTGTCTAAAGTATCT…	MIKVGIEAINLYGGSVFIDVMELAEYRKLDTLRFENLLMQQKSVALPYEDPVSFAINAAAPLIDNLSNIDKNRIELIITCSESGIDFGKSMSTYIHYYLGLNRNCRLFELKQACYSCTAGLQMAINFILSKVSPGAKALVIATDISRFLVTEDKNELTMEWAFFEPSGGAGAVAMLISDKPEIFQFDIGSNGYYSFEVMDTCRPIPDSEAGNADLSLLSYLDCCTQSFQEYKKRVPNINYKTSFDYLSFHTPFGGMVNGAHRYMMRQHSSNINKIDIEKDFQKRVKLGLIFCQKVGNIMGGTIMVSLISIIENGDFNFPKRIGLFSYGSGCSSEFYSGVATSISQEKIKLLKIKKYLDSRYQLNIEEYEVLIKDKNAVKFGTRDVVLDVNILPNVWKFI…	SSDC_00705	0.943146	0.955504	0.0187908	0.571061	0.0329051	3.86981e-36
PADco_1350	CDS	173568	174590	1023	-	340			hypothetical protein, PedK homolog	dipD	GTGTTTAAAATTCTTAAAGAAAAATATTTTATGGAATATTATACTAATGGCTTTATTGAAACTAATATTTCTTTAAGTGACAATTTAGTTAATGAGATTCGAGAATATTATTTAAGTAAAAAAATAGGTCATAATGATTTTCCAAAATTTTTTGCTTATAATGAGCATTTGGGATATATGATGCAAAAAAAATTTTTAAATTTTTTTTTAAAAGTATTTCCAAAATTTGGAAAAATATTGGTTAAAAATTTTTATAATAAATCTTATAATAAAGCTGTTTATTGCGAGCAAATTTTTATTAAAAAAATATTAAAAGAATTATTGGAAAAAGGTTTTTTTCGTTTTTTTAAAACTCATTATATGCTTGTTTCATATGATATGTATTTACATAGTAATCAT…	MFKILKEKYFMEYYTNGFIETNISLSDNLVNEIREYYLSKKIGHNDFPKFFAYNEHLGYMMQKKFLNFFLKVFPKFGKILVKNFYNKSYNKAVYCEQIFIKKILKELLEKGFFRFFKTHYMLVSYDMYLHSNHLSSAAGIHSDLPNFHHFYETENDLSIYIPLIDLNYINGGRLKVLPEKILKIPGNILLKLLYKYFSKNLLYLDKNNYINPNLISYSQINAFIKSKMHQELMSIYKNMISLVKTQYINDFIETIETKGKVLLFNNKNFHFAEYWKNTQQAREIYVIRMLPIYDVKIKLKNKLHGKPFNNFLLNFLENKIQFYEESVDFSQISSNNKIPL	SSDC_00710	0.925709	0.902941	0.0396378	0.718299	0.055183	2.04167e-23
PADco_1360	CDS	174679	175434	756	-	251	COG1024	I	polyketide biosynthesis enoyl-CoA hydratase, PedL homolog	dipC	ATGAATTACAAAACTATTGAAGTAAATATAAAGAAATCTATTTGTTTTATACGATTTTGTAATAAAAAAAATAATAATATGATTAATCATGACATGATTGATGAATGTCTTCATATTTTAAAAAAAAATGACTACTCTAATCCTTTTCATATTGTTGTTTTAGAAGGATTACCAAAAGTATTTTGTTTGGGGGCTGATTTTGATGAAATAATAAAAAAAAATCATCCAATAGAATCAAAAAAATTATATGAATTATGGTATATGTTATCATGTGGACCTTTTATTAGTCTATCTAATGTATGTAGCGGTAAAGTAAATGCTGGAGGAATTGGCTTTATTGCGGCTTGCGATATAGTTTTGGCTAATCCTAATGCTCAATTTAGCTTGTCTGAATTATTA…	MNYKTIEVNIKKSICFIRFCNKKNNNMINHDMIDECLHILKKNDYSNPFHIVVLEGLPKVFCLGADFDEIIKKNHPIESKKLYELWYMLSCGPFISLSNVCSGKVNAGGIGFIAACDIVLANPNAQFSLSELLFNLFPACVLPFLIRRIGFQRSNYMTLMTKPITAKQALEWNLVDAVSNNNDLLLHKHLLRLKYLSKNSIKNYKKYINKLNNILLHSKDNAVSTNHKLFSNSKNLEKISYYINTGYFPWE	SSDC_00715	0.935185	0.924303	0.0302841	0.659452	0.0459231	6.10554e-19
PADco_1370	CDS	175533	176201	669	-	222	COG2977	Q	4'-phosphopantetheinyl transferase, EntD homolog	dipB	TTGAATACTAAAGAAGATAAAATTATCACTAATGTTACTAATATTTTATATAAATGGTTTCCTAAAAAAACATTTATAGAAACAGCAAAAATTAATAATTATCCAATACTACCAAAAGAAAAGAAATTAATAATTAATGCAGTTTCTAAAAGAAAAAAAGAATTTTCAACAGGACGTTGGTTGTCTAGAAGGGGGTTAAAATATCTTGGATTTCCAGAAACAGAAATATTAACTGGATATTTAAGAAATCCAATATGGCCAGATAAAATAAATGGCAGCATTAGTCATGACAATAAATTATGCGCCGTAGTAATAATGAAAAAAATACCTTCTTTAACAAATATTGGTATTGATATTATTTATTTTCCAAAATATAGTAATAGATTAAAAGATTTAGAA…	MNTKEDKIITNVTNILYKWFPKKTFIETAKINNYPILPKEKKLIINAVSKRKKEFSTGRWLSRRGLKYLGFPETEILTGYLRNPIWPDKINGSISHDNKLCAVVIMKKIPSLTNIGIDIIYFPKYSNRLKDLESMFVIDKDEIDIMNEFSLNFDSLAILFSIKESIIKAMSSEINSFIDMKDIKIFYENKKIKFIIKNKKPNVDIFAGVSYNYLITTAKIYN	SSDC_00720	0.910314	0.86036	0.0563314	0.508769	0.110721	2.16327e-12
PADco_1380	CDS	176504	177580	1077	+	358	COG0331	I	ACP S-malonyltransferase, FabD homolog	dipA	ATGAAAACATATCTTTTTCCTGGGCAAGGCTCCCAATATGTCGGTATGGGACAACTTTTATTTGATAAATTTCCTGATATTATAGAAAGATCAAATAATATCCTTGGATACTCTATTAAAGAGTTATGTTTAAAAAATTCACAAAATCAATTAAATAAAACAGAATATACTCAACCCGCACTTTATATAGTTAATGCATTATCTTATAGAGATCATATCAAAAATACCGGTGAATATTCAGATTTTTTAGTAGGACATAGTTTAGGAGAGTATAATGCACTAGAAAGTGCTGGTGTATTTTCTTTCGAAGATGGATTACGTCTAGTTCAAAAAAGAAGTGAATTAATGAGTCAAGTTTCAGAAGGTGCTATGGCAGCTATAATTGGAATTAATGCCAAT…	MKTYLFPGQGSQYVGMGQLLFDKFPDIIERSNNILGYSIKELCLKNSQNQLNKTEYTQPALYIVNALSYRDHIKNTGEYSDFLVGHSLGEYNALESAGVFSFEDGLRLVQKRSELMSQVSEGAMAAIIGINANEISNILKKNNLNTIDIANYNTLNQTIISGPKNDINNAQIFFEKNNAIYIPLNVSGPFHSRYMKPIYKKFNNFLLDFVFHSPNIPVISNFDALPYSTEKITQNLSNQLINPVKWFDSIYYLLNKNKNKMEFIEIGPGKVLTKFIENIQNEYNKNCIIKNNISEQSQEKKIEEWNNKYPIKTKVKVKGYKDILITKTKAMILFENKAVIYIEGYNGYFLLDEVKPIQ	SSDC_00725	0.92572	0.893855	0.0446203	0.492659	0.0905704	2.66178e-18
PADco_1390	CDS	178003	178797	795	-	264	COG0207	F	thymidylate synthase	thyA	ATGTATCAATATCTCAATTTTATGCGTCATGTGTATAATTCTGGAATTAAAAAAATAGATCGAACTGGTGTAGGAACGTTATCAATTTTTGGTTATCAAATGCGATTTAATTTACAAAAAGGTTTTCCATTGTTAACGACAAAAAAACTTCATGTTAAATCTATTATATACGAATTAATTTGGTTTTTATCTGGATCTACTAATATTAATTTTTTAAAAAAAAATAATATAAAAATATGGGATAAATGGGCCGATGAAAATGGTAATTTAGGACCTATTTATGGTTATCAATGGAGATCTTGGCCAACTTCAAAAGGAAAATATATTGATCAACTTTCAGAAGTTATAAAACAAATTAAAACCGATCCTAATTCTCGTAGAATTATTGTTTCAGCTTGG…	MYQYLNFMRHVYNSGIKKIDRTGVGTLSIFGYQMRFNLQKGFPLLTTKKLHVKSIIYELIWFLSGSTNINFLKKNNIKIWDKWADENGNLGPIYGYQWRSWPTSKGKYIDQLSEVIKQIKTDPNSRRIIVSAWNVSDIYKMKLPPCHILFQFYVANNKLSCQLYQRSADIFLGLPFNIASYSLLIHIIAHETGLKVGDFIWTGGDCHLYLNHLKQACKQLLRVPGSLPNLTILCKPKSSLNYNFEDFRIHSYNPQESIYAPIAV	SSDC_00730	0.935849	0.943182	0.0255574	0.477195	0.0535575	4.95003e-20
PADco_1400	CDS	178897	179988	1092	-	363	COG0012	J	edox-regulated ATPase YchF	ychF	ATGAATCTAAAATGCGGTTTAATTGGGTTACCAAATGTTGGAAAATCTACTCTTTTTAATGCGTTAACAAAATTAAAGATTTCTGCTGAAAATTATCCATTTTGCACTATTGAGCCTAATGTTGGTATTATAAAAGTTCCGGATAAAAGATTAAAATATTTAAATGATATTGTTAAATCAAAAAAAATTCTTCCAGCTGTAATTGAATTAGTTGATATTGCGGGTTTAGTTTCCGGGGCATCAAAAGGAGAAGGTTTGGGAAATAAATTTTTAGCACATATTCGAAAAACAAATATTATTATTAATGTAATTCGGTGTTTTAAGGATAATAAAATCACTCATGTATCCGGAAAAATTAATCCAATTAATGACGCTGAAGTAATTCAAACAGAATTAATT…	MNLKCGLIGLPNVGKSTLFNALTKLKISAENYPFCTIEPNVGIIKVPDKRLKYLNDIVKSKKILPAVIELVDIAGLVSGASKGEGLGNKFLAHIRKTNIIINVIRCFKDNKITHVSGKINPINDAEVIQTELILSDLDVLERYLNKGNKKVFLKNEHSIRLLKLLERIIFNLNKSIPIRLMSLNNEELMLIKFLNLLTIKPIIFVANVKENGFKNNFLLDQLKIYAHNQDIPIIIICAKLEEEISGFNNIDKKFFLNYLGLKETKLNDLIRTSFSLLGLQTYFTVGKKEVRAWTIPVGATAEQASGIIHTDIKRGFIRALTISYKDFLFYKGEQGCKNAGKIRSEGKEYLVKDGDILNFLFNI	SSDC_00735	0.911172	0.887052	0.0480797	0.563805	0.0852771	4.80863e-24
PADco_1410	CDS	180138	180377	240	+	79	COG5007	K	BolA family transcriptional regulator		ATGTATATAAAATCAGAATTTATAAAAAATTATATTTCTTCTTCTTTAAATTGTCTGTATATTGATGTTCAAAGTAAAAATAAACATTTTAAAATTACAGTAGTATCTTCTATATTTTTAAATAAAAATTATGTTGAACGTCATAAAATAATTTATTCATTATTAAATAAATATATTACAGAAAATAAAATACATGCATTATCTATTAAAACATTTACGCCAGAAGAATTTAAAAATTAA	MYIKSEFIKNYISSSLNCLYIDVQSKNKHFKITVVSSIFLNKNYVERHKIIYSLLNKYITENKIHALSIKTFTPEEFKN	SSDC_00740	0.920833	0.860759	0.0535894	0.879414	0.0609376	7.99659e-05
PADco_1420	CDS	180436	181281	846	+	281	COG0190	H	bifunctional methylenetetrahydrofolate dehydrogenase/methenyltetrahydrofolate cyclohydrolase FolD	folD	ATGATAGCTAAAATTATTGATGGAAAAAAAATAGCTAAAAATTATTTTTTAAATATTACACAACGTGTACATAAATTAATTTCGATTGGTAAAAGACCTGGATTAGCAATGATTTTAGTTGGAAAAAATTTGTCCAGTAAAATTTATATAAAAAATAAAATAAATGCCTGTAAAAAAACAGGTATATATTCTATTTGTAAAAAATATGATTCCAATATTAGTGAATCAGAATTAATACATAATATTAATATTTTAAATGAAAATACAATAATTCATGGAATACTGGTACAATTACCGTTACCAAAACACATTAATACAATTAAAGTAATTGAGTCAATTTCTAGCAATAAAGATGTTGATGGTTATTCAATAATTAATTCCGGGAAATTAATGTCTGGT…	MIAKIIDGKKIAKNYFLNITQRVHKLISIGKRPGLAMILVGKNLSSKIYIKNKINACKKTGIYSICKKYDSNISESELIHNINILNENTIIHGILVQLPLPKHINTIKVIESISSNKDVDGYSIINSGKLMSGLPGFRPCTSYGCMKMIKSTGININGKHAVIIGRSNIVGKPMALLLLKANATVTICHSKTKNIKNYTKQADIIITATGKPNIITGNMIKIGAIVIDVGINRDIDNKIHGDVDFSSTLPIAGFISPVPGGVGPMTIAMLLINTVESAEKS	SSDC_00745	0.921986	0.928826	0.0317911	0.981535	0.0323891	1.73697e-27
PADco_1430	CDS	181315	181749	435	+	144	COG2927	L	DNA polymerase III subunit chi	holC	ATGACTAATATTTATTTTCATAGTAATATCAGTAATAAACTAATTTATACATGTAAATTAATACAAGAATTAATAAAAAAAAATAACATTATTTTATTAAATAAAAACTTTAAACAACAAAAAGAATTTGATATAGCATTATGGAATTTTTCAATAACAGATTTTTTACCTCACGTAAACATTAAAAACATATACGCAAATATCACTCCAATTGTTTTAATTACGGAAATGGATATAAAAAATAACAATATATTTCCACACTATGATACGCTTATTAATGCATCTAACGTAATACCAAAAAATTTTACCAATTTCAAAAAAATATTTGAAATTATATCCACTAATGAAATTGATAAAATTTTTGGTCGTAATCGTTATCGTTTTTATAAAAATAATGGA…	MTNIYFHSNISNKLIYTCKLIQELIKKNNIILLNKNFKQQKEFDIALWNFSITDFLPHVNIKNIYANITPIVLITEMDIKNNNIFPHYDTLINASNVIPKNFTNFKKIFEIISTNEIDKIFGRNRYRFYKNNGYFLNHFKNNIN	SSDC_00750	0.931034	0.902778	0.0464667	0.187661	0.24761	0.000594794
PADco_1440	CDS	181768	182382	615	-	204	COG1280	E	amino acid transporter LysE	lysE	ATGATATTTAAAACATGGATTTCTTTTTTTGTATTTTCTATTATTACCGCCATTTCTCCTGGTCCAGGAAATATTTTAACAATAAATCATGCTTTAAGATATGGATGGAAAAAAACATTATCGTTAATCATTGGACAGGAAATAGCTTTATCATTAATTATATTAGCTATATCTGAGGGGGCTGAATTATTGTTATCATCAAGTGCTATATTAATTCTTATTAAGATATTGGGAGTAACATGGTTAATTTATACCTCGTGGCAAATGTGGCGCGCATCTTCTATTAATACAAAAGATTCTACTTATATGCGCGAAACTATTAGTAAAAAAAAAAGTTTTATACGTGGTTTTTTTACAACAATTACTAATATAAAGGCTATTACTTGTCTTATTGCAACC…	MIFKTWISFFVFSIITAISPGPGNILTINHALRYGWKKTLSLIIGQEIALSLIILAISEGAELLLSSSAILILIKILGVTWLIYTSWQMWRASSINTKDSTYMRETISKKKSFIRGFFTTITNIKAITCLIATLPSCLTPIYPMGPQIIIMSLTMTMIDASVMLLFAIASSYLRPFFQKSRNIKIQNRISSIFFLFIAISICFL	SSDC_00755	0.908943	0.872549	0.0585462	0.315414	0.185617	3.57678e-08
PADco_1450	CDS	182522	184249	1728	-	575	COG0073, COG0143	J	methionine--tRNA ligase	metG	ATGAAAAAATACAATAGTAGTAAAGGTGCTCGTAAAATTTTTGTTACCACTGCTTTACCTTACGCTAATGGTGAATTACATATTGGGCATATCATGGAATATATTCAAGCTGATATATGGGTGCGTTTTCAGTGTATGCAGCAAGATAACGGTCAATCAAGACAAGTATATTTTATTTGCGCTGATGATGCGCACGGAGCAGCAATTATGATTGCTGCTGAAAGAGTAGGTATGACACCTAAAGAATTTATTAATAATATTTCATCTAATAGAAAAAAATATTTAGATGGATTTTATATTAAATTTGATAATTGGTATTCTACAGATAGTATTGAAAATATTAATTTAGTTCAGGAAATTTACAGTGATTTATATAATAAAGCTAAATTAATCATAGAT…	MKKYNSSKGARKIFVTTALPYANGELHIGHIMEYIQADIWVRFQCMQQDNGQSRQVYFICADDAHGAAIMIAAERVGMTPKEFINNISSNRKKYLDGFYIKFDNWYSTDSIENINLVQEIYSDLYNKAKLIIDKKINQFFDPIKNIFLSDRYIKGECPICNAKDQYGDFCECCGSVYTPTKLINSYSVLSGAKPIIKSSKHFFFKLSDKRCVNFLRQWAINDKRLQPEIVNKIKEWLEKDNKLNDWDISRDAPYFGIKIPNTSEKYFYVWLDAPIGYLASLKNYFEKGGPKKKYNELRNFNEFISSPETEQYHFIGKDIFYFHILFWPAILKFSGRKIPNNIFVHGFMTINGKKMSKSNKIGISPLYYLKIGMNPEWLRYYIASKLNNKIEDINFNSQN…	SSDC_00760	0.927378	0.909722	0.0398901	0.426496	0.0935298	8.53161e-30
PADco_1460	CDS	184618	186033	1416	+	471	COG0008	J	glutamate--tRNA ligase	gltX	ATGACTATTGTTCGTACTCGTTTTGCTCCTAGTCCAACTGGCAATTTCCATATTGGAGGAATAAGAACTGCTTTATTTTCCTGGGCATATGCCCGACATTTTAATGGAATTTTTATACTCAGAATTGAAGATACAGATATTAATCGTTCTACATTAAGTGCAACACAAGCAATAATCAATGGCATGAAATGGTTAGGATTAAATTATGATGAAGGACCATTTTATCAAACTAAACGCATAAATCGCTATTTTGAAATTATCAATAATTTATTATCTAGTGGTTTTGCATATTATTGCTATTCTTCTATAGAAGAAATAGAATTATTACGTAAAAAACAACGATCTTCTGGAGAAAAACCTCGTTATAATAGAATTTGGAGACCAGAACCAGGTAAAATT…	MTIVRTRFAPSPTGNFHIGGIRTALFSWAYARHFNGIFILRIEDTDINRSTLSATQAIINGMKWLGLNYDEGPFYQTKRINRYFEIINNLLSSGFAYYCYSSIEEIELLRKKQRSSGEKPRYNRIWRPEPGKILPSIPINRKPVIRFKNPLYGDTTWNDLIKGKITISNKELDDLVIVRSDGIPTYNFCAAIDDWDMKITHVIRGDDHINNTPRQINILKALRVTLPFYGHLPMIIDSNKIKISKRKEAADIMYYKKKGFLPEAILNYLARLGWSHGNAETFSIKQFCYWFSDFKHLSKSPAQFNLKKLEWLNNFYIKSYDDQKLLSLIQPIIKKRKNIKYNTLNLLKIISLFKNRITTLTELADIIIIFYSTPKLHTELLKKYITDIIKLALVECILQ…	SSDC_00770	0.91777	0.907757	0.0310721	0.488222	0.0636434	1.46929e-32
PADco_t0080	tRNA	186154	186228	75	+	-			tRNA-Glu		TGTCCCCATCGTCTAGAGGACTAGGACATCACTCTTTCACGGTGAGTACAGGGGTTCAAATCCCCTTGGGGACAA		SSDC_t01916	0.96	-	-	-	-	-
PADco_1470	CDS	186333	188858	2526	+	841	COG0653	U	protein translocase subunit SecA	secA	ATGTCATTTTTGACTAAAATTTTTGGTAGTCGCAATCAAAGACTTCTTAAAGAATATCAAAAAATAGTACAAAAAATTAATGAATTAGAATCGGTAATTCAAAAACTTTCTAATGAAGAATTACAAAATCAAACATTAAAATTAAAACAATCTATAAACTCCGGAGAAACATTAGACTCCATTCTTCCAAAAGCATTTTCAGTATGCCGAGAAGCTAGTAAACGTATCTTAAAAATGCGTCATTTTGATGTGCAACTAATTGGTGGAATTGCATTACATTATGGTAAAATATCTGAAATGCAAACTGGAGAAGGAAAAACATTAGTAGCAACTTTAGCTGCTTACTTAAATTCTTTATCTGGACAAGGTGTGCACATAGTTACAATTAGCGATTATCTA…	MSFLTKIFGSRNQRLLKEYQKIVQKINELESVIQKLSNEELQNQTLKLKQSINSGETLDSILPKAFSVCREASKRILKMRHFDVQLIGGIALHYGKISEMQTGEGKTLVATLAAYLNSLSGQGVHIVTISDYLAKRDAEWMSVLYNWLGLSIGINSSEISHDLKKKAYAADITYGTNNEFGFDYLRDNMIFNTNNRVQRKLNFAILDEIDSILIDEARTPLIISGEIKNNDPYLYKIMNSIPKLLVPKINTKSIKKENIKYTEEYTGDYVIDNETNQVFLTETGYEKSENILIKMGLLNKNKSLYDTKNSFLVYHIYAALRAHILYHKNKHYVIKNNEIVIVDEFTGRLMKTRRWSEGLHQALEAKEYLKIQNENQTLASITFQNYFRMYKKLSGMTGT…	SSDC_00775	0.900118	0.877672	0.0513739	0.627849	0.0818252	3.49564e-61
PADco_1480	CDS	188954	190057	1104	+	367	COG0482	J	tRNA-specific 2-thiouridylase MnmA	mnmA	ATGTTTAAAAAAAAAGTTGTTGTAGGTATGTCTGGTGGAGTTGATTCTTCTGTTTCTTCTTGGTTATTAAAACAACAAGGATACAAAGTTATTGGTTTATTTATGAAAAATTGGGAAGATAACGACTCAATAAATTGTACTTCACGTCAAGATTGGATTGATGCAGTTAGTGCTGCCGATATAATTGGAATAGATATTGAAATAGTGAATTTTTCATCAGAATATAAAAAACGTGTTTTTTCTAATTTTTTATATGAATATAAAGCTGGGCGCACCCCAAACCCAGATATATTTTGCAATTCAGAAATAAAATTTAAAGTTTTTTTAGATTACGCAATGCGTTATTTAAATGCTGATTTAATTGCAACCGGACATTACGCTCAAATAAAAAAAAATAAT…	MFKKKVVVGMSGGVDSSVSSWLLKQQGYKVIGLFMKNWEDNDSINCTSRQDWIDAVSAADIIGIDIEIVNFSSEYKKRVFSNFLYEYKAGRTPNPDIFCNSEIKFKVFLDYAMRYLNADLIATGHYAQIKKNNNGKFQLLKAFDLSKDQSYFLYRLNQNQLAHTLFPLGKIKKSHVRKIAINLKLSNAMKKDSFGICFIGEKFFRNWLSKYINYKPGPIKTIDGKIIGKHIGLCFYTIGQRKGIGLGGIKSYQNNSGKSKPWYVVHKDIISNTLYVLQDRNHPYLFSSILLAEKITWIHKEPPNNFLLNAKIRYNHKDTDCFLYKNFKKNSFILKFNTPQWAITPGQSVVLYNNNICIGGGIIKKSY	SSDC_00780	0.936594	0.950954	0.0198583	0.798912	0.0248567	6.17347e-37
PADco_1490	CDS	191069	191254	186	-	61			hypothetical protein		ATGGGAAAATTTGGATCTAATAAATCCATAACTGGATATTTAATGATATTAATTGATAATTTATATCAAATAGTGGAAGGTAAAATTTTATTTAATGGTGAAGATTTATTTAATTTATCTAAAAAAAGAATGTGTTATATTTTTAGAAATTATATAGTAATTATTTTTTTAAGATCTAATGGATAA	MGKFGSNKSITGYLMILIDNLYQIVEGKILFNGEDLFNLSKKRMCYIFRNYIVIIFLRSNG	-	-	-	-	-	-	-
PADco_1500	CDS	192172	192357	186	-	61			hypothetical protein		ATGTTAATTTTTATTTCCAAAAAGAATTTTTCAGAGTATTTTTATTTTATTAAAATTGATACTTTAATTAGTTTAGATGTTTCACAAATAAAAAAAATAAAATTATTGAATTATTTAGTTTTAAAAAAATTATGTGAACAATATTTAATATTTTTTAATATTTTTAAAAATATTTATAAATGGTAA	MLIFISKKNFSEYFYFIKIDTLISLDVSQIKKIKLLNYLVLKKLCEQYLIFFNIFKNIYKW	-	-	-	-	-	-	-
PADco_1510	CDS	192543	194471	1929	-	642	COG0326	O	molecular chaperone HtpG	htpG	ATGAAAAATTTTGAACAAGAATCAATTATAAAAAAAAAACAAACCTTAGGATTTCAAGCAGAAGTAAAGCAATTACTTCAATTAATGATTCATTCTTTATATTCTAATAAAGAAATTTTTTTACGAGAATTAATTTCTAATGCGTCAGATGCGTTAGACAAGTTTCGTTTTGAGTTAGTTAATAATAAGGTTATATCAATTGATAATACTGATTTAGAAATTATTATTACTTTTGATAAAGACAAGAGAACTATTAATATTTCTGATAATGGAATTGGGATGAATCGTAATGATATAATTACGAATTTAGGAACTATTGCAAAATCAGGAACACAAGAGTTTTTTTCAAAATTATCTGGTGATCAAAAAAAAGATGCTTTTTTAATTGGGCAGTTCGGA…	MKNFEQESIIKKKQTLGFQAEVKQLLQLMIHSLYSNKEIFLRELISNASDALDKFRFELVNNKVISIDNTDLEIIITFDKDKRTINISDNGIGMNRNDIITNLGTIAKSGTQEFFSKLSGDQKKDAFLIGQFGVGFYSAFIVSKKIIVKSRHVNSPITEGVLWESEGSGNFTIETITKKNRGTDITLYLRSKEEEYLSSWKLKSIIRKYSDHISFPIKMYKETWDEEKKETIISDNEFEVINQANALWARRKSEITDEQYIEFYKHISHDFEKPLIYTHNHVEGRNEYIQLLYIPSRAPYDLWDRNKRNGIKLYVKRVFIMDDAEQLLPTYLRFVKGVIDSNNLPLNVSREILQESRDIKVIRESSAKRILNILEDLSTSSDKEKIIKYANFWKEFGQV…	SSDC_00790	0.941939	0.948598	0.0209091	0.538493	0.0388289	1.25577e-49
PADco_t0090	tRNA	194735	194807	73	+	-			tRNA-Arg		GCCTACGTAGCTCAGTGGATAGAGCAATCCTCTCCTAAGGGATGTGTCATACGTTCGACTCGTATCGTGGGCA		SSDC_t01918	0.958904	-	-	-	-	-
PADco_1520	CDS	194904	195176	273	-	90	COG0268	J	30S ribosomal protein S20	rpsT	ATGGCAAATACCTTACAATCAAAAAAACGTGTACGTCAATCAATAAAAAAAAATATTCATAATTCTAGTCAACGCTCTTCTTATCGAACTGCTATAAAAAGTGTACGAAAATCTATCGCAAGCGGAAATAAAGAAATTACATTAATTTTTTATAAAAAAGCGATATCAAAAATTGATATTATTGCTAATAAAAAAATAATTCATAAAAATAAAGCAGCTCGCCAAAAAAGAAAATTATATAAAGTTATTAAAGAATTAAATTTTATTTCTTAA	MANTLQSKKRVRQSIKKNIHNSSQRSSYRTAIKSVRKSIASGNKEITLIFYKKAISKIDIIANKKIIHKNKAARQKRKLYKVIKELNFIS	SSDC_00800	0.948718	0.911111	0.0340046	0.255942	0.13286	0.00114273
PADco_1530	CDS	195401	196969	1569	+	522	COG0728	S	murein biosynthesis integral membrane protein MurJ	murJ	ATGAGTTTACATAAAACCTTTATTACCATATCTAGTATAACATTATTTTCTCGTATTACAGGATTATTTCGTGAAATATTATTTGCTCGCGTATTTGGTGCATCAATATATACTGATGCTTTTAATATAGCTTTTCGTATTCCAAATTTATTACGAAGATTATTTGCTGAAGGCGCATTTTCACAAGCATTTGTACCAATTTTAACTGAATATAAAAATAAAAAAGGTGATGTTGCTACTAAAAAACTAATTGATCATGTTGCCACTGTACTAATTTGGTTTATGTTTTTTATTTGTATTATTGGTATTATTATAGCTCCAATTATTGTTTATTTAGTTGCCACAGGTTTTATTGATAACTATAAAATATTCAGCATTACCGTATCATTAACAAGAATA…	MSLHKTFITISSITLFSRITGLFREILFARVFGASIYTDAFNIAFRIPNLLRRLFAEGAFSQAFVPILTEYKNKKGDVATKKLIDHVATVLIWFMFFICIIGIIIAPIIVYLVATGFIDNYKIFSITVSLTRIMFPYVGFMAFITLTSSILNIWSQFKIPAFTPILLNISCISILLLISFLIKQSIYFMAFAVILGGLLQIIIQIPSLIKIGMFPNIKLNPSHGFKNIAVRRILKKMGPSIFSVFAAQISLMLNTNIASKMKDGSLSCLSYADRLMEFPTALLGVTFNTILLPNLSKARIESNIEEYSAILDWSLRLTFLLAAPCSIILITLSSALTATIFNYGKFNSESVIMTSNALIAYGIGLIGLVMVKILTPGFYAIQDIKTPIIIMISVLIIIQ…	SSDC_00805	0.919694	0.902299	0.0396157	0.38509	0.102874	1.38134e-26
PADco_1540	CDS	197060	198004	945	+	314	COG0275	M	16S rRNA (cytosine(1402)-N(4))-methyltransferase RsmH	rsmH	ATGTTACAAAAAACAAAAAACCAAAAACATAAAACAGTTTTTTTAAATGAAGCAATAAATTGGTTAAATATTAAAAATGAACGCATTAATGGTATTTACATAGATGCTACATTTGGGCAAGGGGGGCATTCTTATAAAATTCTTGAACGCTTGGGAAAAAGGGGGCGTTTAATAGCTATTGATAAAGATATAGAATCTGTTGCTTTAGGAAATAAAATTACTGATTCTCGTTTTTCAATTATACATAATTGTTTTACTAAATTAGATATAATTTTAAAAAAATATAATATTCAAAAAATAGATGGAATATTATTTGATTTAGGTATTTCATCTAATCAAATTAATAATGCATTACGCGGATTTAGTTTTTTATTAGACGGACCATTAGATATGAGAATG…	MLQKTKNQKHKTVFLNEAINWLNIKNERINGIYIDATFGQGGHSYKILERLGKRGRLIAIDKDIESVALGNKITDSRFSIIHNCFTKLDIILKKYNIQKIDGILFDLGISSNQINNALRGFSFLLDGPLDMRMDITCGISASKWLANATEFNIKKVIRDYGEERFATKIAKKIVHYRSITPITRTKQLVEIILKSTRNNKKYKNPATRTFQAIRIYINQELKNLLIALKMGFKKLNKKGRIVVISFHSLEDRIVKNFINLNIKIPYIDRRLPIYNYLFKPKMKFLARCKPSNLEIEKNFSARSAIMRVFEKISL	SSDC_00810	0.922751	0.904459	0.0396653	0.464423	0.0854076	2.31352e-18
PADco_1550	CDS	198063	198914	852	+	283	COG0500	H	malonyl-[acyl-carrier protein] O-methyltransferase	bioC	ATGTATAAATTATTTAAACAATTAAAAATATGCTCTAAATCATTATTTTTAAGGCGTGAAATTGCCTTAAGAATGCACGAAAAATTAGATTTAATTAAATTAAAACCAAAAAATATTCTAGATGCTGGTTGCGGCGAAGGATTTGATATTTTTTTACTAAAAAAACGTTTTATAAATTCTAATATTATAGGACTAGATAAATCTATACAAATGTTAAAATTATCTAAAAAAAATATTATTAATAACTCAATTTTAAAAAAATTACCATATCATTCATTTTTTATAAAAAATTTCTTAAAAAAATTTTTTGATATTTATTTAGTTACCGGAAATTTTTTAAAATCACCATTTTATTCTAATATTTTTAATATTATTTGGTGTAATTTAGCTATATTTTGG…	MYKLFKQLKICSKSLFLRREIALRMHEKLDLIKLKPKNILDAGCGEGFDIFLLKKRFINSNIIGLDKSIQMLKLSKKNIINNSILKKLPYHSFFIKNFLKKFFDIYLVTGNFLKSPFYSNIFNIIWCNLAIFWNPQLKKIFYEWFRLTKNNGLIIFSCFGLSTLKELNSIILKTKLKSNISPLLPLMDMHNLGNILIDIGFIDPIIDIEKITITYTSPEKMLKDIQSLGGNLFKIYNKNFFEKKFYHKMIKKLLIKYLNINKKISLTYEIIFIHAFKPKKIKK	SSDC_00815	0.885017	0.832168	0.0597476	0.273716	0.218283	2.32608e-06
PADco_1560	CDS	198920	199282	363	+	120	COG0537	F, G	histidine triad nucleotide-binding protein	hitA	ATGAATAACTGCATTTTTTGTAAAATAGTTCAAAATCATATTTCTTCTAATTCTTTATATGAGGATAAAGAAATAAAAATAATTAAAGATATTTATCCAATAGCACCAATACATTTTTTAATTATCCCAAAAAAACACATAGAAACATTAACAAATTGTAATAATAAACATATTATGTTACTTGGAAAAATGATTCTTTTAGCTTCGGATATGGCAAATAAATATGGATTTGAATATAAAATTTCTTCTAAGGGAGATAGAATTGGTGGATATAAAGTTATTTGCAATACCGGGCCAAATGCTGGTCAAGAAATATATCATTTACATTTTCATATATTAAGCACATTTAAACATGATAAATAG	MNNCIFCKIVQNHISSNSLYEDKEIKIIKDIYPIAPIHFLIIPKKHIETLTNCNNKHIMLLGKMILLASDMANKYGFEYKISSKGDRIGGYKVICNTGPNAGQEIYHLHFHILSTFKHDK	SSDC_00820	0.630854	0.541667	0.0880101	0.317835	0.276905	0.00718441
PADco_1570	CDS	199272	200045	774	+	257	COG0327	S	Nif3-like dinuclear metal center hexameric protein	ybgI	ATGATAAATAGAGATATATTAACTAAATTTTTAGAAAAAAAACTAAATATTAAAAAATATGAAGACTATTGCCCAAATGGTTTACAGGTTGAAGGTCGCTCAAAGATAAATGTTATTATCACTGGCGTTACAGCCAGTCTAGATTTAATAAAAACAGCAGTTGATATGAAGGCAGATGCAATTTTAGTGCATCATGGATATTTTTGGAGGGGAGAGGATTTTAACGTTATAGGTATCAATAAAAAAAGATTAGAACAATTAATAATGAATAAAATAAACTTATACGTTTATCATTTACCATTAGATATGCATCCTAGATTAGGAAATAATGCACAATTAGCAAAAATTTTAAATTTTTCTTGCACAAGAAGATTTTCTAAAAATAATATAGGCTGGATA…	MINRDILTKFLEKKLNIKKYEDYCPNGLQVEGRSKINVIITGVTASLDLIKTAVDMKADAILVHHGYFWRGEDFNVIGINKKRLEQLIMNKINLYVYHLPLDMHPRLGNNAQLAKILNFSCTRRFSKNNIGWIGKIINFKKYNFQEIITIKDLFNHITRKIGRKPIVIGNLDKKIDEIGWCTGAAQNLLIDAINAGVSAYISGEISESTVYTSRESGVAYFAAGHHATERYGIKALGEYLEKKFKINNYFIDIDNII	SSDC_00825	0.909561	0.898833	0.0404669	0.726938	0.0556677	4.526e-25
PADco_1580	CDS	200056	201390	1335	-	444	COG1220	O	ATP-dependent protease ATPase subunit HslU	hslU	ATGAATATGACGCCTAAAGAAATTGTTTCTGAACTCGATAAATATGTAATTGGTCAAAATAGCGCGAAAAGAGCAGTAGCAATTGCATTACGTAATCGTTGGAGACGCCAAAAAATTACCGGGCCATTGCAACAAGAAATTACACCTAAAAATATTTTAATGATTGGTCCAACTGGAGTTGGAAAAACAGAAATTGCACGTAGATTAGCAAAATTATCTAATGCGCCATTTATTAAAATTGAAGCAACTAAATTTACTGAAGTTGGTTATGTTGGTCGTGATGTGGATACTATTATTCGTGATTTGATAGATATTAGTATTAAACAAACTAGAGAGTTTGAAATACGTAAAGTACGAACTCGTGCTGAAGATGCGGCAGAAGATCGTGTTATTGATATT…	MNMTPKEIVSELDKYVIGQNSAKRAVAIALRNRWRRQKITGPLQQEITPKNILMIGPTGVGKTEIARRLAKLSNAPFIKIEATKFTEVGYVGRDVDTIIRDLIDISIKQTREFEIRKVRTRAEDAAEDRVIDILVPYKEKSNLDSDSNNENNYIFTRKILRKRLREGALNDKEIEIELNDSGPQMEIMSPPGMEEMTAQIKTMFSIIGNNRKKTRKIKIREAIKFLIDEEANNLLNEEEIQKKAIYNVEQNGIVFLDEIDKITTRSSQNNNTDVSRAGVQRDLLPLVEGTTVNTKYGIIKTDHILFIASGAFHLAKPSDLIPELQGRFPIRVELDSLSISDFSRIMTSTDFCLTKQYEALLATEGVKIEFVDDGIQRIAEIAYCINEKTENIGARRLYT…	SSDC_00830	0.917603	0.916667	0.0327757	0.870953	0.037632	4.92633e-42
PADco_1590	CDS	201418	201990	573	-	190	COG5405	O	ATP-dependent protease subunit HslV	hslV	ATGGATTTAAATTTAAATGAATTTAAGGATAGTGGTGTGGAAAAATTTAAAGGTACTACCATTCTTTCTGTAAGACGTGGAAATAAAGTTTCTCTTGGGGGGGATGGGCAGGTGACATTTGGTGGTGTTATTATGAAAAGTTCCGCTAAAAAAGTAAGAAAATTATATCAAAATCAAGTTCTTGCTGGAATTGCTGGAAGTACCGCTGATGCTTTTACATTGCTTGATTTTTTTGAGGCTAATTTAGAAAAATATCAAGGTAATTTAATGCGCGCTTCAGTTGAGCTTGCTAAAGAATGGCGAAATGATCGTATGCTTCGTCGTTTAGAGGCTATGTTATTAACAGCAAATCGTGAAACTACGTTAATTATTACTGGAAATGGAGATGTATTAGAACCT…	MDLNLNEFKDSGVEKFKGTTILSVRRGNKVSLGGDGQVTFGGVIMKSSAKKVRKLYQNQVLAGIAGSTADAFTLLDFFEANLEKYQGNLMRASVELAKEWRNDRMLRRLEAMLLTANRETTLIITGNGDVLEPENGIGAIGSGGIFAQSAAKALQENTELMPDEIIKKSLVIAGDLCIYTNQSHIIEKLY	SSDC_00835	0.856894	0.9	0.0184322	0.879559	0.0209562	1.54152e-26
PADco_1600	CDS	202173	202628	456	-	151	COG1734	T	RNA polymerase-binding transcription factor DksA	dksA	GTGACTAAATTTAACTTTATTACTACAGAAAATATAAAAAATACAAAAAAAATATTGACAGAAGAGCAAATATTGAATATGAGCGAAAAGGATTACATGAATGAAGCGCAGCTTGCTTTTTTTAAATTTCGTTTAAAAAAACTTGAATATGATTTACTTAAAAATATAGTAAAAACTACAGAATATTTACGTGAAACTATTTTAGTTCCTGATCCGGTAGATCGTGCAACTATTGAAGAAGAAAATACACTGGAGTTACGTGCTCGCGATAGAGAAAGAAAATTATTAACAAAAATACAACAATCAATTATTAGTATTGATAAAAAAGAATATGGTTGGTGTAAGGATACCGGAGAGCCAATTGGTATACCGCGTTTGTTAGCTAAACCTACGGCAACT…	MTKFNFITTENIKNTKKILTEEQILNMSEKDYMNEAQLAFFKFRLKKLEYDLLKNIVKTTEYLRETILVPDPVDRATIEEENTLELRARDRERKLLTKIQQSIISIDKKEYGWCKDTGEPIGIPRLLAKPTATLSLEAQKRYELKKKLYND	SSDC_00840	0.921053	0.92053	0.0327127	0.463407	0.0705916	2.94258e-12
PADco_1610	CDS	202852	204900	2049	+	682	COG0272	L	NAD-dependent DNA ligase LigA	ligA	ATGAATTTTCATACTAAAAAAAAAATAAATTTTTCAAAATTATCTTTGCGCGTTGCTAAATTAAAAAAAGAATTACATCGTCACAATATAGCATATTATTTACATGATAATCCAATTATATCCGACAATAAATATGATCAACTATTTTTTGAATTAAAAAAAATAGAAGAAAAATATCCAGAATTATTAACAAAAGATTCATTGACTCAGCATGTTGGAGGAAGAATTTTTTCAAATTTAAAACATGTACATCATTCATTTAAAATGATGTCTTTAGATAACGGTTTTTCAGATGAAGATATTATAATGTTTGATAAGCGTATTACTAACGAATTAAAATTAACTAAAAATATTGAATATATAGCAGAACTTAAATTTGATGGTATTGCAGTTAATTTA…	MNFHTKKKINFSKLSLRVAKLKKELHRHNIAYYLHDNPIISDNKYDQLFFELKKIEEKYPELLTKDSLTQHVGGRIFSNLKHVHHSFKMMSLDNGFSDEDIIMFDKRITNELKLTKNIEYIAELKFDGIAVNLRYEYGYLKQASTRGDGNIGENITNNICTIHKIPLVLNIQNPPELLEVRCEVLIYKKDFKKLNQYRYNLGLKEFTNPRNAAAGSLRQLNPKITKNRILHFFAHGIGELRGMKMPSSHSTLLNWYQKIGLSVCTEYSVLLGVNKLLEFYKKINIKRFDLPYEIDGVVYKINCLSTQKKLGFTSRAPRFALAYKFLSKKALTKIKAINIQIGRTGIITPVALLKPVLIDGITITRATLHNESEIYRKNIQIGDTVIIHRSGNVIPKIIS…	SSDC_00845	0.888142	0.864629	0.0620372	0.643288	0.0964377	1.62538e-39
PADco_1620	CDS	205359	205673	315	-	104	COG0278	O	Grx4 family monothiol glutaredoxin	grxD	ATGAAAAAAATACAAGAATTAATAAAAAAAATAATAACAACTAACAGAGTTGTATTATTTACAAAGGGAACCGAAGAGACTCCTCAATGTGGTTTTTCTGGCCATGCAATTCACTTATTAAAAATAAATAATTTTAATAATACTGCCATTATTAATGTATTGGAAAATTTAGAGATACGGGAAGGAATTAAAAAATACTCTAATTGGCCAACTATCCCCCAATTATATGTTAATGGAAAGTTTATTGGAGGATCTGATATTATGAATGAAATGCATATATCTGGAGAATTAAAAAAATTATTAAAATTAATATAA	MKKIQELIKKIITTNRVVLFTKGTEETPQCGFSGHAIHLLKINNFNNTAIINVLENLEIREGIKKYSNWPTIPQLYVNGKFIGGSDIMNEMHISGELKKLLKLI	SSDC_00850	0.871875	0.855769	0.0792445	0.469323	0.168849	5.20668e-06
PADco_1630	CDS	205708	206247	540	-	179	COG0221	C	inorganic diphosphatase	ppa	ATGAATTTAAATAATATTTTACCTGGAAATAATTTACCAAATAGTTTTAATGTTATTATTGAAATATCCGCTAATAGCGATCCTATTAAGTATGAAATAGATAAAAATACTGGAATGATATTTGTGGATCGTTTTCTTAGTACTTCAATGTGTTATCCATGTAATTATGGATATATTCCAAAGACATTAGTTGAAGACGGAGACCCAATAGATGTTTTAGTATTAACACCATTTCCTTTAATTCCTGGTTGTATAATATCATGTCGCGCAATAGGTTTATTAAAAATGATGGATACTGGAAGTATAGATATAAAAATTTTATCGGTTCCTATTAATAGAATATGCCCTATATATTCAAATATAAAATCATTTAAAAATATCCCCGATTTTATTTTAGAA…	MNLNNILPGNNLPNSFNVIIEISANSDPIKYEIDKNTGMIFVDRFLSTSMCYPCNYGYIPKTLVEDGDPIDVLVLTPFPLIPGCIISCRAIGLLKMMDTGSIDIKILSVPINRICPIYSNIKSFKNIPDFILEKIKHFFEHYKDLEKNKFIKIEKWEDSQIAQEKILSSILAYKSKFLN	SSDC_00855	0.926063	0.899441	0.045153	0.375406	0.120278	3.76614e-09
PADco_1640	CDS	207528	207818	291	-	96	COG0181	H	hypothetical protein		TTGAAAATTAATGAAAAGGGATTATTTACTAAAGAATTAGAGATGGCAATAATTAAAGGTGAAGCTGTAAAGGTGAGGCTGTATTTATTTATAAATTTATTAAAGGATATACCAATAAATTTTCTAAGTGGTTTTATACTTAATACAATTTTAAAAAGAGAAGATACGCGTGATGCGTTTTTATATCAAATAATCATATTTTTTTATATACTTCCTAAAAATGAAGTAGTTGGTACTAATAGTTTACGTAGAAAAGTTTTAATAAAATTATTTTTTTTCATTAGTAATTAA	MKINEKGLFTKELEMAIIKGEAVKVRLYLFINLLKDIPINFLSGFILNTILKREDTRDAFLYQIIIFFYILPKNEVVGTNSLRRKVLIKLFFFISN	SSDC_00860	0.249742	0.2	0.144899	1.41781	0.102199	1.40639e-07
PADco_1650	CDS	208017	208226	210	-	69	COG1758	K	DNA-directed RNA polymerase subunit omega	rpoZ	ATGGCTCGTGTTACTATTGAAGATGGACTTAAAAAAATTAATAATCGTTTTAAATTAACGCTTTGCGCGGTTTATCGCGCACGCCAATTATTACAAGGTCATGCTAAAAAAATAATTGGTTATGATAATGATAAAGTTACAGTTGTAGCATTACGTGAAATTTCATCAGGAAAAATTGGTGTAGAAATGTTAAAAAAAGTTCCATATTGA	MARVTIEDGLKKINNRFKLTLCAVYRARQLLQGHAKKIIGYDNDKVTVVALREISSGKIGVEMLKKVPY	SSDC_00865	0.909953	0.913043	0.0401865	0.952511	0.04219	1.12031e-08
PADco_1660	CDS	208261	208902	642	-	213	COG0194	F	guanylate kinase	gmk	ATGCTAACTTCTATAAGATCCTCTAAATCGTTTGGAAATATATTTATTATAGTCGCTCCGTCTGGGGCAGGAAAATCAACATTAATTAATGAATTTTTAAAAAAAGATCATAAAGTTAAATTATCTATATCAACCACAACTCGACCAATGCGTCCAGGAGAAAAAAATGGTCGTGAATATTATTTCACTAATATTAATAATTTTAAAAAACTTCAAAAATCTGGAAAATTTTTAGAATGGGCAAAGGTACATGGAAATTTTTATGGAACATCTTTTTTTCCTATAGTTAGAGAAATTAAATCTAATATAGATATATTATTAGAAATTGATTGGCAGGGAGCAAAACAGATAAAAAAAAAATTTCCTAATTCTATTGGAATTTTTATTATTCCACCGTCT…	MLTSIRSSKSFGNIFIIVAPSGAGKSTLINEFLKKDHKVKLSISTTTRPMRPGEKNGREYYFTNINNFKKLQKSGKFLEWAKVHGNFYGTSFFPIVREIKSNIDILLEIDWQGAKQIKKKFPNSIGIFIIPPSLDSLKERLYKRDQDKYDVISRRILSANKEISYANKFDYIIINNKFSKALFQLTAIINANRCKFSYQAKNNISLFKKFNIL	SSDC_00870	0.934579	0.924883	0.03282	0.526426	0.0623449	2.1278e-13
PADco_1670	CDS	209011	210186	1176	+	391	COG0635	H	coproporphyrinogen III oxidase	hemN	ATGAAATCTCAAAAACTTAACAATTTACATATAAAAAAAATACCACCATTATCGCTGTATATTCATTTTCCATGGTGTATTAAAAAATGTCCTTATTGTGATTTTCACTCATACGAAATAAAAAAAAATATTTCAGAAAAAAAATATTTAAAAGCGCTTTTAATTGATATTGAATTATCTTTGCCTATAATTTTAAATAGAAAAATTCATACAATTTTTATTGGAGGAGGAACTCCTAGTTTAATATCAGATACTGGTTTAGATTATCTATTGAATAATATAAAAAAATTATTATTATTAAAAGAAAATATTAGCATTACATTAGAAGCTAATCCAAGTACCTTTGAAATTGAAAAATTTCATTCATATAGTATTATTGGTATTAATAGATTATCAATT…	MKSQKLNNLHIKKIPPLSLYIHFPWCIKKCPYCDFHSYEIKKNISEKKYLKALLIDIELSLPIILNRKIHTIFIGGGTPSLISDTGLDYLLNNIKKLLLLKENISITLEANPSTFEIEKFHSYSIIGINRLSIGIQSFNDKHLNILGRTHNSKQAKYAIEIAKQYFNNFNLDLIYALPKQTLSELILDVNYAIQYSPPHVSLYSLTIEPNTYFFKYPPLSLPNNDKNAIMQDKITNLLKSYYYKNYEISAYSKTGYESQHNLNYWKFGDYLGIGAGSHSKLSFPNYIIRQIRYKNPNTYLKNIFSGNSIAKSKKIKKKYLVFEFMLNALRLKNGFSPNLFFDRTGINIKIIEPKLKNAEKLGLLKRNNKNIKPTTFGRYFLNDLQQIFLND	SSDC_00875	0.926871	0.913043	0.0358906	0.410107	0.0875151	1.5612e-24
PADco_1680	CDS	210218	211213	996	+	331	COG0042	J	tRNA-dihydrouridine(20/20a) synthase DusA	dusA	ATGAATACCATAAATTTAATATATAATAAACGAAAAATATCTATTGCTCCAATGATGAATTTAACTGATCGTCATTGTCGTATGTTTCATAGACAAATTACACGATATACTTGGTTATATACAGAAATGTTTACAACTCAAGCTATATTAAAAGGAAATAAAAAAAATTTCCTAGACTTTAATATAGAAGAACATCCAATTGCTTTTCAATTAGGTGATAATGAACCAAAGAAATTAGCAAAAAGCTCAAAAATTATTCAAAAATGGGGATATGATGAAATTAATTTAAATTGCGGCTGCCCTTCAGATCGAGTACAAAACGGTTTTTTTGGTGCGATTTTAATGACAAAACCATTATTAGTTTCTGATTGTATTAAAGCAATACGTGATTCTGTTGAA…	MNTINLIYNKRKISIAPMMNLTDRHCRMFHRQITRYTWLYTEMFTTQAILKGNKKNFLDFNIEEHPIAFQLGDNEPKKLAKSSKIIQKWGYDEINLNCGCPSDRVQNGFFGAILMTKPLLVSDCIKAIRDSVEIDVTVKHRIGIDNINSYDFVRDFVGTVASAGCRTFIVHARNAFLKKLNPKQNRKIPILKYNFVYNLKKDFPELEIIINGGIKTKKEIDLHLNHIDGVMLGREAYNNPFLMSNFDLNYYSNLPQYKIPTRIDIINRMILYIRQQLNNNKNLHINSITRHMLGLMKNIKGSRKFRQILSKPNLLTIDNFQLFLNTLNIPK	SSDC_00880	0.919679	0.927492	0.0301029	0.66916	0.0449861	1.07714e-28
PADco_1690	CDS	211242	212354	1113	+	370	COG0108, COG0807	H	3,4-dihydroxy-2-butanone-4-phosphate synthase	ribB	ATGTACAATAAATTTATTTCTCCTACTAAAGAAATCATTTCTGAATTAAAGATGGGAAATATGATTATTCTAGTAGATGCGGAGAATCGTGAAAACGAAGGAGATATTATGTTATCTTCTGATTTTGTAACACCAAATGCTATTAATTTTATGGCTAAATATGCAAGAGGTTTGATTTGTATGACATTAACAGAAGAACATTGTATTCAACTTAAATTAGATATGATGACAAAAAAAAATAATTCTTCTTTTGGTACTAATTTTACCGTTTCAATTGAAGCGGCAAATGAAGTTACAACCGGAATTTCGGCATCAGATCGCGCACATACAATCAAAATTGCTTCATCAAAAAAAGCCAAACCTTCTGATATCGTCCAACCTGGACACATTTTTCCTTTG…	MYNKFISPTKEIISELKMGNMIILVDAENRENEGDIMLSSDFVTPNAINFMAKYARGLICMTLTEEHCIQLKLDMMTKKNNSSFGTNFTVSIEAANEVTTGISASDRAHTIKIASSKKAKPSDIVQPGHIFPLRAKKGGVLVRGGHTEAGCDLTKLAGLTPSAVICEILNDDGTMARLPNLIKFSKFHNIKIGTISDLICYRYQYENIIKRKAEYNINTLYGKFKVIIYLDKINNDIHLTLIHGSITSNKAIPIWLNQPFSILDFLHTKTNSCTQNISSIMKMIKLIKNGILILVNFKNSINYIFNQLKNFNIINEKNNIIQSKDHKDTNLIHINNINAQILKDLNIKKIKLMTHLNDISPFLNLNIKIK	SSDC_00885	0.912186	0.894879	0.0432091	0.482541	0.0895449	2.74619e-24
PADco_1700	CDS	212447	212914	468	+	155	COG0054	H	6,7-dimethyl-8-ribityllumazine synthase	ribH	ATGATTGTTAATAATTATAAATCAAATTTTAATGGAAGAAATTTATATATTGGTATCGTGCAATCACGCTTTAATCAAAAAATATCATATAAATTATTAATATCCTGCCTAAATATGCTAAAAAAAATAGGAGTACAAGAAAAAAATATATTACATATTAGCGTTCCGGGTGCATTAGAAATACCATTAACATTACAAAATATTATTAAACTTAAAAAATTTAATGTATTAATTGCTATTGGTGTTATTATTCGTGGTGAAACTTACCATTTTGAATTAATTACTAATAATACGATTTCTAGTATTATGAAAATTAGTATTAAAAATAATATTCCCATTATTAATGCGATATTAACTACAGAAAATATAGAGCAAGCTAATTCTCGTATCTTAACTAAA…	MIVNNYKSNFNGRNLYIGIVQSRFNQKISYKLLISCLNMLKKIGVQEKNILHISVPGALEIPLTLQNIIKLKKFNVLIAIGVIIRGETYHFELITNNTISSIMKISIKNNIPIINAILTTENIEQANSRILTKGIETAYAAIEIANLISSIKKLH	SSDC_00890	0.923077	0.903226	0.0418699	0.430045	0.0973616	4.13553e-09
PADco_1710	CDS	212964	213410	447	+	148	COG0781	K	transcription antitermination factor NusB	nusB	TTGACCAATTTAATAAAAAATAAAACACCTCGTCATCGTGCACGTGAATTTGCATTACAAGGAATTTATCAATGGCTTTTTAATAATATGGATGTTCATTTAATAGAAATATATATAAAAGAAATTTTTAATTTTTATAAAGTTGATAAAAAATATTTTTATATAGTACTACGCGGAGTAATTAATAATATAACATTTTTACGTTATGATTTATCAACTATAATAGACCGATCAATTAATGAATTATCTTCAATTGAATATATTGTATTATTAATTGGAGCTTATGAATTAAAAAGTCATTATGAAATTCCTTATAAAGTAATAATTAATGAAGCTATTGAATTAGTAAAATCTTTTGGAAATATTGATGGTTATAAGTATGTAAATAAAATTTTAGAT…	MTNLIKNKTPRHRAREFALQGIYQWLFNNMDVHLIEIYIKEIFNFYKVDKKYFYIVLRGVINNITFLRYDLSTIIDRSINELSSIEYIVLLIGAYELKSHYEIPYKVIINEAIELVKSFGNIDGYKYVNKILDKLALNIRNIEINKNK	SSDC_00895	0.738839	0.689189	0.0635632	0.386185	0.164592	5.091e-05
PADco_tm0010	tmRNA	213680	214059	380	+	-			transfer-messenger RNA		GGGGGCGATCTGGTTTCGACAAGGATTATAATATAGAAAAAAGCATATCGAGATCTGGTTAACTCGCAAATATATTCCAGAAAACTTTTAAATGCAAATGATTCAAAATACGCTCCAGTACGTTTGGCAGCATAATAAATTATAGTCATATAGACTAAACTCCAATTCTCTTTTTTCATGAAGTTAATAAATGGAGTTAAATAAATCATGAAATCGCAATAGTTTAAGTTACATAAACTATTGTTAAAAAAAGTAACTCGTCTTTTTGAAGTTTGTGCATTCGCTTCATTTAAAAGATTAAAAAATTAAAAAATAGCACTAAATATGTAGAAATGTCTATAAAGTATTCTTGGACGCGGGTTCGATTCCCGCCGCCTCCA		-	-	-	-	-	-	-
PADco_1720	CDS	214657	217329	2673	+	890	COG2609	C	pyruvate dehydrogenase (acetyl-transferring), homodimeric type	aceE	ATGAAAGAAACCACTAAAGATTCTGATGTAGTAGAAACAGAAGAATGGATTTCAGCATTAAAGTCTGTAATTAAAATAGAGGGCCCTAATAGGGCATATTATTTAATAAAAAAAATGATAAAGTTCTTATTACATCACGGAATGAATATCCCCTTATTCAAAAATACAGCATACATTAATACAATACCAAATCATTTTGATTATGATTTTCCAGGAAATATCAAAATTGAAGAGCGTTTGCAATCATTGATACGTTGGAATGCAATGGTATTAGTAATTAGAGCTAATAAAATTGATAATAGTTTAGGTGGACATTTATCAAGTTTTGCCTCATTAGCTCATATTTTAGAAGTTGGTTTTAATCATTTTTGGAGAGCTCCAACCCATAATCATGGTGGA…	MKETTKDSDVVETEEWISALKSVIKIEGPNRAYYLIKKMIKFLLHHGMNIPLFKNTAYINTIPNHFDYDFPGNIKIEERLQSLIRWNAMVLVIRANKIDNSLGGHLSSFASLAHILEVGFNHFWRAPTHNHGGDLIYIQGHSSPGIYARAFLEGRLTEEQMINFRQEVDGYGLSSYPHPKLMPKFWQFPTVSMGLGPLTAIHQARFLKYLHARKITNTINRKIWIFCGDGEMDEPESMSELSMAAREKLDNLIMIVNCNLQRLDGPVRGNSKIIQELEAHFYGVGWHVIKVIWSSSWDKLLECDHNGILKKIMMDTLDGEYQNYRSKNSDFIRKNFFGKHPELLEMIKEMSDEDIWNLTFGGHDLRKIYSAFKMAQKNKDKPTVLLIKSIKGYGLGEFG…	SSDC_00900	0.932286	0.942697	0.0233881	0.601127	0.038907	1.10275e-77
PADco_1730	CDS	217368	218570	1203	+	400	COG0508	C	dihydrolipoyllysine-residue acetyltransferase	aceF	ATGAACGAAATAATAATAAAGGTTCCTGATATTGGAGATTTTTCAGAAGTAGAAGTAATAGAATTAATGGTAAAAATAGGTGATACAATAAAAATTGATCAATCTTTATTAGTTGTTGAATCAGAAAAAGTAAGTATGGAAATTCCCTCTAGTCATAATGGTATTGTCAGAGAAATAAAAGTTAAAGTTGGAGATAAGGTTTCTAAAAATTCACAGATATTAATTTTAGAAGAATTCAAGGAAAATAAAAAAAATATTAAATCCTCTCCGGAAAAATTAAATAATTTCTCTAAAATAAATTCTTCGCCATTATCTTTAGAAAATTCTATAAATAATATACACGCATCACCCTCAGTTCGTAAATTTGCTCGTGAAATTGGGGTTGATCTTAAAAAGATT…	MNEIIIKVPDIGDFSEVEVIELMVKIGDTIKIDQSLLVVESEKVSMEIPSSHNGIVREIKVKVGDKVSKNSQILILEEFKENKKNIKSSPEKLNNFSKINSSPLSLENSINNIHASPSVRKFAREIGVDLKKITLRTGPKNRILKEDIKNYVSLENIKKKECLFSDFLKFGNIEFQPLSRITKISGQNLYRTWTTIPHVTQFDEADVTELEKFRKNYNNISESNEKLTILSFIVKSVAYILKKYPKFNSSLDSAGENLILKKYYHIGFAVDTKYGLMVPVIKDADQKTITQISQEIINLSNQARKNKLNLSNIQGSTFTISSLGGIGGTAFTPIINSPEVAILGISKIIFKPIWNNTKFIPRMMLPLSLSYDHRVIDGAMSANFSNSLSNILSDIRKIIL	SSDC_00905	0.890254	0.884236	0.038979	0.79539	0.0490061	7.18668e-38
PADco_1740	CDS	218672	220129	1458	+	485	COG1249	C	dihydrolipoyl dehydrogenase	lpdA	ATGAAAAATTTTTCTGATAAATCAAACATAAAATGTGATACTGTAGTTTTAGGTGGAGGCCCAGGCGGTTATACTGCGGCATTTCGAGCGGCTGATCTAGGTCAAAAAGTTTTATTAATTGAGCGATATCAATCTCTTGGTGGAGTATGTCTTAATGTTGGTTGTATTCCATCTAAATCATTATTACATATAGCTAAAATTATAACGGAATCAGAGGAAATAAAAAAATTTGGTATTAATTTTTATAAACCAGAAATAGATATTGAGAAATTATGCAATTGGAAAAAAAATATTATCACTAAATTATCAAATGGTTTAAATAAATTAATAAAAGCACGTAATATAATATTAATACATGGCAATGGAATATTTAATTCTGCTAACAGCATAATCGTAGAA…	MKNFSDKSNIKCDTVVLGGGPGGYTAAFRAADLGQKVLLIERYQSLGGVCLNVGCIPSKSLLHIAKIITESEEIKKFGINFYKPEIDIEKLCNWKKNIITKLSNGLNKLIKARNIILIHGNGIFNSANSIIVETIYKKIIISFKNAIIATGSSVIKIQNFPYDDQRLINSTHALELNKIPKNMLIIGGGIIGLEMSCIYNALGTNITIIESSNQLIPFADKDIIEPFKKHIKKKYQKIYLNTKVKKIEPFQKGLFVTFEINKNNSNYLVKSKFFDIVLMAIGRYPNSKNIGLDKTGILVDKNGFILVNKQQRTNISHIYAIGDVCGTPMLAHKAISEAKIAAETISNSKVKFDSLVIPSIAYTDPEIAWVGLTENYAKINFISYKKSIFPWSFSGRALT…	-	-	-	-	-	-	-
PADco_t0100	tRNA	220167	220243	77	-	-			tRNA-Met		TGGTGATATAGCTCAGTTTGGTTAGAGCACAGCACTCATAACGCTGAGGTCGGTGGTTCAAATCCACCTATCACTAT		SSDC_t01920	0.948052	-	-	-	-	-
PADco_1750	CDS	220307	220663	357	-	118	COG0324	J	split tRNA (adenosine(37)-N6)-dimethylallyltransferase MiaA	miaA	TTGTTAATTTCTTTAGAACCATCTAATCGTCATATTCTTCACGAAAGAATTTCAGATCGTTTTAATAAAATGATTGATAAAGATTTATTAATTAATGAAGTTAAAAAAATACGTAAAAAATGGAATTTAAACCTAAATTTACCATCAATGAAATGTATAGGATACCGTCAAACATGGGAATATATAGATGGTTTAATTGATCGAAATACTTTAAAAGAAAAAAGTATTATAGCCACTAGACAATTAGCAAAACAACAGTTAACATGGCTTCGTAATATGAATGAAAAAATTATCATTGATTGTTTAGAAAAAAATTGCGTACAAAAAATACTAAATCTTTTAAAATCTACGTTTTAA	MLISLEPSNRHILHERISDRFNKMIDKDLLINEVKKIRKKWNLNLNLPSMKCIGYRQTWEYIDGLIDRNTLKEKSIIATRQLAKQQLTWLRNMNEKIIIDCLEKNCVQKILNLLKSTF	SSDC_00910	0.877604	0.858268	0.0302746	0.290254	0.104304	3.52497e-05
PADco_1760	CDS	220657	221253	597	-	198	COG0324	J	split tRNA (adenosine(37)-N6)-dimethylallyltransferase MiaA	miaA	ATGAAATATGTTAAAAATAAACCATATGTAGTTGCAATCTTAGGCCCCACCGCGTCTGGAAAATCTTCTATTGCACTTAAAATATCAAAATATATACCATGTGAAATTATTTCTATTGATTCAGCTTTAGTTTATTATGACATGGATATTGGTACAAATAAACCAAGTATTATTGAAAGGAAGATGACGCCTCATCATTTAATAGATATTATTGAACCAACTAAGTCGTATTCAGTGATTCAATTTTGTGAAGATGCATTATTTTCAATTAAAGATATTTTAAAAAAAGAAAAATTACCTTTATTAGTTGGGGGGACTATGTTATATTTTAAAGCTTTACGTGATGGAATAAATAAATTACCTCCAGCTAACTTAAAATTGCGCGCGCAATTTAATATT…	MKYVKNKPYVVAILGPTASGKSSIALKISKYIPCEIISIDSALVYYDMDIGTNKPSIIERKMTPHHLIDIIEPTKSYSVIQFCEDALFSIKDILKKEKLPLLVGGTMLYFKALRDGINKLPPANLKLRAQFNIDINKFGISVLYDKLKLLDPVTANRLNPQDKQRIQRALEVIEITGKPMSFFLIKIMLHKNYLIVYC	SSDC_00915	0.928094	0.914141	0.037505	0.360764	0.10396	2.92446e-12
PADco_1770	CDS	221498	222373	876	+	291	COG1622	C	cytochrome o ubiquinol oxidase subunit II	cyoA	ATGTTAATTAATATAATAAGAAAATATAAAATATTTTTATTTTTAATTTTTCCTTTATTTTTTGAAGGGTGTAAAGCTGTTTTATTATCTCCCTCTGGTGATATTGCATTACAACAACGTAATATTATTATTATTTCAATGATTTTAGTATTAATAATTATTGTTCCAGTAATGTTGTTAACAATTTTTTTTAGTTGGTATTACCGATCCTCTAATATTAATGCCACTTATTCTCCGGAATGGGGGGATTCAAATAAATTGGAATATTTAATTTGGTCTATACCAGTACTTATTATACTTATACTTGGTACAATTACATGGATAAGTACACATAAATTAGATCCATATCAACCATTATCTCGTATCAGTAGTAAATATAAAAATATATCACCTAATATA…	MLINIIRKYKIFLFLIFPLFFEGCKAVLLSPSGDIALQQRNIIIISMILVLIIIVPVMLLTIFFSWYYRSSNINATYSPEWGDSNKLEYLIWSIPVLIILILGTITWISTHKLDPYQPLSRISSKYKNISPNIKPLIVEVVSLDWKWLFFYPQQGIATINELAAPINYPIEFKITSSNMMNSFFIPALAGQIYTMPGMETKLHAVINKIGKYEGFSSNYSGLGFSGMRFKFYGMNKKNFNLWIKNIKNNTPKIILNKEIYTKLLKPSQYDPVYYYANVLPNLYEYILNKKE	SSDC_00925	0.934016	0.931507	0.0301121	0.384094	0.0783975	2.59178e-16
PADco_1780	CDS	222437	224425	1989	+	662	COG0843	C	cytochrome o ubiquinol oxidase subunit I	cyoB	ATGTTTAAAAATATAAATTTTTACCAATTAATATTAGGGCGCCTTACTTGGGATGCAATTCCTTTACATGACCCAATTTTATTAGCAACTTTTTTTATGGTTTTAATAGTTGGTTTAACTATACTTGGCTTAATAACTTATTACCATTTTTGGGGTTATATATGGAAAGAATGGTTTACTAGTATTGATCATAAAAAAATTGGTATTATGTATATTATTCTTGGTTTAATTATGTTATTCCGAGGATTTACAGATGCTGTTATGATGCGTCTGCAACAAGCAATTTCCTTTGGAAATTCTTTTGGTTATTTACCTCCAGAGCATTATAACCAAATCTTTACTGCACATGGTGTAATTATGATATTTTTTGTTGCTATGCCATTAGTTACTGGAATAATA…	MFKNINFYQLILGRLTWDAIPLHDPILLATFFMVLIVGLTILGLITYYHFWGYIWKEWFTSIDHKKIGIMYIILGLIMLFRGFTDAVMMRLQQAISFGNSFGYLPPEHYNQIFTAHGVIMIFFVAMPLVTGIINFIVPLQIGARDVAFPFLNNLSFWMTTGGAILVMISLFIGEFASTGWLGYPPLSGIAQSPGVGVDYYIWSLQIASIGTLLSGINIIATIIKMRAPGMKLMNMPIFTWTALCANVLIVAAFPVLTSVLFLSALDRYIGTHFFTNDLGGNIMMYVNLIWIWGHPEVYILVLPVFGIFSEVVSTFSSKRLFGYSSMVYATVVITLLSYIVWLHHFFTMGSGANVNAFFGITTMIISIPTGAKIFNWLFTMYRGRIRFEVPILWTIGFMI…	SSDC_00930	0.936245	0.959215	0.0170083	0.440968	0.0385703	3.06275e-56
PADco_1790	CDS	224430	225074	645	+	214	COG1845	C	cytochrome o ubiquinol oxidase subunit III	cyoC	ATGATACCTAAAACTACTAATAATTTCTCTAAAAATTACTTAAAAAATAAAAAAAATACAAATTATTATATAACTCATACATCAAGTCATGAAAATTCTACTATTTTAGGATTTTGGTTATATTTAATGAGTGATTGTTTAATTTTTTCGTCTTTATTTGCAATTTATGCTGTATTAGGTCATAATTATGCAGGAGGACCAACTGCAATTCAAATATTTCGACTTCCATCAGTTGTCATAAATACAATAATTTTACTATTATCTTCATTAAGTTGTGGTTTCGCAATTATACAAGTACAAAAAAAATATGTAAATTGGGTCATTTTTTGGTTATCAATTACTGTTTTATTAGGTATTTTTTTTGTTATTTTAGAATTAAATGAATTTATTGAATTAATT…	MIPKTTNNFSKNYLKNKKNTNYYITHTSSHENSTILGFWLYLMSDCLIFSSLFAIYAVLGHNYAGGPTAIQIFRLPSVVINTIILLLSSLSCGFAIIQVQKKYVNWVIFWLSITVLLGIFFVILELNEFIELINKNFGPWRSAFLSSFFVLIGVHGLHIIFGIIWLITLILQIKKYNLILENQRRIICLSMFWHFLDIIWIGIFTFIYLMGILS	SSDC_00935	0.925581	0.915888	0.0355896	0.388351	0.0916428	8.32527e-14
PADco_1800	CDS	225103	225459	357	+	118	COG3125	C	cytochrome o ubiquinol oxidase subunit IV	cyoD	ATGTATACTAAAAAATATAAAAATAATTTTTACAAAGATACTTTTTTCTTTGGAACAATAAAGGATTATATAATTGGTTTTTTTTTATCACTAATTTTAACAGTTATTCCATTTATAATTTCTTTTAATAAAAATAATAATTTTTTAAATGTAAATATTATTAAATTTATAATTTTAAGTTGCGCGATTTTACAAATTATCATTCATATGATCTATTTTCTTCATATGAATATTAAATCTGAAAACGGATGGATTATATTATCGTTTATTTTTACATTAATATTAATAGTAATAATGTTTTTTGGATCAATTTGGGTTATGTATCACTTAAATCATAATATGATGCCTAATATGTAA	MYTKKYKNNFYKDTFFFGTIKDYIIGFFLSLILTVIPFIISFNKNNNFLNVNIIKFIILSCAILQIIIHMIYFLHMNIKSENGWIILSFIFTLILIVIMFFGSIWVMYHLNHNMMPNM	SSDC_00940	0.85974	0.834646	0.0458607	0.37104	0.1236	8.10739e-06
PADco_1810	CDS	225481	226320	840	-	279	COG2890	J	peptide chain release factor N(5)-glutamine methyltransferase	prmC	ATGTTAAAAAAAAATACTATTTTTACATTACAACAAAATTCATCACTTAATATATTTGAAACTAATATTTTATTAAAATATGTTACCAAATTATCTGAAGTAGAATTAATTATTAATCACGAAAAAGAATTACATAAGCAGGAAATAAATATTTTGAATAAATTAATTCAAAGACGTGTATTAGGAGAACCAATTGCATATATTATCGGTAAAAAGGAATTTTATGGATTAGTATTAAATATAACTTCAGATGTTTTTATTCCAAGACCCGAAACCGAATTATTGGTAGATTTAATTATAAAAAAAAATTTTGAAAAAAAAATAAAATTACTAGAAATAGGGACTGGATCCGGGGCTATTGCTATCGCAATAGCTGTATATTCTAAAAATAAAATTGAA…	MLKKNTIFTLQQNSSLNIFETNILLKYVTKLSEVELIINHEKELHKQEINILNKLIQRRVLGEPIAYIIGKKEFYGLVLNITSDVFIPRPETELLVDLIIKKNFEKKIKLLEIGTGSGAIAIAIAVYSKNKIEIIATDINEYSLKIAKKNAQKKLTKYNIPIKFIKSNWYNNLQNYKKLFNIIVSNPPYISKGDIHLNKGDLRFEPIKALTDYSDGLSSIKEIIKNASKYLVNDGLLLIEHGYNQSNLVRKLFFQYGFNNIKSWRDLSGIERVTQGRIS	SSDC_00945	0.911905	0.888889	0.0446159	0.691783	0.064494	6.39041e-23
PADco_1820	CDS	226330	227409	1080	-	359	COG0216	J	peptide chain release factor 1	prfA	ATGAAACCTTTAATGCTCTCTAGACTTGAAAAATTTTCAAAACGATTAAAAGAATTAGATTTTTTACTAACACAGGAAGAAATTCATAATAATATTAAAGATTATTGTAAAAAAGCACGTGAGCATGCTCTTTTATATCCTATTGTAGAACTTTACAATAATTATAAAAAAATAAATGAGGATATTATAACAGCAAAAGAAATGTTAAATGATTTAGAAATGAAAAATTTTGCTTTAGATGAATTGAATTTAGCAAAAAAACGTATATTTGATATTGAATTAGAGTTAAAAAAATTAATTTTACCAAAAGATAAAAATGATAAACGGAATATTTTTATAGAAATTCGGGCTGGAACCGGGGGAGATGAATCTGCATTATTTGTTAATGATTTATTGAAA…	MKPLMLSRLEKFSKRLKELDFLLTQEEIHNNIKDYCKKAREHALLYPIVELYNNYKKINEDIITAKEMLNDLEMKNFALDELNLAKKRIFDIELELKKLILPKDKNDKRNIFIEIRAGTGGDESALFVNDLLKMYTRFSERNYWKFEIISRSLSEIGGYKEVIIRIIGLNVYSKLKFESGVHRVQRVPKTETQGRVHTSACTVAVIPESDEIEDINIDPSDLRIDTYRASGAGGQHINKTDSAVRITHIPTGIVVQCQNDRSQHKNKAFALKILSARIKDSKLREQQSNTAEIRRLLIGSGDRSERIRTYNFPQGRMTDHRINLTLYKLDYIMDGDLEEIINALLIEHQSNLIENLFSK	SSDC_00950	0.912963	0.922006	0.0346009	0.748877	0.0462038	2.54496e-35
PADco_1830	CDS	227627	228925	1299	+	432	COG1253	P	HlyC/CorC family transporter	tlyC	GTGAATATCATAATTATTATAGGATTAATTTTTTTAAACGGAATTTTTTCAATGTCCGAGATTGCAATAATTACATCTAAACGTGTAAGATTAAAAAAATTAATTGAAAAAGGTAGTATTGGTGCTTTATCAGCACTTATTCTTTCTGAAAATCCAATTCATTTTTTTTCAACAATTCAAATTGGTATTACTTTAATTAGTATTTTTAATGGAGCATTTGGAGAGGCATCTTTAGTTGCTTCTCTTACACCTAAAATAGAATTTTTTTCATTAATGAGACCTTATGCGCATGAAATCTCATTAATTATTGTGGTATTTAGTATTACTTTTTTTTCATTAATTTTCGGAGAATTAATTCCAAAACGTATTGCTATGCAATATTCGGAAAAAGTTGCTTCT…	MNIIIIIGLIFLNGIFSMSEIAIITSKRVRLKKLIEKGSIGALSALILSENPIHFFSTIQIGITLISIFNGAFGEASLVASLTPKIEFFSLMRPYAHEISLIIVVFSITFFSLIFGELIPKRIAMQYSEKVASIISPLMLFLLKLMGPFVKILTISTESILDILNIKYKKNDLITEEEISKLFREGVDIGIFNKIEYNIASRALKLDDQCVIALMTPRMKVNFIDIDDDIEKNLIKIFNSSYNYFPVYKKSISQIIGTLNTKTLFKKIIFNRSIINIDIASAVQPPLFIPETISIMQLLETLKKNKSELSLVIDEYGEIEGIITINDIIHSLIEDISDNIYQEEIEFCEDGSWIINASMTFDRFQELLSTQVNFPIKNSRNYHTLAGFVMTFLGHIPRI…	SSDC_00955	0.914176	0.900922	0.0387987	0.559667	0.0693247	2.55808e-31
PADco_1840	CDS	228940	231171	2232	-	743	COG2838	C	NADP-dependent isocitrate dehydrogenase	icd2	ATGACTATTAATAGATCAACTATTTTTTATACATTAACTGATGAAGCACCCATGTTAGCAACTTATTCTCTTTTTCCTATTATTAAAAAATTTACTAAACCAGCGGCTATCGAAATTATTAGTAGTAATATTTCAATAGCTGCTAGAACATTATCTAAATTTTCTTCTTATTTAAGAGAAGATCAAAAAATTTCAGATGATTTATATAAATTGAGTCAATTAATTATAAAACCATATATCAATATTATTAAATTACCAAATATTAGCGCATCATTACCACAATTAATTAATGTGATTTCCGAATTACAATTACATGGTTATAAGATTCCTGATTTTCCCGAAAATCCTAAAACTGAAAAAGAAAAATTAATAAAAATAAAATATTCTCAATTAATCGGC…	MTINRSTIFYTLTDEAPMLATYSLFPIIKKFTKPAAIEIISSNISIAARTLSKFSSYLREDQKISDDLYKLSQLIIKPYINIIKLPNISASLPQLINVISELQLHGYKIPDFPENPKTEKEKLIKIKYSQLIGSVVNPILREGNSDRRIPVSIKNHARKNPYYIKKWSPNSKTHVSCMNKGDFYANEKSITLNKSCNIRMELLYSNKKILILNKKISLLKDEILDSSFLSKKLLCDFYENQIKHAHKNDLLLSLHLKSTMMKKSDPIIFGYAIKTFYKNVFIKHEKIFKKLNININNGLSSLFNKIKILPKNKYEEIMYDIKKCNINGPSFAMVDIKKGISNLHAPNHIIIDSSMATMIRNGGKMWDKIGNEKETKALIPDSTFAKIYQEIINFCKKNN…	SSDC_00960	0.924765	0.907133	0.0391638	0.619252	0.0632437	1.49584e-47
PADco_t0110	tRNA	231249	231337	89	-	-			tRNA-Ser		GGAGAGATGGATGAGCGGTTTAAGTCGCACGCCTGGAAAGCGTGTATAAGTTAAAAAACTTATCGAGGGTTCAAATCCCTCTCTCTCCA		SSDC_t01922	0.988764	-	-	-	-	-
PADco_1850	CDS	231430	232047	618	-	205	COG1825	J	50S ribosomal protein L25	rplY	ATGAAAATTATTGCATTTAAACGCATAAAAAAAGGAACTGGTTTTAGTCGAAATTTACGTAAAATAGGAAAAATACCTGGTATTATATATGGAGGAAATAAAGATCCTGTTAAAATAATAATGAATCATAATATGATATATTATGCATTAAAAAAAGAAATTTTTCATTCTTCTATATTAAATCTTGAAATTCATGGAAAAGTTGAATTAGTTTTATTGCGTAATTTTCAATTACACGCATATAAAAAACTAGTTTTACATGCGGATTTTCAACGCGTTGATACAGAAAAAAAAATTCATGTAAAAGTACCTTTACATTTTATAAATTCAGAAATATCACCTGCTATAAAATTACATTCTTGTATAATAAGTCATGTAATATCTGATCTATATATCTCT…	MKIIAFKRIKKGTGFSRNLRKIGKIPGIIYGGNKDPVKIIMNHNMIYYALKKEIFHSSILNLEIHGKVELVLLRNFQLHAYKKLVLHADFQRVDTEKKIHVKVPLHFINSEISPAIKLHSCIISHVISDLYISCLPKDLPKFIEINLEKMEVNTSIHLSNIKLPKGITVIHSTEEDPTIATAIIPANTLELENNSSTEKEKNSNP	SSDC_00965	0.928803	0.892683	0.0441849	0.419095	0.105429	9.115e-10
PADco_t0120	tRNA	232289	232364	76	-	-			tRNA-Gln		TAGGGGAATAGCCAAGTTGGTTAAGGCACTGGATTTTGATTCCAGCATTCGAGGGTTCGAATCCTTCTTCCCCTGA		SSDC_t01924	0.947368	-	-	-	-	-
PADco_1860	CDS	232856	233971	1116	+	371	COG1194	L	A/G-specific adenine glycosylase	mutY	ATGGTTAAAAAAAATAAAATAGAAATTAATAAATTTGATAAAAAATTTTTTTCTAATACTATTATTTCTTGGCAAAGAAAATATGGTCGACATATGTTACCATGGCAAAATACAAAAAATATATATTATATATGGTTATCTGAAATAATGTTGCAACAAACTCAAGTTAATACTGTAATTCCATATTATCAACGTTTTTTAAAAAAATTTCCAAATATAATGTCCTTAGCACAGGCTAAATTAGAAAAAGTAATGGAATTATGGAGTGGACTTGGATATTATTCTAGAGCTAGAAATTTACATATTTGTGCTAAACATATTTTTTTTAAGTGTAATGGAATTTTTCCAAAAGATTTTATTTCATTAATAAATTTACCTGGAATTGGACAATCAACCGCT…	MVKKNKIEINKFDKKFFSNTIISWQRKYGRHMLPWQNTKNIYYIWLSEIMLQQTQVNTVIPYYQRFLKKFPNIMSLAQAKLEKVMELWSGLGYYSRARNLHICAKHIFFKCNGIFPKDFISLINLPGIGQSTASAIRVFAYGKRNAILDGNVKRILIRVLGINCSSNIKFIEKKLWYYAINLLPKENIEIYTQGLMDFGSIICVRIKPKCEICPLKLCCISYKTKKINNFLIKRKNIKNHSIMMFIIIDDDYVLFQKRSSKGIWGDLLSFPEYILKNKIINCLNDNLKNFIDLEIKKFVSLFGIIKNYLILPKIFHKLTHLKFNIIPCQIFLKKCFLKEKKNNFIWYPIKKIKHSPIPAPVRKIFSQILKK	SSDC_00970	0.885612	0.841398	0.0612186	0.429947	0.142386	3.13001e-17
PADco_1870	CDS	234047	234241	195	-	64	COG0231	J	split elongation factor P	efp	ATGGAATATGAGGGTATTTTTTACCAAGAAAAAATTATTACAATTGAATTACCCGCCACAATAATACGAAAAGTTATATATTCAGAACCCACTGTCAGAGAAAATACTTCTAGAAATATTTTTAAAAAAATTAAAATTGAAAATACAATTAAAAAATATTATTATGTTATTTTAAATTCATTATTTGTAAATTAA	MEYEGIFYQEKIITIELPATIIRKVIYSEPTVRENTSRNIFKKIKIENTIKKYYYVILNSLFVN	SSDC_00975	0.284722	0.251309	0.116221	0.992564	0.117092	0.000139596
PADco_1880	CDS	234351	234560	210	-	69	COG0231	J	split elongation factor P	efp	ATGAAATTAGTAAAAGAAGTTCGAGTTGAAAACGTTATTTTGTTTCAAAATAAACCAATGATAGTTTTACGTTCAGATATTCATAGATCATGTCGAAATGATTTTACTTATAAATGGAAAATAAAAAATATTTTAACAAATAAATTTATAAAAAATATTTTTCGTGGTGATAAAAAAATTAATGTAATTATTTTTAAAAAAAACCAATGA	MKLVKEVRVENVILFQNKPMIVLRSDIHRSCRNDFTYKWKIKNILTNKFIKNIFRGDKKINVIIFKKNQ	SSDC_00975	0.331597	0.287958	0.0902932	0.323736	0.27891	0.00864955
PADco_1890	CDS	235271	236341	1071	+	356	COG3321	Q	polyketide biosynthesis acyltransferase-like protein, PedC homolog	dipS	ATGATTAAAATATCAAAAAATAATAAAGAATACAGTTTCAATAAATTTATTAATACAATTCAATATAAATTTATAGGTGATTCACCAATTGTATGGATGTTTTCTGGGCAAGGGTCTCAGTATTTCAATATGGGAAAAACTCTTTATAATAAAGATGTTACTTTTCGATATTGGATGGAAAAATTAGATACAATATCTATTAAATATATTGGTCAATCAATTATAAAAATTCTTTATAATAATGAGTTTTCTAAAACTGAATTTTTTAATCAAACCTTATATACGCACCCGGCTTTATTTATGTTTCAATATGCTATGTCTCAAACTTTATTAGCTCAAGATTTTAAAATACCTGATATTTTATTTGGTGCTAGTCTTGGAGAATTTATAGCAGCTGCA…	MIKISKNNKEYSFNKFINTIQYKFIGDSPIVWMFSGQGSQYFNMGKTLYNKDVTFRYWMEKLDTISIKYIGQSIIKILYNNEFSKTEFFNQTLYTHPALFMFQYAMSQTLLAQDFKIPDILFGASLGEFIAAAFANITEVEESLFDIIKQAFLFEFYCNNGAMILVIDYINNSYINSIFYDKYQYELAAINFERCFVVSGLYNKITKIIKFLKEKKITYQILPVSTAFHSSHIDIIKDKFNLIFKNRIIKKSTIPIISCAYLSLNEVNNIKFFSGDYWWNIIRKPIQFSRVITDFQKKYPKAIYIDLSPSGNMGTFIKYNLCIKKRNRVIQIVDPFNKNIINIGLAKKKLKILINS	SSDC_00980	0.896552	0.84153	0.0523176	0.407457	0.1284	2.71668e-14
PADco_1900	CDS	236894	265780	28887	+	9628	COG1020, COG3321	Q	mixed type I polyketide synthase/non-ribosomal peptide synthetase, PedF homolog	dipT	ATGAAAACTTTTCAAAAACTAAGAGATATTGAAACAGCAATTTTACAAGCCACTTCACACTCTATTACTAATACTAAAGAAAATATAACATCATTAAGTATACCAGAGCCTATAGCTATAATAGGTTTATCTGGAATGTTTCCAAAAAGTAAGTCAGTAGATGTTTTTTGGAAATCATTAGATTCTGATATTTCTTTAATTGAAGAAATACCAGAAAGTCGTTTTAATTGGCGACATGTATATGATAAAAAGTTTATGAAGGAAAATTATAGTAAATGGGGTGGATTTATACCAAATATCGATGAATTTGACGCTCATTTCTTTAATATTCCACCGGGAGAAGCGATTATTATGGATCCCCGGCAGCGTTTATTATTAATGTCGGTATATCAAACTTTA…	MKTFQKLRDIETAILQATSHSITNTKENITSLSIPEPIAIIGLSGMFPKSKSVDVFWKSLDSDISLIEEIPESRFNWRHVYDKKFMKENYSKWGGFIPNIDEFDAHFFNIPPGEAIIMDPRQRLLLMSVYQTLIDAGYNPKSLKKSNTGVFIAIQENEYLQILKDANIDINEWYSQNCLLANKISYYFDFRGISDIIDAQCPGSAVAIHRAVNSLRNKEIEQAIVGSVNILLRPEPFILLSSVKQLSSTNTVNSFGPYADGHIRAEGVSSVLLKPLSRAIQDGDLIYALIKNSSVNYNGQGGGSISAPNAESHINLIQDCYQKVNIDPRDINYIEAQGMGNVLADLTEWKSFNCALKNIAKQNKIILEDKTCYISTIKPMTGHMESASGLGALFKVIRS…	SSDC_00985	0.862665	0.834768	0.0459384	0.578052	0.0794711	0
PADco_1910	CDS	265825	267153	1329	+	442	COG0172	J	serine--tRNA ligase	serS	ATGATAGATATAAAATTACTTCGTAAAAATATTAATACTATTGCCTCTATTTTATCAACTCGTAATTTTTTTTTAGATATAAATGAATTTCATAAAATAGAATTAGAGCGTAAAAAAATTCAGTTATATACTGAAAATTTAAGAAATAAAAGAAAAAAAATATCTCAAAAAATAGGTCAAATTAAAAATACTATAAATAAAGATCTTATTACCTCCATGACAGAGGAAGTTATTAAAATTGGAAATGATTTAAAAGTTTCATCTGAAAAATTAAAAAAAATACAATTAAAACTTAATCAGTTTATATTATCGATACCTAATTTACCGCATAAAACAATTCCAATAGGCCTTAAGGAATCTGATAATCTGGAATTGCGTCAAATTTCTAACCCACCTATT…	MIDIKLLRKNINTIASILSTRNFFLDINEFHKIELERKKIQLYTENLRNKRKKISQKIGQIKNTINKDLITSMTEEVIKIGNDLKVSSEKLKKIQLKLNQFILSIPNLPHKTIPIGLKESDNLELRQISNPPIFNFLAKDHVDLGMKLGLDFDSAIQMTSSRFSVLKGGIASLHRALTQFMLNTHISDHGYTECYIPYIVNENSLYGTGQLPKFEDDLFIVKRGGNENKVDEKLLYLIPTAEVPLLNLFRNQIICFDTLPIKLTAYSPCFRSESRSYGSDTRGIIRQHQFDKVEIVQIVNPDDSYQVLEEMLGHIENILKKLGLVYRIITLCTGQIGFSSAKTYDIEVWFPGQNIYREISSISNCEDFQARRLKSRFRKNREKTQEMVHTLNGSGLAVG…	SSDC_00990	0.922097	0.907658	0.0360235	0.706549	0.0509852	1.66033e-32
PADco_1920	CDS	267163	267804	642	-	213			hypothetical protein		ATGAATATACATAAAATTAGTAAAAAATTAATAATTTATATGACTATACTTAATGAAATTGGTATTAATCCAATATGGATAGAGCGTAATAAATTATCTAATAATAATAATAAAAAAATAATAAATTTAATATCATTTAAATCAAATAATTGTTTTGATAAAAAAAAATATAAAATATTTACAAATAAAATTCTTCTAATTTTATGTAAAGATATTAATAAAATTAACATAACTCGTTATTTATTTATAATGCATGATTTTCATATCAAGGAAGAAGAAGAATTATTTAATAATATTTTACATGCATTTAATATAAGAAAGAAAATTACATTAAAATTTAATCTTATAGAATTAAACAAATATATAACTCATTACCATCCTTCTATTTTAATCTTTATG…	MNIHKISKKLIIYMTILNEIGINPIWIERNKLSNNNNKKIINLISFKSNNCFDKKKYKIFTNKILLILCKDINKINITRYLFIMHDFHIKEEEELFNNILHAFNIRKKITLKFNLIELNKYITHYHPSILIFMGKEIELQLINIKIFEKIIENKNKQIIKIKNKKNTILNAYPGDLYHIKNILILITHEISYLLNNPYKKYKLWNDFCLLKNL	SSDC_00995	0.864122	0.778802	0.0945258	0.335079	0.2821	1.477e-05
PADco_1930	CDS	267833	268549	717	-	238	COG1214	O	tRNA (adenosine(37)-N6)-threonylcarbamoyltransferase complex dimerization subunit type 1 TsaB	tsaB	ATGTTCACAATTCTTGCTATAGAAACATCCACTGAAATTTCAAGTGTAGCGCTACTAAATAAGTGTAATTTATTTAGTTATGAATCTTATAATAAAAATAAACATTCACAATATATCTTACCAATGATACAAATGATATTAAAACATGCTCAAATTGAACTAAAACAATGCAATTTTATTGCATGTGGAATTGGCCCAGGGTCCTTCACTGGCACGCGAATTGCGTGCGGTATAACACAAGGATTGTCATTCGGAGCAAAATTATTAGTGGCCCCTATTATTACATTAGAAGCAATGGCGCAAGCTTGTTATGAATATTTTAATATAAAAGATGTTTTAACTATATTAGATGCTCATATGGGGGAAGTATATTGGGCGCAATATAATTATATAAATTCA…	MFTILAIETSTEISSVALLNKCNLFSYESYNKNKHSQYILPMIQMILKHAQIELKQCNFIACGIGPGSFTGTRIACGITQGLSFGAKLLVAPIITLEAMAQACYEYFNIKDVLTILDAHMGEVYWAQYNYINSDIGWNIITKPTLSSIEYITPIGNPILCGNGLKIYKNKFYNSILFNKCILTANNIQKLIIPSARQIAKLGYYSAIKNKLISSDKVKPLYLRNKIATTISDRIIIKN	SSDC_01000	0.921897	0.89916	0.0417526	0.343755	0.12146	9.24099e-12
PADco_1940	CDS	268591	269016	426	+	141	COG0526	C, O	thioredoxin family protein		ATGAACTTTTTAAAGCTCAATAAGAATAATAAAAATAATTTAAAATTAGCTATTTTACAAAAAAAATGGATTATAGCTTGTTTATGTGCAAGATGGTGTGATATTTGTCGTAAATATGAAATGAATTTTTTTAAATTATCACAGCGTTATTTGCAATATTATTTTGTTTGGATTGATATTGAAGATCAATATAATATTATTGGTGATTTTGATATTAATAATTTCCCTACTTTACTTATTCAATACGGTAATAAAGTATTTTTTTTTGGAGAAATAAACCCTAAAATTTCTTTAACAGAATTTATATTTAATAATATATGTAAAAAAAATAAAGAATTAAATTCTAATTTTTTATTAGAAAAAGAAAATAAATTTTGGCAAAAAAATATTGAATTAAGT…	MNFLKLNKNNKNNLKLAILQKKWIIACLCARWCDICRKYEMNFFKLSQRYLQYYFVWIDIEDQYNIIGDFDINNFPTLLIQYGNKVFFFGEINPKISLTEFIFNNICKKNKELNSNFLLEKENKFWQKNIELSFRLNKNYL	SSDC_01005	0.934272	0.914894	0.035859	0.429201	0.0835481	1.21895e-07
PADco_t0130	tRNA	269078	269168	91	+	-			tRNA-Ser		TGGAGATGTGGCCGAGTGGCTAAAGGCACTTCCCTGCTAAGGAAGCATACGGGTTTACTTGTATCGTGGGTTCAAATCCCACCATCTCCAA		SSDC_t01926	0.934066	-	-	-	-	-
PADco_1950	CDS	269219	271063	1845	-	614	COG1217	T	translational GTPase TypA	typA	ATGTTAAAAACAAAACGATCTTTTAGAAATATAGCAATTATTGCTCATGTTGATCATGGTAAAACTACTCTTATTGATCATCTATTACGTCAATCAGGAACATTTCGTAAAAATCAAAATGTTAATACGCGTATAATGGACTCAAATGAAATTGAAAAAGAACGAGGTATTACAATTTTTTCTAAAAATTGTTCTATTGAATATAAAGGTACGCGCATTAATATTGTTGATACTCCTGGTCATTCTGATTTTGGAGGAGAAGTTGAGCGTATTTTATCAATGGTAGACAATGTTTTACTTCTTATTGATGCAGTAGAAGGACCTATGCCTCAAACACGATTTGTAACACGTAAAGCTTTAAAATTAGGTTTTAAACCAATTGTTGTTATTAATAAAATT…	MLKTKRSFRNIAIIAHVDHGKTTLIDHLLRQSGTFRKNQNVNTRIMDSNEIEKERGITIFSKNCSIEYKGTRINIVDTPGHSDFGGEVERILSMVDNVLLLIDAVEGPMPQTRFVTRKALKLGFKPIVVINKIDRSSARPEWAVNETFDLFDKLCATEEQLDFPIIYTSALHGYANENSKVRQGNMIPLFEAILKYVPVYKDNSNDPLKLQIISLEHSSYLGKIGIGRILSGRIKSLQNVVIMNGPEDKPNKAKVNQIRIFKGLDRILVNEALSGDIVLINGIEEIYIGSTICDPNKPNGLPMLHIDEPTLTINFMVNDSPLAGNEGKFITTRQIKNRLDHEIKNNIGLRIVQNKYDDSIYEVSGRGELHLTILIENMRREGYELSVSRPRVIFKTLNG…	SSDC_01015	0.919329	0.925081	0.0314971	0.707243	0.044535	1.19159e-58
PADco_1960	CDS	271131	272069	939	-	312	COG0130	J	tRNA pseudouridine(55) synthase TruB	truB	ATGCAATTTCATATCAGAAAAAATAAAAATATTATTCATGGTGTTTTATTATTAGATAAACCACCTGGTTTATCTAGTAATAATGCATTAAAGAAAATAAAATATTTATTAAACGCTAAAAAAGTTGGTTATACTGGTACATTAGATCCATTTGCGACAGGTTTACTGCCTCTATGTTTTGGGGAGGCAACTAAATTTTCTAATTATTTATCTGAAGCCGATAAATATTATGAAGCTATTATGCATTTAGGAATTACTACTGAAACAGGAGATATTGAAGGTACAGTTATTGATTTTAATAAAAATACCCCAAATTCAATAGAAATTATTAAAAAAATTTTAATAAATTTTCATGGAAAAATTTCTCAAATTCCGCCGATGTATTCTGCATTAAAATAT…	MQFHIRKNKNIIHGVLLLDKPPGLSSNNALKKIKYLLNAKKVGYTGTLDPFATGLLPLCFGEATKFSNYLSEADKYYEAIMHLGITTETGDIEGTVIDFNKNTPNSIEIIKKILINFHGKISQIPPMYSALKYKGIPLYKYARSGITLKRKLRYIEIYKITIINYTIPYLTLRIHCSKGTYIRVLSEDIGKMLGCGAHLKSLRRIGIDKLTLDKCLNIDAFIKYSEYERISSLIPIDILLSSFRIIYLSNLLSKRFLHGQNLLLSKDFKLNDSGFKLNNKVRVYNKKNYQFLGIGFINNFFLLTPVRLISLF	SSDC_01020	0.930159	0.914013	0.0355045	0.413254	0.0859143	5.52204e-17
PADco_1970	CDS	272112	272483	372	-	123	COG0858	J	30S ribosome-binding factor RbfA	rbfA	ATGCATCAAAAAAAAATTACTTTAGAAAGATTAGCTCGAATAGAAAATCAAATTCAACGCGATATCTCAGAAATTATTGCATTTGATATTCAAAATCCTCGCATAAATATTATTACAATTACAGAAGTAAAAATCACTTTAGATTATTCTTATGCTAAAATTTTTTTTACAACTTTTAATAAAGATATTTCTATTAAAAATATTTTAGATAATTTATCTAAAGCTAATAATTATATTCGATTTAAACTTTCTAAAAAATTGCACATTCATACCTTGCCTATTCTTAATTTTATTTATGATCATTCTATAGAAAATGCTATGATGATATCCAAATTAATTGATAAGGCTTTAAATAACAATACTAATAATTAA	MHQKKITLERLARIENQIQRDISEIIAFDIQNPRINIITITEVKITLDYSYAKIFFTTFNKDISIKNILDNLSKANNYIRFKLSKKLHIHTLPILNFIYDHSIENAMMISKLIDKALNNNTNN	SSDC_01025	0.946237	0.918699	0.0364742	0.22454	0.16244	0.000187373
PADco_1980	CDS	272531	274534	2004	-	667	COG0532	J	translation initiation factor IF-2	infB	ATGCTAAATAAATATAATAAATCATCAAATGAAAAAAAAGATATAAAAAAATTAAATATATTTAATAAAAATTTAACTCAATTAGAAAAAAAATCATCTAAATGGAAAGATAATTCTTATAAAAAACGTAGAAGTAATACAAAAACATATATTAATACCAATAATCGTGGTAATAATCGTATAAAATCAAAAAATTATAAAAATAATAAAGAACATAAAACAAATTTTCAAATTCCAACTGATTCTATAATTAAAAATATCTATATTCCTGAAACTATAATAGTATCAGAATTAGCGCATAAAATGTCGGTAAAATCATCAGTAATAATTAAAAACCTAATGAAATTAGGACAAATGGTTACTATTAATCAAATTTTAGATCAAGAAACTGCAATGATT…	MLNKYNKSSNEKKDIKKLNIFNKNLTQLEKKSSKWKDNSYKKRRSNTKTYINTNNRGNNRIKSKNYKNNKEHKTNFQIPTDSIIKNIYIPETIIVSELAHKMSVKSSVIIKNLMKLGQMVTINQILDQETAMILVEEMGHIAHASKLNDPESFLLTEYNNITSESLVRAPIVTIMGHVDHGKTSLLDYIRKTNVVFNEAGGITQHIGAYNVTTNHGSITFLDTPGHEAFTAMRARGAKVTDIVVLVVAADDGVMPQTREAIAHAKISGVPLIVAINKIDKLDINLDRIKQELISEQVIPEEYGGASPFISISAKKGTGINTLLENILLQAELLELKAPVSTPAKGVIIESRLDKGKGPVATVLIQSGTLHRSDMVVAGVSYGRIRSMLDENGKSILEAG…	SSDC_01030	0.897015	0.878743	0.0489144	0.681319	0.0717938	5.71161e-45
PADco_1990	CDS	274637	275728	1092	-	363	COG0195	K	transcription termination/antitermination protein NusA	nusA	ATGAGTCGTGAAATTTTATCCTTAATAAATGCTTTAGCACGTGAAAAAAATATCGATGAAGAAGTAATTTTTAGATCTCTAGAGCATGCGCTTGCTCAAGCAACAAAAAAGCGTTATAAAGGCGAAGTTGATATTCGCGTATCAATTGATCGAGAAAAAGGATTTTCTGAATCTTTTCGTCGTTGGCATGTTGTTCCAAATGATGCTGGTCTTAAATTACCAGATCAAGAGGTACTACATTTTGAAGCTTTAGAAAGAATTCCAAATATAGAAATTGATGATTATATTGAAGAACCAATAGAATCAGTTGATATTGGACGTCGTTTTGCGCAAGATACTAAGCAGCTAGTATTGCAATGTATTCGAGAAGCGGAACGTAAAAAAATTTTATCTGATTTT…	MSREILSLINALAREKNIDEEVIFRSLEHALAQATKKRYKGEVDIRVSIDREKGFSESFRRWHVVPNDAGLKLPDQEVLHFEALERIPNIEIDDYIEEPIESVDIGRRFAQDTKQLVLQCIREAERKKILSDFLKQNNSLIVGTVKRIERNGDAIVELGKIEARLPRNKMIPKENFRIGDRLRAYIQQIECNYNNNKIYKKPYIILSRISPEFIINLFRLEVPEIEQGSLEIKSAARDPGIRSKIAVYSLNKHIDPIGACVGIRGSRVQAVIGELGGERIDIILWSKDPKKFVISALSPANVLSMIANENKHIMDVIVNEENLAIAIGRNGQNVRLASNLTGWKINITTNKKSTQQLYKRIYY	SSDC_01035	0.928637	0.942149	0.0236129	0.696719	0.0338915	1.18014e-34
PADco_2000	CDS	276005	276799	795	-	264	COG1187	J	rRNA pseudouridine synthase	rluB	ATGATATTTCCATACATTAAAAATATTTCAAAAAATATTAAAACTCCAAAAGAAAATAATAACTTTCCAAAATTACAAAAAGCACTAGCTAATATCGGAATAGGTTCACGCAGAAATATAGAAAAATTAATTATTTCCGGTTGTATTTCTATAAATAATAAACTAGCACATATCGGTCAACGCATCTCTTTAAATGATTGTATTAAAATTAATGGAAAATTATTAAAAAATAAAATTTATAAAAATACTATTCGTATACTAATTTATTATAAACCTTCTGGTGAAATTGTTAGTTACAATGATCCTAATAATCGTCCCTCAGTATTTGATAATTTACCAAATATAAAATATTCAAAATGGTTATCTATCGGAAGACTTGATTTTAATACAGAGGGTTTA…	MIFPYIKNISKNIKTPKENNNFPKLQKALANIGIGSRRNIEKLIISGCISINNKLAHIGQRISLNDCIKINGKLLKNKIYKNTIRILIYYKPSGEIVSYNDPNNRPSVFDNLPNIKYSKWLSIGRLDFNTEGLLLFTNSGKLVNRLSHPRYNIEREYAVRILGKLTNNIKIKLIKGIKLKHGLARFSNISESGGYGSNKWYKVIIYEGRNREVRKMFEIFGLVVSRLIRIRYGIIKLPYEFKRGYLKELKKNIVNNLLLTYNLN	SSDC_01040	0.930818	0.935606	0.0267165	0.615266	0.0434227	4.89989e-23
PADco_2010	CDS	276838	277296	459	-	152	COG2193	P	bacterioferritin	bfr	ATGAAAGATAATTCATCTATTATTCAAGTACTTAATTTTCAATTAATAAACGAACTCTCTGCGGCTAATCAATATTTTTTACATTCTAAAATATGTAAAAATTGGGGATTTATAAAAATATCTAAAAAAGAATATAAAGAATCTATTGAAGAAATGAAACATGCTGATCAATTAATTGATCGTATTCTTATGCTTAATGGTGAACCTAATATGAGAATATTACATCAATTTAAAGTGAGTAAAAATATTATAGAAATTTTAAAAAATGATTTAAAATTAGAAAAAATTTCTCAAATTACAATAAAAAAAGGAATTTTAAGCATTAATAAATTTAATGATTATATTTCACAAAATATATTAATAAATATTCTATGTGATACCGAAAAACATATTTATTGG…	MKDNSSIIQVLNFQLINELSAANQYFLHSKICKNWGFIKISKKEYKESIEEMKHADQLIDRILMLNGEPNMRILHQFKVSKNIIEILKNDLKLEKISQITIKKGILSINKFNDYISQNILINILCDTEKHIYWLEMQLKLIKKIGLSHYIQL	SSDC_01045	0.917211	0.875	0.0546976	0.319114	0.171405	8.13383e-06
PADco_2020	CDS	277345	277779	435	-	144	COG0355	C	F0F1 ATP synthase subunit epsilon	atpC	ATGACAATTCATACTATGCATCTTGATATAGTATCAATTGAAGGTTTATTATTTTCTAATAAAAATATAAAATTTGTAGTATTACCCGGAGAGTTAGGAGAATTAGGAATTTATCCTTCACATTCTCCATTAATTACATGCATAAAACCAGGATTTATAAGAATAAAAATTAATAAACAAATCAAAGAAAAATGTATTTTTGTTTCTGGAGGGATTATAGATATACAACCTTATTCTATAATTGTTTTAGCTGACGCAGCAATACGTGGTTCTGATTTAGTTGAAGAAAAAATAAAAAAAGAAAAAATTTTACTTGAAAATATTTTATCCGATAAAAAATCAAATGTTGATTATTCAATAGTTCAATCTAAATTAGCAATTATTATTGCTCAATTAAAA…	MTIHTMHLDIVSIEGLLFSNKNIKFVVLPGELGELGIYPSHSPLITCIKPGFIRIKINKQIKEKCIFVSGGIIDIQPYSIIVLADAAIRGSDLVEEKIKKEKILLENILSDKKSNVDYSIVQSKLAIIIAQLKTIQYLRFKKYN	SSDC_01050	0.901149	0.826389	0.071287	0.84227	0.0846368	1.30219e-07
PADco_2030	CDS	277828	279231	1404	-	467	COG0055	C	F0F1 ATP synthase subunit beta	atpD	ATGTCTGATGGTAAAATTGTTCAGTGCATTGGATCTGTGGTAGACGTGGAATTTCCACACAATATGGTACCTAAAATATATAATGCTTTAAAAATAGAAAATTCAGAACTTACTTTAGAAGTACAACAACAACTAGGTGATGGAATTGTTCGAACTATTGTTCTTGGGGCATCTGAAGGTTTACGTAGAGGTACTATAGTAAAAAATACAGGAAAACCTATTATGATACCAATTGGTAAGGCCACATTAGGTAGAATAATAAATGTTCTTGGAAATCCAATAGATGAAAAAGGCAATATCAGTAACAAATATATTTCTTCTATTCATCGTAATCCTCCTTCATACGAAGAATTATCCTCATCTCAAGAATTATTAGAAACAGGAATTAAAGTAATTGAT…	MSDGKIVQCIGSVVDVEFPHNMVPKIYNALKIENSELTLEVQQQLGDGIVRTIVLGASEGLRRGTIVKNTGKPIMIPIGKATLGRIINVLGNPIDEKGNISNKYISSIHRNPPSYEELSSSQELLETGIKVIDLICPFSKGGKVGLFGGAGVGKTVNMMELINNIAKAHSGLSVFTGVGERTREGNDFYNEMIEAKVINLDKPEESKVSMVYGQMNEPSGNRLRVALTGLTIAEGFRDEGKDVLFFIDNIYRYTLAGTEVSALLGRMPSAVGYQPTLAEEMGYLQERIASTKKGSITSIQAVYVPADDLTDPSPATTFAHLDSTVVLSRDIASLGIYPAIDPLDSTSRQLDPLIVGKKHYKIARLVQSTLQRYKELRDIISILGMDELAPEDKLLVTRA…	SSDC_01055	0.932336	0.963597	0.0141316	0.862992	0.0163751	4.10909e-59
PADco_2040	CDS	279290	280168	879	-	292	COG0224	C	F0F1 ATP synthase subunit gamma	atpG	ATGGTTACTAGTAAAAATATTTTTAATAAAATTAAAAGCATTAAAAATACAAAAAAAATTACTAAAGCTATGGAAATGGTATCGGCATCAAAAATGAGAAAAACACAAAATAAAATGCACGAAGCTCGTCCTTATAGTGAAAATATTAAAAGAATTATTTGTAATTTATTGCGAACTCATTGTGAGTATAAAAATTTATTTTTAAAAAAAAAAAATAAAATAAAACGTGTTGCTATTATTTTAATTACCACAGATAAAGGTTTATGTGGCTCCATAAATTCTAATATATTTCGTATATTAATAAAAAAAATAAATGAATTAGAAAATAAAGGTAATTTTATAGATTTTTTTGCTATCGGTCAAAAAGGATTAAATTTTTTAAATGAAATTAATATTAAA…	MVTSKNIFNKIKSIKNTKKITKAMEMVSASKMRKTQNKMHEARPYSENIKRIICNLLRTHCEYKNLFLKKKNKIKRVAIILITTDKGLCGSINSNIFRILIKKINELENKGNFIDFFAIGQKGLNFLNEINIKTKLCITHIGDILYLNKLTNLIKILLKNYQNNLINSIYIIYTKFINTIQQKATIYKLLPFDYKHLIYSKKNNSKYSSYYTYETDIITLINKLFIRYIEALIYQLVSENIASEQVSRMMAMKSASENADYIIDELKLIYNKTRQATITKELSEIISGSSVI	SSDC_01060	0.915909	0.876712	0.0493211	0.443457	0.111219	9.94787e-15
PADco_2050	CDS	280191	281738	1548	-	515	COG0056	C	F0F1 ATP synthase subunit alpha	atpA	ATGCAAATTAATGCATCTGAAATTAGTACAATAATTCAAGAACAAATTAAAAATTTTAATAATACTGCTGAAATTTATAATCAAGGTAAAGTAATATCAGTTTTTGATGGTATTTGTCAAATTTATGGTTTATCCAACGCAATGCAAGGTGAAATGTTAGAATTTCCTGGTAATGTTTTTGGTTTGGCTTTAAATTTAGAAAGAGATTCTATAGGAGCAGTTATTCTTGGTAAATATGAACATATTTCTGAGGGTGATATAGTTAAATGCACGGGGCGTATTCTAGAAGTACCTATTGGCCCAGAATTATGTGGTCGAGTAATTAATGCTCTTGGGAATCCAATTGACGGAAAAGGCCTAATCAAAACAAAATTAACCGCTCCAATTGAAAAAGTTGCT…	MQINASEISTIIQEQIKNFNNTAEIYNQGKVISVFDGICQIYGLSNAMQGEMLEFPGNVFGLALNLERDSIGAVILGKYEHISEGDIVKCTGRILEVPIGPELCGRVINALGNPIDGKGLIKTKLTAPIEKVAPGVIFRQSVSEPLQTGIKAIDSIVPIGRGQRELIIGDRQTGKSSIAIDTIINQKNQNVTCIYVAIGQKISSIKKTVNLLEKYGAMPYTIVVVATASDSASMQFISAYSGCTIGEYFRDHGKDALIVYDDLSKQAIAYRQISLLLRRPPGREAYPGDIFYLHSRLLERSARVNIKYVENYTNGKITGKTGSLTALPIIETQAGDISAFVPTNVISITDGQIFLDSSLFNSGIRPAINAGISVSRVGGAAQIKFIKKLSSNIRTDLAQ…	SSDC_01065	0.929587	0.941748	0.0241724	0.685648	0.0352549	3.74286e-50
PADco_2060	CDS	281782	282336	555	-	184	COG0712	C	F0F1 ATP synthase subunit delta	atpH	ATGATTAATATTTCAACTATTGCGCGACCATATTCAAAGGCATTATTTAACTTTGCTAAATCTTATAAAACAATAAAATTTTGGAATAAATTAATTATAAAAATAGAAGAAATAATTAAAAAAATATCTATTAAATATCCAAATATTCTAATTTTTTCAAAATATTCTGTACTACCAAATATAGAATTAATTGAAATTATTATAAATTCTTTAAAAAAATATTCCAATAATCATGTAAAAAATTTTGTTTCTATATTAGTTATTAAAAAACGTTTATTTTTATTGCCAAAAATTATTACACAATTTCATATGATGAAAAATAAATATGAAAATATAAATAATATTAAAATTATTAGCGCATATACTTTAACAAATAAACAATTAAATGATTTAATTTCC…	MINISTIARPYSKALFNFAKSYKTIKFWNKLIIKIEEIIKKISIKYPNILIFSKYSVLPNIELIEIIINSLKKYSNNHVKNFVSILVIKKRLFLLPKIITQFHMMKNKYENINNIKIISAYTLTNKQLNDLISILEKKFNFKLRASVIIDKNLIGGFRLIIKDKVFDFSIYTKLKKLHSTLMIY	SSDC_01070	0.927928	0.875	0.0555079	0.23935	0.231911	0.00019781
PADco_2070	CDS	282339	282809	471	-	156	COG0711	C	F0F1 ATP synthase subunit B	atpF	ATGAATTTAAATTCAACATTATTTATTCAATTTCTAGTATTTTTTATTTTTGTAGGTTTTACAAAAAAATTTATTTGGCCCCCTTTAATTGAAGCACTAGATAATAGAAAAAAAAAAATTTCAGATATATTGGCTTCCGCTAATTCTGAAAAAGAAAAATTATCCCATGATAGAAAACGTATACATGAAGAATTAATAGCTACTCATGAAGAAAATAAAAAACGTATTAATTTAACTGAAAAACAGTGTAAATTAATCATTGAAAAATCTAAAAAAACAGCAACTGAAGAAGCTAATCTTATTTTCTCTAACGCTAGAATAGAAATTATTCAACAAATTAATATAGCACGCGAAAATTTACATAATGAAATAGTTAATTTAGCAATAAAAAGCGCTGAA…	MNLNSTLFIQFLVFFIFVGFTKKFIWPPLIEALDNRKKKISDILASANSEKEKLSHDRKRIHEELIATHEENKKRINLTEKQCKLIIEKSKKTATEEANLIFSNARIEIIQQINIARENLHNEIVNLAIKSAEKILNNKITIEVNSNLLNQLKTEL	SSDC_01075	0.927813	0.878205	0.0469004	0.458649	0.102258	1.03146e-07
PADco_2080	CDS	282852	283097	246	-	81	COG0636	C	F0F1 ATP synthase subunit C	atpE	ATGACTGACCTTTCATTTATAGCTTTAGCTTGTGGTTTAATTATTGGTTTAGGAGCAATTGGTGCTTGTCTTGGTATTGCTATTATGGGCGGGAAATATCTTGAAGCAGCAGCTCGCCAACCTGAATTAATAAATGTTCTTCAAACAAAAGTATTTTTACTTGCCGGTTTAATTGATGCGGCTTTTTTAATTGGCGTTGGTATTGCTATGTTATTTGCTTTTGCGAATCCATTTATTATTAAATAA	MTDLSFIALACGLIIGLGAIGACLGIAIMGGKYLEAAARQPELINVLQTKVFLLAGLIDAAFLIGVGIAMLFAFANPFIIK	SSDC_01080	0.922764	0.975309	0.00954782	1.14305	0.00835295	1.63574e-15
PADco_2090	CDS	283189	284019	831	-	276	COG0356	C	F0F1 ATP synthase subunit A	atpB	ATGTCTGCAGTTTTACTTGACGCTCGAATTGCATCAGAATATATTGCTCATCATCTTAATCATTTATCTACAGCATATCAAAAAAAAATTATTGATTTTTCAATATTTAATATAGATACTATTTTTTGGTCTATATTTACCGGCGTGTTTGGTTGTTTAATTATGTATATTATTGCAAATAAGGCGACTTCTGATATTCCTTCTAGATTTCAAGCATTTATTGAAATGATCATAGAAATGATTGAAGATCAATCCAAATCCATCATACATAATAGTAATAATCGTAAATTCATTTCTCCATTAGCATTAACAATTTTTATATGGATAACGCTTATGAACTCACTGGATTTTATTCCAGTAGACCTATTTTCATATATATTTAAATTATTTGGATTAGAA…	MSAVLLDARIASEYIAHHLNHLSTAYQKKIIDFSIFNIDTIFWSIFTGVFGCLIMYIIANKATSDIPSRFQAFIEMIIEMIEDQSKSIIHNSNNRKFISPLALTIFIWITLMNSLDFIPVDLFSYIFKLFGLEKLFPYHHIVPTADLNGTLGISLGILILILYYSIKIKGFFGFIYEIFSVPFGIWLAPFNLLLNVIEFLAKTISLGMRLFGNMYAGELLFLLIALLGSISTVFGFIGHVIIGSIWTIFHILIVLLQAFIFMMLTLVYIGQAHERH	SSDC_01085	0.942238	0.963768	0.0174566	0.388117	0.0449778	1.36329e-21
PADco_2100	CDS	284175	285629	1455	-	484	COG0064	J	aspartyl/glutamyl-tRNA(Asn/Gln) amidotransferase subunit B	gatB	ATGCAATGGGAGGTTATAATTGGTCTTGAAATACACACACAACTACTAACTAAATCTAAAATTTTTAGCGAATCACCAGTTTGTTTTGGTGCAAATGCAAACACTCAAATTAATCCATTTGATTTAGCATTACCGGGTACTTTACCGGTACTTAATAAAAAAGCAGTGGAGTATGCTATTCAATTCGGATTAGCAGTTAATGCAAAAATATCTTCATATTCAATATTTGTTCGTAAAAATTATTTTTATCCAGATTTATCCAAAGGTTATCAAATAAGTCAACTTGAATTACCATTAATTAAAGAAGGAAGCATCCTCTTTCCTATAGAAAAAAAACAAAAAGTAAAATGGAGTTCTGCAAAAATTATTCAAGCTCATCTAGAGGAAGATGCTGGAAAA…	MQWEVIIGLEIHTQLLTKSKIFSESPVCFGANANTQINPFDLALPGTLPVLNKKAVEYAIQFGLAVNAKISSYSIFVRKNYFYPDLSKGYQISQLELPLIKEGSILFPIEKKQKVKWSSAKIIQAHLEEDAGKLLHKNYFDKTGIDFNRAGIPLLEIITEPSMRSAQEAVACAKSLHSLVMWLGICDGNMQNGSFRCDVNISIKKVNKNKYGIRNEIKNLNSFRFMEDAINYEINRQIKLLENNNNIIQETRRYDPNIKKTISMRKKENSKDYRYFPDPDLPPLFISTKWIQYIKSIMPELPDVIRKRIITNYNLSEFDAIKLTQSKKIAYFFENSIINIGISKIKLIIKWLIKEIIPKINQNNDINDLPITPIQFSLLLKRIFDGTISNKIAKDIFFI…	SSDC_01090	0.917695	0.901031	0.0421917	0.52951	0.0796806	6.76673e-31
PADco_2110	CDS	285710	287185	1476	-	491	COG0154	J	aspartyl/glutamyl-tRNA(Asn/Gln) amidotransferase subunit A	gatA	ATGTATAACAAAACTATTAAAGAATTATCTTTATTATTAAATAATAAAAAAATTTCTGTAATTGAACTAACAAAAATTTTTTTAGATCGTATTAAAACCAGCAATCTAAATGCATTTCTCCATGTTGATGAGGAATTAACATTAATACAAGCAAATATTGCTGAAAAAAAATTAATATCCGGTAATAAAACACAATTAACTGGTATTCCAATAGCCCATAAAGATATATTTGTTACACGTCATTGGAAAACTACCGCTGGATCAAAAATGTTAGCTAATTACATTAGTCCATTTAATGCCGATATAGTAGAACGTTTAAAAAAAGCCGGCACCGTAATGCTTGGAAAACTTAATTGCGATGAATTTGCAATGGGTTCAAGTAACGAAAATTCATATTTT…	MYNKTIKELSLLLNNKKISVIELTKIFLDRIKTSNLNAFLHVDEELTLIQANIAEKKLISGNKTQLTGIPIAHKDIFVTRHWKTTAGSKMLANYISPFNADIVERLKKAGTVMLGKLNCDEFAMGSSNENSYFGPVRNPWDYFSVPGGSSGGSAAAVAARLAPATTASDTGGSIRQPASLCGVTGIKPTYGSISRYGMIAFASSLDQAGPIAKTAEDCALLLNVMIGFDKRDSTSLQRKDEDFSYKLRKNTKGIKGLRIGMPREFFNVDLESDVQYGICSALKEFEKLGAKLVDISMPKTNLSIPVYYVIAPAEAASNLSRFDGVRYGYRSKNYKNLIDMYKKSRTEGFGEEVKRRILIGSHVLSHDCYNTYYLQAQRIRRLISEDFQKILTGPNSCCD…	SSDC_01095	0.912103	0.924797	0.0252105	0.668747	0.0376981	7.85834e-50
PADco_2120	CDS	287244	287543	300	-	99	COG0721	J	aspartyl/glutamyl-tRNA(Asn/Gln) amidotransferase subunit C	gatC	ATGTCTTTAACCTTATTAGATATTGAATCTATTGCCAATTTATCTTATCTAGCTATAGATAAAAATCAAATTTATGATATTCTTAAAAAAATTAATGATATATTTTCTTTAATTAAATCCATTAAAAATATTGATACCACTAATATTGAACCACTTTATTACCCAATTTCATTAATCCAAGAAAAAATACTTTTTTTAAGAAAAGATATCACTATTAAAAATAACAACTATTTTAAAAATTATCAAAATCTTGCCCCAATAATACATGATAGTTTATACATTGTTCCTAAAATTTTTTAA	MSLTLLDIESIANLSYLAIDKNQIYDILKKINDIFSLIKSIKNIDTTNIEPLYYPISLIQEKILFLRKDITIKNNNYFKNYQNLAPIIHDSLYIVPKIF	SSDC_01100	0.883333	0.858586	0.0597548	0.619368	0.0964771	8.46131e-09
PADco_2130	CDS	287854	288750	897	-	298	COG0313	S	16S rRNA (cytidine(1402)-2'-O)-methyltransferase	rsmI	ATGATAGATATTTCGTTTTTTAATAAAATTGAATTACAAAATTATCCAAATTCTACATTATACGTTTTAGCTACTCCTATTGGAAATATTTTTGATATTACACTACGAGCCTTATACGTGCTTAGTATTGTTGATTCAATAGCATGTGAAGATACTAGAAATACTAATAATTTGATAATGCAATATGGTTTATCCAAAATATTATTTTCTGCTCATAAATATAATGAATATAAAGTAACAAATACCATAATTACTAAACTAAAAAATAAAGAACGTATCGCATTAGTTTCCGATAGTGGAACCCCAACTATTTCAGATCCTGGGTCTTATATTATTAATGCTGTACAAAATGCTGGTTTAAGAGTTCTACCAATTCCAGGTGTATCATCGGTTATAACC…	MIDISFFNKIELQNYPNSTLYVLATPIGNIFDITLRALYVLSIVDSIACEDTRNTNNLIMQYGLSKILFSAHKYNEYKVTNTIITKLKNKERIALVSDSGTPTISDPGSYIINAVQNAGLRVLPIPGVSSVITAFCISGLKNKNFYFLGFLPIKKKKRKEMLISLINIKSTLILYEAPHRIIKTVHELLKIFGPMRQIVFAKELTKKFEKIHRCFLKDAFDWLNKDNHKKGEFVLLIESTCLVNNINDINDIHNNKKIDNILKSLLKILTLKQTIELASNLTGSKKNVLYKRALFLKK	SSDC_01105	0.907675	0.892617	0.0448753	0.560285	0.0800938	1.76383e-21
PADco_t0140	tRNA	288826	288910	85	-	-			tRNA-Leu		GCGGATATGGCGAAATTGGTAGACGCGCTAGATTTAGGGTCTAGTGCTATCAAGCGTATGGGTTCAAATCCCTTTATCCGCACCA		SSDC_t01928	0.965517	-	-	-	-	-
PADco_2140	CDS	289087	290106	1020	+	339	COG0180	J	tryptophan--tRNA ligase	trpS	ATGGAATATCATTTATTTAAAAAAAAACGTGTATTAACAGGAGATCGTCCTACAGGTCCATTGCATATTGGTCATTATTCTGGATCGTTAAAAACTCGTATTGCATTACAGGATAAATATACTCAATTTATCATAATCGCTGATATACAAGCTTTAACAGATAATACCATTAATCCAATAAAAATTCGTAATGCAATTAATGAAGTTATGTTAGATTATTTAGCGGTAGGAATTGATCCGGTTAAGAATATAATTTTTATTCAATCCATGATTCCTCAGATTTTTGAATTAACTATACTTTATTTAAATTTAGTAAATATTTCTCGAATAGCACGGAATCCAACTATTAAAAGTGAAATACAACAAAAAAGATTTGAAAAATCAATACCAGCGGGTTTT…	MEYHLFKKKRVLTGDRPTGPLHIGHYSGSLKTRIALQDKYTQFIIIADIQALTDNTINPIKIRNAINEVMLDYLAVGIDPVKNIIFIQSMIPQIFELTILYLNLVNISRIARNPTIKSEIQQKRFEKSIPAGFFIYPISQVADITIFDANIVPVGIDQVPMIEQACEIVDIFNNIYGKNTLIRPKALLSKKGNRLPGIDGHYKMSKSLKNGIYLSDSPDKIVKKIKSMYTDPNHLHISDPGKVDGNPVFTYLDQFGTDKKKIAKMKAHYIQGGLGDITVKKYLIEVMQDFLFPIRIKRKQLSKDKKYIQDILKIGSEQAQEEAEKTLKRIKHAMNIDYF	SSDC_01115	0.933333	0.935103	0.0266593	0.506578	0.0526264	3.18945e-26
PADco_2150	CDS	290324	291445	1122	-	373	COG0484	O	molecular chaperone DnaJ	dnaJ	ATGGCAAAACGTGATTTTTATGAAATATTAAATTTAAAAAAAAATGCTTCTGAGAATGAAATTAAAAGGGCTTATAGAAAATTAGCCATGAAATATCATCCAGATAGAAATCCTAATAATAAAAATGCTGAAGAAAAATTTAAAGAAATCAAAGAGGCATATGAAATATTATCGGATTCTGAAAAACGTATAATTTATGATCAATATGGACATGCGGGTATTGATCCAAATATGAGCGGAGGCGGTTCTTCTGCAGAAGCAAGTAGTTTTGCTGATGCATTTGGAGATATTTTTGGGGATATTTTTGGTTCTAATCGTAGTAGTGATAACAAAAAAAAAGGTTCACATGGAAAAGATTTACGTTATAATCTTGAAATTACTTTAGAACAAGCCGCTCAT…	MAKRDFYEILNLKKNASENEIKRAYRKLAMKYHPDRNPNNKNAEEKFKEIKEAYEILSDSEKRIIYDQYGHAGIDPNMSGGGSSAEASSFADAFGDIFGDIFGSNRSSDNKKKGSHGKDLRYNLEITLEQAAHGFNTSIRVPSWDICESCHGNGTKKGTSPTSCFTCSGQGQVRMQQGFFSIQQTCPKCQGSGKVISHPCLSCKGIGRIKRNKTLEVKIPAGIENNMRIRSPGNGEPGLSGGSNGNLYIEIHIKPHKVFERDGDDLHYEMPISFSRAALGGEVEAPTLNGKAFFLIPEGTQSGKIFRLRGKGIKNVRSSIPGDLFCHVTIETPVQLTEYQKNLLRSLENSILEGGSKHNPKTKIWKNKVKNFF	SSDC_01120	0.905526	0.914209	0.0365637	0.880341	0.0415335	1.98053e-41
PADco_2160	CDS	291604	293523	1920	-	639	COG0443	O	molecular chaperone DnaK	dnaK	ATGAGCAAAATTATTGGTATTGATTTAGGTACAACTAACTCATGTGTATCAATAATAGAAGGTAGTCAACCTAAAGTAATTGAAAATTCTGAAGGCGCTCGTACTACACCATCTGTTATTGCTTATCAAGAAAACGGTGAAATCCTAGTCGGAGCTCCTGCTAAACGTCAAGCAGTTACTAATCCAAAAAATACAATATATGCCGCAAAACGATTAATTGGTCGTAAATTTAACGAAAAAGAAGTTCAAAAAGATATTTCTTTAATGCCATATGAAATTGTAAAAGCAGATAATGGTGATGCATGGATTTCCGTTCGAAAAAAGAAATTAGCTCCTCCACAAATTTCAGCTGAAGTACTGCGTAAAATGAAAAAAACTGCTGAAGATTATTTGGGCGAA…	MSKIIGIDLGTTNSCVSIIEGSQPKVIENSEGARTTPSVIAYQENGEILVGAPAKRQAVTNPKNTIYAAKRLIGRKFNEKEVQKDISLMPYEIVKADNGDAWISVRKKKLAPPQISAEVLRKMKKTAEDYLGEEVTEAVITVPAYFNDAQRQATKDAGRIAGLDVKRIINEPTAAALAFGLDKSGKSDRNIVVYDLGGGTFDVSIIEIADVDGEKQFEVLSTNGDTFLGGEDFDQRIIDYILDEFNKINGIDLRKDSIALQRIKASAERAKIELSSSQQTEINEPYIAMANGAPVHLNIKITRSKLELLVDELITRTIEPCRIAIKDAGIKVSDINDVILVGGMTRMPKVQEKVKEFFGKDPRRDINPDEAVAVGAAIQGSVLSGDRKDLLLLDVTPLS…	SSDC_01125	0.930729	0.960876	0.0164178	0.80201	0.0204709	3.92655e-76
PADco_2170	CDS	293557	294111	555	-	184	COG0576	O	nucleotide exchange factor GrpE	grpE	ATGCAAAATAATAAAAAAAAAAATAAAGAAACAATAGATATTTTTGAAAAAGTAAAAGATTCTAATTTAAAAAAAAAGACATCATTAAATAAAATAACCGAAGATGAGCTTAAAAAAAAATTAAATACCGCAGAAATGAAGGCCTCTTATATGCAAGATGCTTATCTTCGCGCCAAAGCTGAATCTGAAAATATTCGACGTAGATCTCAAGAAGATCTTGTACGCGCATATAAATTTTCTGTGGAAAATTTTGCCAAGGGGTTGCTGTCAGTAAAAGATAGTTTAGAAATGGCATTAAATATTGAAACCCCATCCATTGAATCTTTAAAAAAAGGCGTTGAAATAACACTAAAACAATTATCTTCTGTATTTGAAAAAAATAATTTATTAGAAATTAAT…	MQNNKKKNKETIDIFEKVKDSNLKKKTSLNKITEDELKKKLNTAEMKASYMQDAYLRAKAESENIRRRSQEDLVRAYKFSVENFAKGLLSVKDSLEMALNIETPSIESLKKGVEITLKQLSSVFEKNNLLEINPIIGDKLDPMKHQAVSTIPAEQEPNTIVIVLQKGYLISERLLRPALVTVAQ	SSDC_01130	0.730825	0.69869	0.060567	0.343481	0.176333	3.37003e-08
PADco_2180	CDS	294291	295190	900	+	299	COG0552	U	signal recognition particle-docking protein FtsY	ftsY	ATGAAAGTCAACTGGATTACACGTTTAAAGGAAAGTTTATCTAAAACTGCTTTTAATTTAAAATCTTTGATTGTTAATAAAAAAATTGACAAAAATTTATATAATGAACTTGAATCAGATTTATTAAAAGCAGATGTTGGTTTTGAGACTACACAATTTTTATTAAATAAATTAAAAAAAATTATAGACTCAAAAAAATTATTTAGTACAGAGCAAATTAAAAATGTTTTACACGATTTATTAGTGAACTTATTAAAGTCATTAGAAAAACCATTAATTTTAAAAAGTAAACCATTTGTAATAATGATAGTTGGAGTAAATGGAGTTGGTAAGACTACTACAATTGGTAAATTAGCGAATTATTTTAAAAAACGTAAAAAATCTGTATTATTAGCGGCT…	MKVNWITRLKESLSKTAFNLKSLIVNKKIDKNLYNELESDLLKADVGFETTQFLLNKLKKIIDSKKLFSTEQIKNVLHDLLVNLLKSLEKPLILKSKPFVIMIVGVNGVGKTTTIGKLANYFKKRKKSVLLAACDTFRAAAYEQLLILGKYNDVPVITEKKITDPAAIAFNAINVAQKKNIDIVIVDTSGRLSTQSHLMRELKKIKKVIEKKIFKLPYEIFLIIDGNTGQNTLSQIKEFSKILHITGLIITKLDGTTKGGILAAIAKKYSIPLYFIGIGEKIEDLQIFNAVDFVNALLN	SSDC_01135	0.922992	0.937086	0.0222665	0.639417	0.0348231	1.62817e-29
PADco_2190	CDS	295222	296244	1023	-	340	COG1466	L	DNA polymerase III subunit delta	holA	ATGTTATTAAAAAATATAGAATTATTAGATAAGTATCTTATAAATTCTAAAAATTTATCACTACTATATACAATATCAAGTAATGAATATCTTTTTTTACAAGAAGCCTCTGATAAAATTCGAAAACATATTAAACATCATGGTTTTCATGAAAGAAATATTTTAACAATTGATTACTTATTTCAGTGGGATAAATTATTAAAAATAAATCAAGAATTATCATTATTTTATAATAAAAAAATAATTGAATTGCGTATATCTAACATAAAAATTAGTAAAACAGGAGAATATATATTAGAAAAATATATTAATAATTTAAATCCTAATAATATAACAATTATAAATTTACCAAAATTAGACTTATTATCACAAAAAAAAACTTGGATACAATTATTAAAA…	MLLKNIELLDKYLINSKNLSLLYTISSNEYLFLQEASDKIRKHIKHHGFHERNILTIDYLFQWDKLLKINQELSLFYNKKIIELRISNIKISKTGEYILEKYINNLNPNNITIINLPKLDLLSQKKTWIQLLKNNFIFIEIPTVKTIDLPKWIHSRLISQQQNIDKKTLNFITEQVEGNLLAANQEIIKLFFLYGPGTLTFQQVKNSVSKSAKYNIFSIKENILNGDLMRLILILQDLKNENEIFPLILWVITQEICILLKLKTAIENGKFLKNLFEKYHIYTKHQPLIEIALKRLSLDILKYAFYEAVQIDKELKGIYLKSYYRDPWISLTKLIIILSN	SSDC_01140	0.923977	0.903226	0.0430503	0.377042	0.114179	7.37595e-16
PADco_2200	CDS	296275	298962	2688	-	895	COG0495	J	leucine--tRNA ligase	leuS	ATGCAAAAAAAATATAATCCTATTGAAATAGAAAAAACAACTCAATTTTATTGGAATAAAATTGATGCTTATCAAGCTATTGAAAATGATACACGATTTCCTAATGGAAAATTTTATACATGCTCAATGTTACCATATCCATCTGGAAAATTACATATGGGGCATGTGCGTAATTACACCATAAATGATGTAATGTATCGTTATATGAGAATGAATGGTTACAATGTATTAATGCCTATGGGATGGGATGCGTTTGGGATGCCAGCAGAAAATGCCGCAATTTCTAATAATATCTCTCCAGCTAAATGGACATATGATAATGTCTCTTATATGAAAAAGCAACTTTCTTCTCTTGGATTAGCAATTGATTGGTCTCGTGAAATAATTACCTGTTCACCA…	MQKKYNPIEIEKTTQFYWNKIDAYQAIENDTRFPNGKFYTCSMLPYPSGKLHMGHVRNYTINDVMYRYMRMNGYNVLMPMGWDAFGMPAENAAISNNISPAKWTYDNVSYMKKQLSSLGLAIDWSREIITCSPKYYKWNQWIFLKMLKKGIIYKKTGIVNWDPVEKTVLANEQVINGKGWRSGAIIKKKKIPMYYAKITNYAEELLEYINKKLPYWPKKVRLMQANWIGKSKGIFLAFLHNIKDPKKNNKLIQKGKLWIFTTRIDIIYGITFCIISPEHPLAIFAAHNNILLQKFISEYKNNNIDSNVLEKKSILTQLKVLHPFTNKKIKVFVVNYIIEESYGKAAIGVPAHNKHDFYFAKKHSLSIKQVINIKNKIYSDKIWQDWYIDKKNCYCINSK…	SSDC_01145	0.910575	0.888393	0.049215	0.504225	0.0976051	1.27766e-50
PADco_2210	CDS	299039	299920	882	-	293	COG0320	H	lipoyl synthase	lipA	ATGAATTTAATAAAAGATAAAAATATAAAAATATTAAAAAAACCAAGTTGGATTAGAGTAAAAGCAATATCAAATATAAATCACTTTAATAAAACTAAAAATATTTTACGAACTAATAATTTAGTTACAGTTTGCGAAGAAGCGTCATGCCCAAACATTGGAGAATGTTTTGGAAGAGGTATAGCGACATTTATGATTATGGGTAATATATGCACTCGTCGTTGTAAATTTTGTAATATTTCTCATGGTCGACCAACTCCATTAAATGCTGAGGAGCCTCAAAAAATAGCTCATACTATTTATAAATTAAAATTAAATTACGTAGTAATTACTAGTGTTAATCGCGATGATTTACATGATGGTGGATCCTCTCATTTTGTTTCCTGTATAAAACATATA…	MNLIKDKNIKILKKPSWIRVKAISNINHFNKTKNILRTNNLVTVCEEASCPNIGECFGRGIATFMIMGNICTRRCKFCNISHGRPTPLNAEEPQKIAHTIYKLKLNYVVITSVNRDDLHDGGSSHFVSCIKHIRKLSPEIKIEILIPDFRNKINYALNIFKKSLPDVINHNIETIPRLYKKVRPGSDYKNSLNLLKNFKKLYPNILTKSGIMVGLGENDEEILTVIHDIRNHNIDILTIGQYLMPSRLHLPVHRYLHPKFFEKFKKIAYKLGFKNVLVGSMIRSSYMADKQFF	SSDC_01150	0.911565	0.904437	0.0421439	0.939197	0.0448722	6.96779e-25
PADco_2220	CDS	300030	300698	669	-	222	COG0321	H	lipoyl(octanoyl) transferase LipB	lipB	ATGTTTTCTACTTCTATTTCTAATATTCATTCTGATTTACAAATAGTTCAACGTGGATTGGAACCATATTTAATTAGTTTTAATGCAATGTTATTATTTAATTCTCATCGTACAAATTATACAATAGATCAATTATGGTTAGTTGAGCATTTTCCAGTATATACATTAGGATTAAAATCTAATTTTTCGCATATTTTAATTTCAAAAAATTTAAATAATATTCCAATTATTCGATCAGATAGAGGCGGAGAGGTAACTTACCATGGACCAGGTCAAGCTATAATTTATTTATTAATTGATTTACGCAGAAAATATAGTAAAAATATAAAAATATATATAAAAAAATTAATAGAAAATATTGAAGAAGCTACAATTCTTACGTTATCACAATATAATATC…	MFSTSISNIHSDLQIVQRGLEPYLISFNAMLLFNSHRTNYTIDQLWLVEHFPVYTLGLKSNFSHILISKNLNNIPIIRSDRGGEVTYHGPGQAIIYLLIDLRRKYSKNIKIYIKKLIENIEEATILTLSQYNINCKRKKNAPGVYIANGPFSGAKIASIGLKISTKGYVYHGVSINVSMDLEPFNNINPCGYSGLVIVDMKKLGINTTTSKIQHLFIKNFFI	SSDC_01155	0.907324	0.905405	0.0425605	0.784565	0.0542473	3.00835e-22
PADco_2230	CDS	300845	301390	546	+	181	COG0450	O	peroxiredoxin	ahpC	ATGAAAACTATTGGTCAATCTCTCTCTTCTTATCGAATTATAGGAGTAAAACCAGGATTTAATTTACCTGAGGAAAATAATGTTTCAGCGTTTGAGGTTATTACAGAATCTTCTTTTCCTGGTAAATGGAAGATTTTTTATTTTTATCCAAAAGATTTTACTTTTGTTTGTCCAACAGAAATTAGCGCATATAATGAATTAGTTAAAGATTTTAAAAAGCGTAATACTATTTTATTAGGCGGTTCAAGTGATAATGAATTTGTTAAATTAGCATGGCGTCGTGAAAATTCAACTCTTTATAAGTTAAATCATTGGCAATTTTCAGATACTACTGGTTCTTTAATTGATCAATTGGGAATTCGTCATGAAACTGGGGTTGCATTACGTGCTACTTTTATT…	MKTIGQSLSSYRIIGVKPGFNLPEENNVSAFEVITESSFPGKWKIFYFYPKDFTFVCPTEISAYNELVKDFKKRNTILLGGSSDNEFVKLAWRRENSTLYKLNHWQFSDTTGSLIDQLGIRHETGVALRATFICDPKNIIQHITVNNLNVGRNPIETLRILDALQTGKLCACNRIINGKTL	SSDC_01160	0.934066	0.922652	0.0293781	0.790685	0.0371553	5.46052e-15
PADco_2240	CDS	301437	302468	1032	+	343	COG0330	O	FtsH protease activity modulator HflK	hflK	ATGAAATCTATTAGTTCATTTATTTATATAAGTGTAATAATTTTTTTTATATTATTATGCGCATATTTTACTACTGGTTTTTTTATTGTTCAAGAAGGTCAAACTGCGGTAGTTTTAACTTTTGGAAAATATAGTTATTCAGCTATATCTGGTTTTAATTGGAAATGGCCTTATCCGATTCAGAATTATGAAATAGTAAATATATCTCAATTACGTACCGTTGAAATTGGATATCGAATCAATATTCACAATAAAAGACCAGAAGAGGCATTAATGTTAACAGATGATGAAAATATTATTGATATTCAATTTGCTGTTCAATATAAATTGAAAAATGCAGCAGATTGGATGTTTAATAATATTGATCAGGAAAACATGATTCGACAGGTCGCTGAAACT…	MKSISSFIYISVIIFFILLCAYFTTGFFIVQEGQTAVVLTFGKYSYSAISGFNWKWPYPIQNYEIVNISQLRTVEIGYRINIHNKRPEEALMLTDDENIIDIQFAVQYKLKNAADWMFNNIDQENMIRQVAETVIREIVGQNKMDYLLYAGREKVSLDVNKLMQNILNYYKSGVQVVNVTMQGIQPPEQVQAIFDDTIKAGQDCKRLKNEGQMYANDIILRAKSLAYRLIQESEAYKLRVIINAEGETSRFQQILNEYQKSPEITKDRMYLNTMQHIFSNTTKIMLNTHSENNIIYLPIDKLMEKDIYNIHKSNTIKSNKNLDFKNNFSSKINFEKLVNLQSK	SSDC_01165	0.0872093	0.0699708	0.117164	0.234505	0.499625	0.30462
PADco_2250	CDS	302481	303350	870	+	289	COG0330	O	protease modulator HflC	hflC	ATGAATAATCGTTTTTTTATTTCTTTGATTATTGGTGTAATAATTAGTTTTTGGTTATTAACTCTTACTTTTTTTATAGTAGATCAGAGACAATTTGCAATTGTATTTTCGTTTGGTGAAATTAAAAAAGTTATAAAAGAACCTGGTTTGCATTTTAAATTACCTTTTCCATTTCAAAATATTATTTATTTAGATAAACGTATTTTAACAATTGATATTGATGATATAGATCGTTTTATTACATCAGAAAAAAAAAATATCTTAATTGATACATTTGTTAAATGGAGAATATTTGATCCTCGTTTATATTTTATTAGTTTAGGAGGGGATGAAGAACGAACACAAGATCGTCTGATACAGATAGTAAAATATGCATTAAATGAAGAAATTACCAAACGA…	MNNRFFISLIIGVIISFWLLTLTFFIVDQRQFAIVFSFGEIKKVIKEPGLHFKLPFPFQNIIYLDKRILTIDIDDIDRFITSEKKNILIDTFVKWRIFDPRLYFISLGGDEERTQDRLIQIVKYALNEEITKRTVREIISEERGKVMNALQIKVKKEAKQIGLEIIDIRLKRIDYINKINNSVHDRMKSERMRITNKLRSIGFTEYEKIRTNADKECALILAKAYRDSEKIRGIGDAKASRIYANFFNKNPEFYRFYQSLKSYRLCFNKSSDIIFLNPNSEFFKYFEKI	-	-	-	-	-	-	-
PADco_2260	CDS	303379	305499	2121	-	706	COG0751	J	glycine--tRNA ligase subunit beta	glyS	ATGAATAAAATATTACTTGTCGAATTTTTAACAGAAGAATTACCATCAAAAATACTTAATAAAATTTCTAATGAATTTTCTAATATCCTTTATAAAATCTTAAAAAAAAATAATTTTTTAGAGAAAAATTCTTTTGCAATTCCTTACGCTACTCCAAGAAGATTAGCTGTTAGTATCACTAATGTATGTTCAATTTCTCATGACAAAATAATTCGAAAAAAAATTCTTCCAGTTTCATTAGCATTAAATAATATATCTAAAGCTCCAACCGTTTTATTAAAAAAAAAATTATCTAATTTATCTAAAATAATTGGAATAAAATTAATTAAATTAAATCAATTAGAAAAAAATATAGAAAAAAAAGTAGAATTTTTTTTTTATAATCATATTATAAAAGGA…	MNKILLVEFLTEELPSKILNKISNEFSNILYKILKKNNFLEKNSFAIPYATPRRLAVSITNVCSISHDKIIRKKILPVSLALNNISKAPTVLLKKKLSNLSKIIGIKLIKLNQLEKNIEKKVEFFFYNHIIKGILLKISLQKILEEVISKLPIPIIMNYQNFNNINNTQKIFCFIRPVRKLLILHGDNIIKINLFGLNSSNKTLGHRFLSKKIIKINSAEQYSDTLNKKGKVIANFQYRKKYIRNLLLKAAGKYKILMPEILLDEVTALVEWPIIHMCRFDKSFLTIPKECLILIMQKYQKYFALKDSNNLCSKFLIVSNLETNNPYFIIKGNEQVLHSRLLDANFFYEQDKKKKLIDRVPLLKNVIYHNKLGNQFERTLRICKISIKISNLLNENSKL…	SSDC_01175	0.930824	0.90099	0.0401391	0.39654	0.101223	2.81725e-31
PADco_2270	CDS	305555	306463	909	-	302	COG0752	J	glycine--tRNA ligase subunit alpha	glyQ	ATGTTAACATTTCAACAAATTATTTTAAATTTACAAAATTATTGGGCTTCTAATGGTTGCGCACTACTGCAACCATGTGATACCGAGGTTGGGGCTGGTACTTCACATACAGCAACTTTTTTAAGAGCCATTGGACCTGAACCATGGAATGTCTCTTACATACAACCATCTCGCCGCCCAAAAGATAGTCGTTATGGAAAAAATTCTAATCGCATTCAACATTACTATCAATATCAAGTAATACTGAAACCAGCGCCAGAAAATATAATTGATTTATACCTTAATTCTTTAATTTCTCTTGGATTAAATTTACAACAAAATGATATTCGTTTTGTTGAAGATAATTGGAAAAACCCTACTCTTGGAGCATGGGGGGTGGGTTGGGAAATTTGGTTAAAT…	MLTFQQIILNLQNYWASNGCALLQPCDTEVGAGTSHTATFLRAIGPEPWNVSYIQPSRRPKDSRYGKNSNRIQHYYQYQVILKPAPENIIDLYLNSLISLGLNLQQNDIRFVEDNWKNPTLGAWGVGWEIWLNGMEITQFTYFQQIGGLNCQPILGEITYGIERLAVHLQGVKNVFDLIWAKNIKNNYGKKNTHLTYNDIFYQNELEQSSYNFEYSNTNFLLLTFNNYESETKRLLKLLLILPSYEMLLKATHTFNLLDARGIISVTERASYIKRIRTLSCKIAKIYYKTRKKLGFPLLNKQ	SSDC_01180	0.940594	0.956954	0.0166067	0.571545	0.0290558	5.13429e-26
PADco_2280	CDS	306574	307443	870	-	289	COG4535	P	CBS domain-containing protein	corC	ATGCAAGAATTTTTAAATAATTCTAATTTTAATAAGTCTAATCGTTCATTATTTGAACGATTAACAGCTTTTATATCTTCTGAACCAGAAAATCGCACGGAATTACTTAATGTATTGCAAGATGCTTATGTTCGTAATTTAATTGATTCTGATACATTATCAATGATTAAAGGTGTTTTTCAAGTATTAGATCTCTCAGTTCATAAAATCATGATACCACGATCGCAGATGGATATTATTGATATTAATCAACCAATTAAAAGTTGGATTCCAAATGTTCTTAATACTGCTCATTCACGTTTTCCAGTAATTGAAAGTGATCGAGATAAAGTTATCGGTATATTGTTAGCAAAAGATTTATTACGCTATTACGCTAATGAATCATTTGATTTAAGAAAA…	MQEFLNNSNFNKSNRSLFERLTAFISSEPENRTELLNVLQDAYVRNLIDSDTLSMIKGVFQVLDLSVHKIMIPRSQMDIIDINQPIKSWIPNVLNTAHSRFPVIESDRDKVIGILLAKDLLRYYANESFDLRKTIRPAIFIPETKRLNILLRDFRSNHNHMAIVVDEYGGVSGLITIEDVLEQIVGDIEDEYDTNEDKDDILPIKDNERGHCWKIKGLTEISHCNEVLGTKLSNTNANTIGGFIANNLRRVPVKGDKLEQDGILFTIISADERKVHIILAERIFTPLYY	SSDC_01185	0.926521	0.913495	0.0325301	0.627173	0.0518678	2.28663e-21
PADco_2290	CDS	307541	308002	462	-	153	COG0319	S	rRNA maturation RNase YbeY	ybeY	ATGCTATTAAGTAATCATAAAAAATCATTATTATTATTTGTGCAATATAAAGATTCTAGTTTAAAAAAAATTTTTCCATACACATTGCTTAAACACTGGGTAAAAGTGGCTTTATATTCTTCAGCTATATTAACTATTAGATTCGTTGATATTATTGAAGGACAAAAATTAAATTATAATTATAGAAAAAAAAAATATGCTACAAATATATTAACTTTTGTATATTCAAAAAAAAATAAACCAATACATGCAGATCTTGTGCTTTGTGTGGATGTACTTCAATTTGAAATAAAAAAATACAACAAAATAATTGAAGAACATGTAGCGCATTTAATTATACACGGTATATTGCATGCTCAAGGTTACTGTCATAAAACAACTATCGAGGCCAATAAAATG…	MLLSNHKKSLLLFVQYKDSSLKKIFPYTLLKHWVKVALYSSAILTIRFVDIIEGQKLNYNYRKKKYATNILTFVYSKKNKPIHADLVLCVDVLQFEIKKYNKIIEEHVAHLIIHGILHAQGYCHKTTIEANKMKKIEIKLLKILNISNPYNNY	SSDC_01190	0.915584	0.921569	0.0318609	0.666946	0.0477714	2.81898e-15
PADco_2300	CDS	308027	309373	1347	-	448	COG0621	J	tRNA (N6-isopentenyl adenosine(37)-C2)-methylthiotransferase MiaB	miaB	ATGATGCAAAAAAAACTATTTATTAAAACTTTTGGATGTCAAATGAATGAATATGATTCAAATAAAATTTTTGACATATTAAACTATTCAAATAATATTATTCAAACTAATTATCCAGAAGACGCTGATATTATTTTGCTTAATACATGCTCTGTACGTATTAAAGCTCAAGAAAAACTTTTTTCTAACTTAGGTAGATTATATAAACTTAAATTAAAAAAACCTAATTTATTGATTGGTGTTGGAGGATGCGTTGCATCACAAGAAGGTAAAGCTATTTTAAAAAGAGCACCATATGTTGATATAATATTTGGACCAAAAACTTTACATAGATTACCTCAAATGATCTATAAGCGTAAAATTAGTGGTAAAATACAAATTGATATTGATTTCCCAGAA…	MMQKKLFIKTFGCQMNEYDSNKIFDILNYSNNIIQTNYPEDADIILLNTCSVRIKAQEKLFSNLGRLYKLKLKKPNLLIGVGGCVASQEGKAILKRAPYVDIIFGPKTLHRLPQMIYKRKISGKIQIDIDFPEIEKFDYMPPAKINGITAFVSITEGCSKYCSYCIIPYTRGEEVSRKFNSIINEIYELVSQGVKEITLLGQNVNAYKDTIIDRNGLTQIIDFSLLIEYIANISDIKRIRFITSHPKEFTQRLINIYSKTSKLVNHLYLPAQHGSNRILSKMKRGYTINEYKLILKNLREIRPDISISSDFIVGFPGETNEDFNELIKLVKNIGYDKSFSFIFSPRPGTPAANLIDNVSHKTKLKRLKYLQEIIKKNVNNINLKMIGSIQKILVESRSK…	SSDC_01195	0.944321	0.939732	0.0239938	0.3577	0.0670779	3.41783e-25
PADco_2310	CDS	309517	310650	1134	-	377	COG0343	J	tRNA guanosine(34) transglycosylase Tgt	tgt	ATGTTAAATTTTAAAATATTAAAAACTAGTGGAAATGCACGAAGCGGAATTATCAAACTAAATAATTTTTTTGTAAAAACACCAATTTTTATGCCCGTAGGTACCTATGGATCAATCAAATCAATATCGCCATTAGAACTAATAGAAATGAAATATAATATTATTCTTAATAATGCTTTTCATTTATGGATATACCCTGGATTAGATGTAATTTCTAAATTTGAAGGTTTACATAAATTTATAAATTGGAATCGATTAATTCTTACTGACTCCGGAGGTTTTCAAGTTTTTTCTTTAAATAAAAAAAATAAAATAACTGAAAAAGGAATTTATTTTTTTTCCCCAATTAATGGAGATAAATTATTCTTATCACCAGAAATATCTATGAAAATTCAAAAA…	MLNFKILKTSGNARSGIIKLNNFFVKTPIFMPVGTYGSIKSISPLELIEMKYNIILNNAFHLWIYPGLDVISKFEGLHKFINWNRLILTDSGGFQVFSLNKKNKITEKGIYFFSPINGDKLFLSPEISMKIQKILNSDIVMQLDECIPYKINNHILNENEVKNSMKMSLRWAKRSKEEFYKINNKNSLFGIIQGGMFKNLRDESLEKLKEINFDGFAIGGLSVGEPKEEMIKILKYIGPKLPIDKPHYLMGAGTPEDIIMAVSNGIDMFDCVIPTRNARNGLLFTNFGNIKIKNIRYKFDKNPLDYSCNCYTCKNFSRSYLHYLHRKREILGARLNTIHNLYYYFQLMKNIRLSIDNNIFKKFVKNFYENRRYKNKL	SSDC_01200	0.906526	0.909814	0.039489	1.00765	0.039189	1.31048e-39
PADco_2320	CDS	311348	311590	243	+	80	COG0227	J	50S ribosomal protein L28	rpmB	ATGACACGAATTTGTCAAATAACAAAAAAAAAACCAATAGTCGGTAATAATGTTTCTCATGCAAATAATAAAACTAAACGAAGGTTTTTACCTAATTTGCATAATCATCGTATTTTTATTGAATCAGAAAATCGTTGGGTTTCTCTTCGTATTTCAAATTCTGGTTTACGAATTATTAATAAAATTGGTATACATGCAGTTTTATCTAATATGAAAAAAAATAATAAAAAAATAATATTATAA	MTRICQITKKKPIVGNNVSHANNKTKRRFLPNLHNHRIFIESENRWVSLRISNSGLRIINKIGIHAVLSNMKKNNKKIIL	SSDC_01205	0.921811	0.925	0.0146239	0.553448	0.0264233	4.4077e-06
PADco_2330	CDS	311629	311796	168	+	55	COG0267	J	50S ribosomal protein L33	rpmG	ATGGCTAAATCAAGGCGCGATAAAATAAAATTACAATCTACTGCTGGTACCGGACATTTTTATACAACAACTAAAAATAAGAATTCTAAATCAAAAAAAATTAAAATAATGAAATTTGACCCTAAAATAAGAAAACATGTTTTTTATAAAGAAAAAAAAATAAAGTAA	MAKSRRDKIKLQSTAGTGHFYTTTKNKNSKSKKIKIMKFDPKIRKHVFYKEKKIK	SSDC_01210	0.934524	0.927273	0.035736	0.40434	0.0883811	0.000650509
PADco_2340	CDS	311905	314739	2835	-	944	COG0525	J	valine--tRNA ligase	valS	ATGGAATTAATAAAATCTTTTGAACCAAATAAAATTGAAAATTTTTGGAAAAAAGAGTGGGAAAAGCAAAAATATTTTACCGCAACCATAAATTCAAAAAACCCATTTTTTGTTTTACAACTTCCCCCTCCAAATATTACTGGTATTTTGCATATGGGGCATGCATTTAATCAATCTATTACAGATAGCTTAGTTCGTTATCATAGAATGCGTAAATTCAATACAATATGGATTCCTGGATTTGACCACGCTGGTATTGCCACTCAAATGGTAATTGAGCGTGAACTTGACATAAAAAAAATAACACGAAAAAATATTGGTAGAAAAAAATTTATTGAAAAAATATTAAAATGGAAAGAAAAATCTAGCTCTAATATTTCTAATCAAATGCGACAATTA…	MELIKSFEPNKIENFWKKEWEKQKYFTATINSKNPFFVLQLPPPNITGILHMGHAFNQSITDSLVRYHRMRKFNTIWIPGFDHAGIATQMVIERELDIKKITRKNIGRKKFIEKILKWKEKSSSNISNQMRQLGISVDWSKEYFTMNENTSNVVTEVFVKLFEQGLIYRGKRIVNWDPKLNTAISDLEVISQEEDGFIWYIRYPLADKSDYITIATTRPETIIGDAAVAVSKNDKRYTHLIGKLLKLPLCNRYIPIIEENEYIDKTFGTGCMKITPAHDFIDYIIGEKHNLPQINIFTSDAKIIKKDIIPIAYHKLDRFIARKKIINDLNKMGLLEQIKSHKILIPRGDRTGSIIEPMLTNQWFIAVNKPTPKETYFSGKSIAEVALEKIKNNEIELIP…	SSDC_01215	0.924269	0.913228	0.0389941	0.565269	0.0689833	2.56409e-58
PADco_2350	CDS	314884	315477	594	-	197	COG0605	P	superoxide dismutase	sodB	ATGGTATATATTCTATCAGAATTACCATACAAATTCGATGCACTTTCTCCGAGAATATCAAAAGAAACATTAGAATTTCATTATAATAAACACCATAAAAACTATTTAAATAATTTAAACAAATTAATTAAAAAAACAAAATTTGAAAATATGTCTCTTGAAGAAATTATTAAAAATTCTTCTTCTGGTCCTATTTTTAATAACGCAGCACAAGTCTGGAATCATTCATTTTATTGGAAATGCATGTCCCCAGAAAATAATATAAAAATTGATAATCAATTAATTATTGAAATTAAAAATAAATGGGGATCTCTAAAAAAATTTAAAGAAAATTTTATAGAATTTGGAGTTAATAATTTTGGTTCTGGTTGGGTTTGGCTAATAAAAAAAAATAATAAT…	MVYILSELPYKFDALSPRISKETLEFHYNKHHKNYLNNLNKLIKKTKFENMSLEEIIKNSSSGPIFNNAAQVWNHSFYWKCMSPENNIKIDNQLIIEIKNKWGSLKKFKENFIEFGVNNFGSGWVWLIKKNNNSLEIINTSNAITPLNTSDTPLLTMDVWEHAYYIDYRNNRLRYIENFLDIVNWDFVFKNFKKNYI	SSDC_01220	0.905882	0.888325	0.0510726	0.48482	0.105343	1.40522e-12
PADco_2360	CDS	315673	316338	666	+	221	COG0563	F	adenylate kinase	adk	ATGCGTCTTATTATTTTAGGTGCACCTGGATCAGGTAAGGGTACACAAGCAATGTTTATTAAAAAAAAATTTCATATTCCTCAAATTTCCACAGGTGAAATATTAAGAGATATTATAAAATCTGATAATAAAAATTATTTAAAAACTAGAATTTCTAATGACATAAAAAAAGGTAATTTAATTTCAGATGATATTATTATTGATTTAGTCATAAATCGTTTGAAATGTTCAGATTGTATTAATGGATATTTACTAGATGGTTTTCCTAGAACTTTATCACAAGCTCATGCTATAAAAGAAGCGGGTATTGTTATTGATTATATATTAGAAATTTATGTTTCTGATTCGGAGATTATTGAACGTATAAGTGGTCGTCGTATACACATTGCTTCTGGGCGT…	MRLIILGAPGSGKGTQAMFIKKKFHIPQISTGEILRDIIKSDNKNYLKTRISNDIKKGNLISDDIIIDLVINRLKCSDCINGYLLDGFPRTLSQAHAIKEAGIVIDYILEIYVSDSEIIERISGRRIHIASGRIYHNKFNPPKINGRDDFTGELLIQRDDDTIETIRNRLSIYHKQKKILLDYYKNLKTFKIFGFPRYYKISGSFSIDKVRNNIFSILVKK	SSDC_01225	0.92042	0.873303	0.0543201	0.548991	0.0989453	1.96983e-10
PADco_2370	CDS	316384	317649	1266	+	421	COG0144	J	RsmB/NOP family class I SAM-dependent RNA methyltransferase		ATGAAATTTTCAGTTTTAATTATTAAATCTCTTGAAGAACTTTTAAGTAAAATTCTTAAATTTACCTGTTCTCCAAATAAATTATTATCTAATTATTTTTGTGAATATAAAAAATTAGGAATATTTGAAAGAAATATTATTTCTAAAGCTGTTTATAATTTATTATATAATAAATCTACATATTTTTATTTTATTTATAATAAATTTGGTGATAAAACTATATCAGCGCGCAATTTAACTTTATTTTGTTTAAAAGATTTGATTAGTATTTCTTCTATTGAGGGATTATCTGAAAAAGAATTTTATTTTTTTAATAAGAAAATTGATTTTAATTTGGCTCCACCGTTAATAAAAAGTAATTTTCCAGAATGGTTATTTACTAAATTAGTAATTCAATAT…	MKFSVLIIKSLEELLSKILKFTCSPNKLLSNYFCEYKKLGIFERNIISKAVYNLLYNKSTYFYFIYNKFGDKTISARNLTLFCLKDLISISSIEGLSEKEFYFFNKKIDFNLAPPLIKSNFPEWLFTKLVIQYGESETLDLSKKINQSAPLDLRVNLLKSKREIIIKKLLDFSIFCTPTPYAPFGLRVIKKVSLKKIDFFKKGIIEIQDEGSQLLTHIIEIKRGQLIVDFCAGSGGKTLAIGALIRNTGCIYALDISKKKIEELKKRVIRSGLSNVYPIVIKNENDIKIKFLEQKAHRVLVDAPCSGLGTLRRNPYIKWYQKSFFIEKINSKQINILNNASKLVRIEGYLIYSTCSILKEENEDIVNKFIEINKNFCLISVKNILKKQKIKLSINNDYY…	SSDC_01230	0.910742	0.876485	0.0521813	0.555545	0.093928	8.00506e-25
PADco_t0150	tRNA	317665	317735	71	-	-			tRNA-Cys		GGCGGGGTGGCAGAATGGTTATGCAACGGTCTGCAAAGCCGTATACGCCGGTTCAACTCCGACCCCCGCCT		SSDC_t01930	0.957746	-	-	-	-	-
PADco_t0160	tRNA	317752	317825	74	-	-			tRNA-Gly		GCGGGAATAGCTTAGTTGGTAGAGCGCAACCTTGCCAAGGTTGAGGTCGAGAGTTCGAGACTCTTTTCCCGCTC		SSDC_t01932	0.918919	-	-	-	-	-
PADco_2380	CDS	318199	319008	810	-	269	COG0571	K	ribonuclease III	rnc	ATGTCAGATAAAAAAATGAATGATATCATGTGGTATCTATCATTAGAACATCGATTAGGATATACATTTAAAAATACTGATATTTTAAGACAAGCATTAACACATTGTAGCTATAGCAGCATTCATAATGAAAGATTAGAATTTCTTGGTGATTCTATCTTAAATTGCGTAATTGCTTCATTATTATTTGAGCATTATAATTCAATAAATGAGGGTGATTTATCACGTTTTAGAGCTAATTTAGTAAAGCAACAAACATTACATGAAATTGCTAAAAAATTAGAATTATCAAAGTTTCTATTGCTTGGTGATGGTGAAATAAAATCTGGTGGATGTAATAGACCTTCTATTTTAGCTGATACTTTAGAAGCAATATTTGGTGCAATTTTTCTAGATTCT…	MSDKKMNDIMWYLSLEHRLGYTFKNTDILRQALTHCSYSSIHNERLEFLGDSILNCVIASLLFEHYNSINEGDLSRFRANLVKQQTLHEIAKKLELSKFLLLGDGEIKSGGCNRPSILADTLEAIFGAIFLDSHFGNVQKVIYSLYKTILNSINSIITGKDSKTLLQEYLQKRKIPLPEYKILATYGAAHNQKFEIICIIPKLKIKTCGIGPSRRSGEQMAANLALNLVRSSIIKISFSSEKLFLIENNLSKTNTKNLVILPKNLKKNI	SSDC_01235	0.927873	0.95572	0.0164187	0.455092	0.0360778	2.89157e-25
PADco_2390	CDS	319313	319513	201	-	66			hypothetical protein		ATGAGGAATATAATTATATTTTTTTTCTCAAAGAACATTTCAAAAAATTATATTAAACTAATAATTGGTATTCCAGGGAATAATATTATATATTATAAAAAATTAATAATAAATAGTAAAAAAATAAAATACCATATATATACACAAAACTTAATTTTTTTTAAATCAATTTTAAAAAAATTTAAAAAATCCCATACATAA	MRNIIIFFFSKNISKNYIKLIIGIPGNNIIYYKKLIINSKKIKYHIYTQNLIFFKSILKKFKKSHT	-	-	-	-	-	-	-
PADco_2400	CDS	319759	321555	1797	-	598	COG0481	M	elongation factor 4	lepA	ATGAAAAATATACGAAATTTCTCTATTATCGCTCATATTGACCATGGAAAATCAACATTAGCAGATCGTATTATTCAAATCTGCGGAGGATTATCTACTCGAGAAATGGAATCTCAGGTTTTAGATTCTATGGATATTGAACGAGAAAGAGGGATTACTATAAAAGCCCAAACCGCCGCTTTATCATATAAAGCAAAAAATGGTTTAATCTATAATTTAAATTTAATAGATACTCCTGGGCATGTTGATTTTAGTTATGAAGTTAATCGTTCATTATCTGCATGTGAAGGAGCTCTATTATTAATTGATGCAACTCAAGGAGTTGAAGCTCAAACTGTTGCAAATTGTTATATGGCAATAGATATGAATGTTAAAGTAATACCAGTATTAAACAAAATT…	MKNIRNFSIIAHIDHGKSTLADRIIQICGGLSTREMESQVLDSMDIERERGITIKAQTAALSYKAKNGLIYNLNLIDTPGHVDFSYEVNRSLSACEGALLLIDATQGVEAQTVANCYMAIDMNVKVIPVLNKIDLPNANINNTLLEIENIIGINSKNAIFCSGKTGFGVLEILENLISKIPHPKGNIDAPLQALIIDSWFDNYVGVVMLVRVINGKLHIKEKILLMSNGTKHLVENIGIFTPKSYKCSSLSAGQVGFIVAGIKEVKIAKVGDTITLANFPSLNALPGFKKVQPQVFSGLFPLKNNEFNTLKKSLEKLKLNDSALKYNPETSQALGFGFRCGFLGLLHMEIVQERLKREFNIDLITTAPTVIYKVLMKNNTILMIDNPSKIPETIKILEI…	SSDC_01240	0.945122	0.958333	0.0154411	0.495286	0.0311761	1.40128e-46
PADco_2410	CDS	321587	322846	1260	-	419	COG0162	J	tyrosine--tRNA ligase	tyrS	ATGAATCCTAAATTAAAATCTAAAACTAATACTAATTCTACAATACAGCCCCTTTTTATATCCGATAAAATATTTAATTCCTTAGAAATCATTAAAAATGGAATTAAAGAATTACTACTAGAATCAGAACTTATAAAAAAATTAATACGTTCCGAAGATACCAATAAACCTTTACGTATTAAACTTGGATTTGATCCGACTAGCCCTGATATCCATCTTGGACATATTATAGTCTTAGATAAATTACATCAATTACAAAATCTTGGTCATCAAGTATTTTTTTTAGTTGGAGATTTTACTGCAATCATCGGTGATCCAACCGGAAAAAATATTACTCGTCCATTATTAACAGATGAACAAATTAATTTTAATGCGCAAACTTACTTTTCACAAATTTCT…	MNPKLKSKTNTNSTIQPLFISDKIFNSLEIIKNGIKELLLESELIKKLIRSEDTNKPLRIKLGFDPTSPDIHLGHIIVLDKLHQLQNLGHQVFFLVGDFTAIIGDPTGKNITRPLLTDEQINFNAQTYFSQISLILDIEKTEVCYNSKWCNQLSAKDIIKLTSYYNVARMMEREDFTKRYKNRISISIHEFLYPLIQGYDSVALKSDLEIGGVDQKFNLLVAREIQRNYSQEPQCILTMPLLEGLDGVQKMSKSKNNYIGITEPSNIMFAKIMSISDSMMWRYYELILKYSSSTISNFKTEIISGKNPRDFKITLAKKIVTRFHSKSASNDALYDFIKRSKGGIPDNIPELEIYGAPFYIGNLLKQINLCPSISSALRMIEQRGIRVNGIIISDKNLQL…	SSDC_01245	0.910389	0.906921	0.0382282	0.909593	0.0420278	5.26781e-41
PADco_2420	CDS	323070	323579	510	+	169	COG0242	J	peptide deformylase	def	ATGACTTTATTGCCTATTATTTATTATCCAGATATACGTTTAAAAAAAATAGCGGAACCAGTTACAGAGTTTGATTTAAATTTAAAAAAAATAATTTTTAATATGACTGAAACTATGTATAATGCTACGGGAATTGGTTTAGCTGCTTCACAGGTTGATATACATAAACAATTATTAATATTAGATATTTCAAAAAATAGTAATAAATTGCAGGTTTTTGTAAATCCAAAAATTATATGGTATAGCAAGGAAAAACAAATTTATAATGAGGGTTGTTTATCTTTACCTGGAATATTTAATAAAATAAAACGCTCTAAATTCATTCGAGTACATGCATTAAATATTGAAGGAAAAATATTTGAAATAATAGCTGAAGGATTATTGGCAATTTGTTTGCAG…	MTLLPIIYYPDIRLKKIAEPVTEFDLNLKKIIFNMTETMYNATGIGLAASQVDIHKQLLILDISKNSNKLQVFVNPKIIWYSKEKQIYNEGCLSLPGIFNKIKRSKFIRVHALNIEGKIFEIIAEGLLAICLQHEIDHLNGKIFIEYLSNFKKERIIKKILKKNKKIKI	SSDC_01250	0.921569	0.905325	0.0332834	0.384446	0.0865749	7.92261e-09
PADco_2430	CDS	323609	324790	1182	-	393	COG1565	S	class I SAM-dependent methyltransferase		ATGCATAATATTGATACTTTCAATAAAGATATTTTTTTTTCTAATTTACTAAAAAATTTAATTATAAAAGATATATACAAAAAAAATGGCTGGATTTCATTTAAACGTTATATGGAACTAGCCTTATACGCAAAAAATTTAGGTTACTATAATAATAATTCTATTAAATTTGGTGAAAATGGTGATTTTATAACAGCACCTGAAATTTCATCATTTTTTGGTATAACATTAACCAAATTAGCAATCGAAATTTTTGAACAAACTGAACCTATAATAATGGAATTTGGTTCTGGTAATGGGAAATTAGCTAAAGATATTCTTACTGCATTTAATCTATTTAATATTAAACTTGAAAAATATATTATTATTGAATTATCTCCTAAATTACGTAATAGACAA…	MHNIDTFNKDIFFSNLLKNLIIKDIYKKNGWISFKRYMELALYAKNLGYYNNNSIKFGENGDFITAPEISSFFGITLTKLAIEIFEQTEPIIMEFGSGNGKLAKDILTAFNLFNIKLEKYIIIELSPKLRNRQKKMLIDFTNIEWLNNCPKNFSGLIILNEVLDAMPVSLVTKGINCWYERGVTWINNKKNGKFIFKDRPCSLNFIKQITNEKLLPIGYLTEIHSVAIKFIASLAKTLINKKNNQSKNNSILILLIDYGFPSNEYYLDQRSQGTLMCHYKHNINFDPFYLPGLQDITAHIDFTAIAKIATDNGLNLLNYTSQSGFLINSGICNILSKFMFKNKNNIIQHLQQINGIKKLISLGEMGELFKILVLGHNIKWPKKFLQYDRSHRL	SSDC_01255	0.910397	0.872774	0.054228	0.577933	0.0938309	5.52979e-21
PADco_2440	CDS	325344	325718	375	+	124	COG3737	S	hypothetical protein		ATGGAATTAGAAAATATTATAAATATAAATTATCAAACTATTGTTGCTTATAATAATTATAGCGTTAAATTTAGAAATGGAATTTTTTATAAAAAAAGTTTTTTAGTATCACCAACAATAGATCCTATTTTTTGGTCGATAAATGGATATAATTTTCTTACTAAAAAAGATTTTATTTATATTTCTAAATTTAATCCAACTATAGTTATTTTAGGAACTGGTAGTATTCAACATTTTATTCATCCAAAATTAACTTATATTTTAACTCAAAAAAATATTGGAATTGAATGCATGAATAATCAAGCAGCATGTCGTACTTACAATATTTTAGTATTTGATGATATTAAAGTCATGTTAGCTCTTATTTTTGATTAA	MELENIININYQTIVAYNNYSVKFRNGIFYKKSFLVSPTIDPIFWSINGYNFLTKKDFIYISKFNPTIVILGTGSIQHFIHPKLTYILTQKNIGIECMNNQAACRTYNILVFDDIKVMLALIFD	SSDC_01260	0.925333	0.862903	0.0575365	0.500136	0.115042	0.000252666
PADco_2450	CDS	325730	327088	1359	-	452	COG0305	L	replicative DNA helicase	dnaB	ATGCATGCACCATTTAATATCAAAAATGAAAAATTTCGTGTACCACCACATTCTATTGAATCAGAACAATCTGTTTTAGGAGGATTATTGCTTGATAATTCTGCTTGGGATAAAATTGCAGATTGTTTAAATTCAGATTATTTTTATCGTTATGATCACAAATTAATTTTTAAGCATATTACAAAATTAATTAATTCATCACATCCAGCGGATGTTATTACTGTATTTGATTCATTATCTAATACCGGTAATGCTGAAGAAATAGGAGGTTTATCTTATTTAAATTCTTTAGCGCAAAATATACCATCAGCCGCTAATATTCGACGTTATGCTGAAATAGTACGAGATAGAGGAATATTAAGAAAATTAATTACAATTACTGATGAAATCTCTAGTCAG…	MHAPFNIKNEKFRVPPHSIESEQSVLGGLLLDNSAWDKIADCLNSDYFYRYDHKLIFKHITKLINSSHPADVITVFDSLSNTGNAEEIGGLSYLNSLAQNIPSAANIRRYAEIVRDRGILRKLITITDEISSQAFISEGKEVKQILDEAESKIFSIAEKEICINKGFQKIQPLLNRVIERINKLYNQGINNNDVTGISTGFFELDKITSGLQPGDLIIVAGRPSMGKTAFSLNIGEHIAIKNKLPVAIFSMEMSGAQLAMRMLGSVGKLDQHKLRTGRLSSDDWPRINDSIKKINKSQLYIDETPSLNVIELRANSRRLSRQCGKIGVIIIDYLQLMSASSSGENRATEISEISRNLKGLAKEINCPILALSQLNRSLEQRQNKRPIMSDLRESGAIEQ…	SSDC_01265	0.944812	0.951327	0.0203352	0.574684	0.0353851	5.91272e-35
PADco_2460	CDS	327309	327653	345	+	114	COG0360	J	30S ribosomal protein S6	rpsF	ATGCGTCATTATGAAATTATATTTATTGTACATCCAGATCAAAGTGAACAAGTTTCAGAGATGATTGAACGTTATAAAAAAATTGTAATTTCCGGAAAGGGAAAAATACATCGTTTAGAAGACTGGGGGCGTCGATCTTTAGCTTATCAAATAAAAAAAGTAATAAAAGCACATTATATATGTTTTAATGTAGAAATTAATAAAAAAACTTTATTGGAAATTGAAACAAGTTTTAGGTTTAATGATGCAATTTTAAGATATTTAACGATAAAAACTAAAAAAGCCGAAACTGAAACATCATCTTTTTTAAGATTAATTCAGAAAGAGGAAAGTATTAAAAAATAA	MRHYEIIFIVHPDQSEQVSEMIERYKKIVISGKGKIHRLEDWGRRSLAYQIKKVIKAHYICFNVEINKKTLLEIETSFRFNDAILRYLTIKTKKAETETSSFLRLIQKEESIKK	SSDC_01270	0.930435	0.912281	0.0417414	0.401991	0.103837	6.35862e-06
PADco_2470	CDS	327738	328022	285	+	94	COG0238	J	30S ribosomal protein S18	rpsR	ATGATATTTGGTAAAAAAAATGACAAGAATAAATTTAAGAAAAAACGTCAACAGCAAAATCCACTTTTTAAAAGAAAAAAATTTTGTAGATTTACCGTGATGAATATTAAGCAAATTGATTACAAGAATATTGAGATATTAAAAGATTTTGTTCAGGAAAATGGAAAAATTATAGCCGCAAGATTAACTGGAACACGTTCTCATTATCAACGTCAAATGGATACAGCAATTAAACGTGCTCGTTTTTTAGCATTATTGCCATATACTGATTTACATAATAGATAA	MIFGKKNDKNKFKKKRQQQNPLFKRKKFCRFTVMNIKQIDYKNIEILKDFVQENGKIIAARLTGTRSHYQRQMDTAIKRARFLALLPYTDLHNR	SSDC_01275	0.891228	0.893617	0.0472953	0.788145	0.0600084	5.78533e-11
PADco_2480	CDS	328040	328495	456	+	151	COG0359	J	50S ribosomal protein L9	rplI	ATGCAAATTATTTTATTAAAAGATATTCCTAATTTAGGAAAATTAGGTGAAATTATAAAAGTAAAAAATGGTTATGCGCGTAATTTTTTAATTCCACAAAATCAAGCTCGACACGCGACAAAATTTGTTATTAAAGAGTTTGAAGAAAAACGTATTAAATTAGAAAAAACTGCTTCTACAATTTTTTTAAATGCTAAAAAAATGGGAGAAGAAATTCAAAAATTAAATATAAATATTATGAAAAAATCTGGAATTGATGGGCGATTATTTGGTTCTGTAACTAATTCTGATATTGTTAAGGAATTTGAAAAAAAAGGATTAAAAATTAAAAAAAATAAAATTAGATTACCAAATAATCAAATAAAAAAAATTGGAAATTATTATATAAATATATCATTA…	MQIILLKDIPNLGKLGEIIKVKNGYARNFLIPQNQARHATKFVIKEFEEKRIKLEKTASTIFLNAKKMGEEIQKLNINIMKKSGIDGRLFGSVTNSDIVKEFEKKGLKIKKNKIRLPNNQIKKIGNYYINISLHSDLKINKMISITSEIKT	SSDC_01280	0.925439	0.880795	0.0508749	0.495024	0.102773	1.23776e-07
PADco_2490	CDS	328566	330014	1449	+	482	COG2925	L	exodeoxyribonuclease I	sbcB	ATGATAGATGGAAATTCTACTTTTCTTTGGTATGATTATGAAACATTTGGTTTAAATGTTCGAAGAGATAGGCCATTTCAGTTTGCTGCAATTAGAACTGATATTATGCTTAATGAAATTGATAATCCAATTATGTTATATTGTAAACCGGCTCCTGATTTTTTGCCTAATCCAAAGGCTTGTTTAATTACAAAAATTACTCCTCAATTTTGTTTAAATAATGGTATACCAGAGTATAAATTTGCATCTATTATTGAAAGTATTTTTTTAAAACCAGGTACGATTAGTGTTGGTTATAATACAATTTCATTTGATGATGAAGTTACTCGATTTATGTTTTGGAGAAATTTAATTAATCCCTATGAAAGAGAATGGAAAAATAATTGCAGTCGCTGGGAT…	MIDGNSTFLWYDYETFGLNVRRDRPFQFAAIRTDIMLNEIDNPIMLYCKPAPDFLPNPKACLITKITPQFCLNNGIPEYKFASIIESIFLKPGTISVGYNTISFDDEVTRFMFWRNLINPYEREWKNNCSRWDLINVIRASYVLRPYGIIWPYKNNGKPSLKLEHLSFVNNLLHKKSHDALSDVRATLGLARLIRNNNPRLFNFALSLRKKKYVLMEIGWPIARPFFYISHAFSAKNDYISLMWPICIHPMNKNILITWNLLYDPKQFLLNDINKIRDYLCFKKNSLNEDIIPISMIHLNRSPIVISNLKILSSNLIFRCKFDLNCAFKNIKYASSILSRTHIWKKIFLDYKINNSNLELNIDEELYNNFISKNDNLKLAILRSMSPQELSDVNFCFEN…	SSDC_01285	0.912628	0.87885	0.0515106	0.302837	0.170094	3.16385e-14
PADco_2500	CDS	330070	330918	849	+	282	COG0258, COG0749	L	DNA polymerase I	polA	ATGCGCAATACTTTATTATTAGTAGATGGTTCTAGTTATATATATAGAGCATTTTACGCGTTACCTGATATAAGAAATATAGATAATTTTCCAGTTGGCGCGTTATATGGTACAATAAACATGTTACGTAAATTATATAAAAATTATCAGGCAACTTATATTGCTTGTATATTTGACGCGAAAGGAAAAACCTTTAGAAATATTTTATATCCAGCTTATAAAGCTACGCGAAAAAAAATGCCATATAATTTAATTTTACAAATTAAGCTAATTCACACAGCGGTACGTGCAATAGGTTGGCCAATTTTAATAATGAAAGGAGTTGAAGCTGATGATGTAATTGGCACACTCGCTAAGCAGGCGATCATTAAATATAATTTAAAAGTTATTATCTCAACT…	MRNTLLLVDGSSYIYRAFYALPDIRNIDNFPVGALYGTINMLRKLYKNYQATYIACIFDAKGKTFRNILYPAYKATRKKMPYNLILQIKLIHTAVRAIGWPILIMKGVEADDVIGTLAKQAIIKYNLKVIISTNDKDMAQLVNNKIILINNNKIYDRTAVISKFGVSPEKIVDYFSLIGDVSDNLPGVKKIGPKTAIKLLNQYHSLEGIIKNSNKIKGVIGENLRFSLNWLPKIKKLLTIKTDCNLTENIVSIPESLIIQPKDEKLLIKLLNQYKLKEKFLY	SSDC_01290	0.898364	0.848592	0.0710453	0.434385	0.163554	9.20812e-12
PADco_2510	CDS	331074	331814	741	+	246	COG1678	K	YqgE/AlgH family protein	yqgE	ATGACTAAACAAAAAAAAAAAATATTATCATCTCAAGTTGATGTTTTTAAAACTATTGATCATAATACACTAAATATACCATTAAAAAATAATGATGATAATATCGCTGATACAGATTATGATATTGATTGTAGTGATGCTAAATCGTTACTTGATTTAACTAATCATTTTTTAATTGCTATGCCTGGTTTTTCTACTCCATTTTTTGATGGGGCAGTAGTATATTTATGTGAACATAATACGAATGGTGCATTTGGTATTATAATTAATAAACCTACTGATATGACTATAAATATTTTATTAGATAGCGATAGTAATTTAAAACTAAGATTAGTTCCTAATACTAAAGAATTTATTTTAGAAAAAACTACAAAACCTATTATGTTTGGGGGGCCAGTT…	MTKQKKKILSSQVDVFKTIDHNTLNIPLKNNDDNIADTDYDIDCSDAKSLLDLTNHFLIAMPGFSTPFFDGAVVYLCEHNTNGAFGIIINKPTDMTINILLDSDSNLKLRLVPNTKEFILEKTTKPIMFGGPVQIDRGFVLHNIVNEKSSFFNSTLNITSDISLTTSKDILESFSRGDGPSQLLISLGCSGWGSGQLEAEIINNHWLIVDANSEVIFNVPCEQRFFAAVKLLGINPLMLSNQYGYV	SSDC_01295	0.910931	0.886179	0.0479319	0.679978	0.0704904	3.90123e-19
PADco_2520	CDS	331801	332241	441	+	146	COG0816	L	Hollyday junction resolvase	yqgF	ATGGATATGTCTAATAATTTAATTAAATCTTTTTCTAATATTGAAATTATATTTGGTTTTGATTTTGGATTTAAAAGAATAGGAATTGCATTTGGAAATACCTTAATAAAACATGCAAAACCTTTGAAAATTATTCATTCAATAACTAATAACGCGAAATTTAATGAAATTTCTAAATTAGTAGAAAATTGGAAACCAAAATATTTTGTAGTTGGATTCCCGTCATATATTGATATGGCTCATGAAAAACATAAAATAGCAATAAGATGTCAACGATTTGCTAATCAATTATGTGGGCGCTATTCAATTAAAACATTTATGATTAATGAAAATTATTCATCAATTATAATTAAAAATTTTCGTAAAAAATATATAGATTCCCAATCAGCTGCTCTTATA…	MDMSNNLIKSFSNIEIIFGFDFGFKRIGIAFGNTLIKHAKPLKIIHSITNNAKFNEISKLVENWKPKYFVVGFPSYIDMAHEKHKIAIRCQRFANQLCGRYSIKTFMINENYSSIIIKNFRKKYIDSQSAALILQQYFDEKLYNKI	SSDC_01300	0.907029	0.89726	0.0325874	0.601617	0.0541663	9.14953e-10
PADco_2530	CDS	333083	335671	2589	-	862	COG0542	O	ATP-dependent chaperone ClpB	clpB	ATGTATTCTAATGAATTAACAATAAAATTACAAGAATCTTTAGTTGACGCTCAAAATTTGGCAATTAATAATGATAATTTTTATGTAGAATCTTTACATTTATTATTTATATTTTTAGAAAAAAATTCTTTTATTCTTTTTATTTTGCAACGTTCTGGTATAAATATACTTTTATTAAAAAAAAAATTAATTAATTTATTAGCTTATTTACCTAAAATATTTGGAAATAATTATAAAACAAAAATTGGAAAAGAATTAATTGAATTAATAAATATATCAAATAAAGAAGCAAAAAAATATAATGACAATTATACTTCAAGTGAAATAATGTTATTAGGATTTTTTTTATGTCAATCGCAAGCCGGAAGGTTATTGCGTAATTATAATTTAAATTATAGA…	MYSNELTIKLQESLVDAQNLAINNDNFYVESLHLLFIFLEKNSFILFILQRSGINILLLKKKLINLLAYLPKIFGNNYKTKIGKELIELINISNKEAKKYNDNYTSSEIMLLGFFLCQSQAGRLLRNYNLNYRSLKNTIFLTRKGKNILSQQDEERREFLKKYTIDLTKKARSGKLDPVIGRDDEIRRAIQVLQRRSKNNPVLIGEPGVGKTAIVEGLAQRIINGEVPHSLLSKKILLLDIALLLAGSKYRGEFEERLKKILKEISNNQKNIIIFIDELHTMVGMGKIEGAIDAGNMLKPELSRGELHCIGATTLNEYRKYIEKDAALERRFQKILIEEPDIETTISILRGLQKKYEVHHGVEITDPAIVAAAELSYRYIADRFMPDKAIDLIDEAAAK…	SSDC_01310	0.746631	0.724537	0.0534895	0.75504	0.0708433	2.64716e-53
PADco_2540	CDS	335776	337182	1407	-	468	COG0415	L	deoxyribodipyrimidine photo-lyase	phrB	ATGGAAGTATATTGCGTGTTCATATTTGATAAAAATATCTTAAATCCTTTACGTTCTCAAGGTATTATTGAAGATCGCAGAGTTGAATTCATATTCAAAAGCATTATTGAATTAAGTATTATTTTACAAAATTATAATAGCAATCTAATTATACGTCACGCTACTGCTTCAAAAGAAATTAAAAAATTAGTTATAGAACTCAATATTGATGCAGTAATGATAAATCATGATTATGAACCTCAAGCAATAATACGTGATAAATTAATCAAAAAAGAATTAAAAATAATAGGATGTAAATTTTTTAGTTATAAAGATCAAGTTATTTTTGAAAAAAATGAAATTTTAAACAAAATAGGAAAACCATATTCCATATTTTCTTGTTATCAAAGAAAATGGATA…	MEVYCVFIFDKNILNPLRSQGIIEDRRVEFIFKSIIELSIILQNYNSNLIIRHATASKEIKKLVIELNIDAVMINHDYEPQAIIRDKLIKKELKIIGCKFFSYKDQVIFEKNEILNKIGKPYSIFSCYQRKWIEKIKNNKFYLQSYPVKSYLNNLVNFSKLHKINNNISSLNKIGFCKSNLSALGIQTGMSGAKILLNNFIQKIKNYNTTRNYPYIYGTSYLSIHLRFGTISIRKLVRLIFKFIKKYSKTNCIGYFTWLSQLIWRDFYQMILYCYPNVINKSFKKEYDNILWENNDCAKKNFLKWCKGYTGYPLIDAAIIQLNSSGYMHNKLRMITASFLIKDMGINWKWGENYFANKLNDFDLASNNGNWQWSASSGCSSQPYFRIFNPIIQSKKFDS…	SSDC_01315	0.914894	0.880597	0.0501642	0.389018	0.128951	2.11156e-20
PADco_2550	CDS	337295	337810	516	-	171	COG0629	L	single-stranded DNA-binding protein	ssb	ATGGCCTCTGTAAATAAAGTAATTATTATTGGTAATCTTGGTCACGATCCTGAAACACGTTATATGTCTAATGGTGATGCGGTTACTAATGTTAGTATTGCAACAACAGAAAATTGGAAAGATAAAAATTCCGGAGAAAAAAGAGAATTAACTGAATGGCATCGAATTACTTTTTATCGTAAATTAGCGCAAATTGTAAAACAATATTTAAAAAAAGGATCACAAATATATATAGAGGGGCGTTTACAAACACGAAAATGGACTAATAAAGAAGGAGTTGAAAAATATGTTACAGAAGTTATTGCTGATAACATGCAAATGTTAGGTAATCGTAAAAATACAAATGAAAAAAATATTTCTAATAATTTAGAAAATAATTTTTTTAATATAATGTCTTCA…	MASVNKVIIIGNLGHDPETRYMSNGDAVTNVSIATTENWKDKNSGEKRELTEWHRITFYRKLAQIVKQYLKKGSQIYIEGRLQTRKWTNKEGVEKYVTEVIADNMQMLGNRKNTNEKNISNNLENNFFNIMSSRKNSISNTNNEKEKSQTNFKTQPLPISNFLETDDDVPF	SSDC_01320	0.945736	0.94152	0.0260926	0.470218	0.0554904	2.57371e-11
PADco_2560	CDS	338088	340688	2601	+	866	COG0188	L	DNA gyrase subunit A	gyrA	ATGAATCAATTTGCTAAAGAAGTAATTTCTATTTTCCTTGAAGAGGAAATGTGTAAAAGTTATCTTGATTATGCGATGAGCGTAATTGTCGGAAGAGCATTGCCAGATGTACGGGATGGGTTAAAACCAGTTCATAGACGTGTATTATTTGCTATGTATGAAATGAATAATTTATGGAATCGTTCTTTTGTAAAATGTGCACGAGTGGTTGGTGAAACTATGGGGAAATATCATCCTCATGGTGATTCATCAATTTATGATGCTTTAGTACGAATGGCACAACCATTTTCTTTACGTTGTACATTAGTTGATGGACAAGGAAATTTTGGTTCTATAGATGGGGATAGTGCTGCTGCAATGCGTTATACTGAATGTCGTTTAAATAAAATTTCTAATGAA…	MNQFAKEVISIFLEEEMCKSYLDYAMSVIVGRALPDVRDGLKPVHRRVLFAMYEMNNLWNRSFVKCARVVGETMGKYHPHGDSSIYDALVRMAQPFSLRCTLVDGQGNFGSIDGDSAAAMRYTECRLNKISNELLIDLDKETIDFISNYDGKEKEPSVLPARIPNLLINGSSGIAVGMATNIPPHNLTEVINGVLYVLHNPECSINDLIKIIPAPDFPTAGIIYGLSSVHDGYYTGKGRVIIRAKTHIEEFNKENRTAIIIDELPYQVNKKSLLEKISRLVKEKKLECISHLRDESDKSGMRIVIEINRNEIPEIVLNKLYKQTQLQNTFGMNMLALVNGQPKLLNLKEILYYFILHRREIIKRRTIFELRKMREYAHILEGLTIALANIDNFIQILRS…	SSDC_01325	0.909992	0.918671	0.0297049	0.832565	0.0356788	6.47533e-85
PADco_2570	CDS	340769	341431	663	+	220	COG0283	F	(d)CMP kinase	cmk	ATGATAAAAAATTATATTCCAGTTATAACAATAGATGGTCCAACTGCCTCTGGAAAGGGAACTGTAGCACAATTAGTTGCATCGAAATTAGGTTTTCATTATTTAGATTCAGGTGCGTTATATCGATTAGTTGCTTTATCGGCAATTAATAATAATGTGCAATTAGATAATGAATTAGAATTAATTATTTTGATAAAAAAATTAAACTATAATTTTTTAGGTAAAGAAGTATATTTAAATAATTTTAATGTAACTAGATTAATTCGAAATGAAAAAGTAGGTAATAATGCTTCAAAAATTGCAACATTTAAAAATATACGAAAAGAATTATTTAAAATGCAAATAGAATTTCGTAAATTTCCAGGATTAGTAGCGGATGGACGTGATATGGGGACGATA…	MIKNYIPVITIDGPTASGKGTVAQLVASKLGFHYLDSGALYRLVALSAINNNVQLDNELELIILIKKLNYNFLGKEVYLNNFNVTRLIRNEKVGNNASKIATFKNIRKELFKMQIEFRKFPGLVADGRDMGTIVFPDAFLKIFLTANIKQRIERRYKQLIQKGFSVTINDLLINFIKRDIRDKTRSLSPLKCPKQAHLLDTSKISINQAVNQILNWYTKN	SSDC_01330	0.90284	0.864865	0.0548249	0.419943	0.130553	5.10645e-11
PADco_2580	CDS	341576	343288	1713	+	570	COG0539	J	30S ribosomal protein S1	rpsA	ATGTCAACTACCATTATTCTTAATCAAGATTCTATAAAAAGGGGTCCAGATAGTTTTGCGACTTTATTTGAGGAATCTTTATTTCGTCATGACATGCGCTCTGGAGAAGTTATTTCTGCTGAAGTTATTGGTTTGGATCGTAATTTTGTTATTATTAATGCAGATTTAAAATCCGAAGCATTTGTTCCTATTGAGGAATTTAAAAATGATAATGGCGAACTTGAAGTTAAAGTTGGTGATTTTGTTTCTGTTGCAATTGAATCTTTAGAAAATGGTTTTGGTGATACTATTTTATCTCGTGATAAAGCTAAACGTTTAGCTTCGTGGCTTTCCTTAGAAAGAGCTATGGAATCTGGAGAAATTGTTACTGGCATTATAAATGGAAAGGTTAAGGGCGGT…	MSTTIILNQDSIKRGPDSFATLFEESLFRHDMRSGEVISAEVIGLDRNFVIINADLKSEAFVPIEEFKNDNGELEVKVGDFVSVAIESLENGFGDTILSRDKAKRLASWLSLERAMESGEIVTGIINGKVKGGLTVLTNGIKAFLPGSLVDIRPVKDTALFEGKTMDFKVIKLDRKRNNVVLSRRAVIEESMGEERQKLIETLKEGCIVKGIVKNITDYGAFIDLGGIDGLLHITDIAWRRVKHPLEILTIGQDISVKILKYDQEKNRVSLGMKQLGIDPWIGLSLRYPRGTRLFGKVTNLTDYGAFVEVEKGIEGLVHISEMDWINKNVTPSKIVQLNDTVEIMVLEINEERRRISLGMKQCKDNPWDNFAIINKKGNKIKGIIKSITDFGIFIGLDG…	SSDC_01335	0.92411	0.921053	0.0317735	0.598275	0.0531086	1.94456e-43
PADco_t0170	tRNA	343355	343427	73	-	-			tRNA-Arg		GCGACCGTGGTCTAACGGATAAGATTACAGATTCCGATTCTGTTGATAGGGGTTCGATTCCCTTCGGTCGCAC		SSDC_t01934	0.986301	-	-	-	-	-
PADco_2590	CDS	343578	345263	1686	-	561	COG0644	C	electron transfer flavoprotein-ubiquinone oxidoreductase	etf	ATGAATTATATATCTTCATTAAATCATTCTTTAATTAATAAATATGGCCCCAGAGAATCAATTGAATATGATATTATTATAGTTGGAGGCGGGCCATCAGGACTTTCTGCGGCAATTAGGCTCAAACAATTAGCTATTAAAAAAAATAAAGAAATTAAAATTTGTGTACTAGAGAAAGGAAGTGAACTAGGAGCGCATATTTTATCGGGAGCAATAATAGATCCACGATCTATTTTTGAGTTATTCCCAAAAGAAAAATTAAAAAAATTATTTAATACACCCGTTATAGAAGATCGTTTTTTATTTTTATCTTCAAAAAAATCATATAAAATCCCATTTTGGGTATTACCTATTTGTTTTAAAAACCATGGAAATTATATTATATCACTTTCACATTTG…	MNYISSLNHSLINKYGPRESIEYDIIIVGGGPSGLSAAIRLKQLAIKKNKEIKICVLEKGSELGAHILSGAIIDPRSIFELFPKEKLKKLFNTPVIEDRFLFLSSKKSYKIPFWVLPICFKNHGNYIISLSHLVRWMGKKAENMGIDIFSGFSASEILYDNKNNVCGIATNNFGINKKGIIKKNFQLGMELYAKYTLFAEGSRGHLSKQLIKKFNLDNKKDPQTYSIGIKELWRINPKLHKKGLAIHTIGWPLDSKTYGGGFLYHMENNQISIGYIISLDYKNPYLSPFEEFQRYKTHPEICKILKDGQRISYGARTITTGGLQSLPEFIFNGGAFIGCNAGFMNVSRIKGIHTSIKSGILAADSIFNEIYSNKKFNKLITYKTNFQTSWLYKELYKAR…	SSDC_01340	0.919336	0.942959	0.0224194	0.982344	0.0228223	6.97774e-71
PADco_2600	CDS	345304	346392	1089	-	362	COG0117, COG1985	H	riboflavin biosynthesis protein RibD	ribD	ATGCTTTTTAATTCAATTGACTTTATGGCGATGACATTAGCTTTACAACAAGCTAAATTATCAATGAATAGTTCTCCTAATCCTCGCGTTGGGTGTGTTATTGTAAAAGAAAAACGCATTATTGCTTGTGGTTATACAAAAAATATTGGTGGTAATCATGCTGAAATTGATGCTCTTTTCAATGCAGCCGCACAAGGTTATGATGTATATAATTCCACTGTTTATATTACTCTTGAGCCTTGTAATTATTTTGGTCATACTCCACCTTGCACGGAGGCTTTAATTAAATCTGGTATTAAAAAAGTTATTATTGCTATTAATGACCCTAATCCACTAGTATCAGGAAAAGGAGTGGCTCAACTAATTTCCGCTGGCATTTCTGTAAAACAAGGACTAATG…	MLFNSIDFMAMTLALQQAKLSMNSSPNPRVGCVIVKEKRIIACGYTKNIGGNHAEIDALFNAAAQGYDVYNSTVYITLEPCNYFGHTPPCTEALIKSGIKKVIIAINDPNPLVSGKGVAQLISAGISVKQGLMQKEAYEINIGFFSRMQRGIPWVRMKIASSLDNKISLYNNVSQWITSKESRNDGHIWRARSCAILTGIGTVLKDNPRLNIRSIKTSRQPYRIIIDSYLRINPFLKVLKGGGSYIFTATDLPIKKKILEDFGNEVIILPNDLGQVDLRAVIIELGKKKINELHIEAGSKLNTALILEGCVDELLLYISPSLLGEAYNMFTLPPHYSLDKKIKLKFHEIQKIGPDLRILARF	SSDC_01345	0.921947	0.90884	0.0385304	0.510621	0.0754578	1.03512e-24
PADco_2610	CDS	346577	347959	1383	+	460	COG0161	H	adenosylmethionine--8-amino-7-oxononanoate aminotransferase BioA	bioA	ATGAATAATATCGCTTATTATAAAAAAAAATCTTTAGATAATTTAGTTATGAGAAGTTTAAATAGTGTGTGGCATCCTTGTACACAAATAAAGTATCCTATAAAAAATACAAATAATTTTTATGAAATTCCATTAATTCCAATTAGTCATGGATATGGTCCATGGTTAATTGATGTATTAGGAAGACGTTATTTAGATGCTATTAGTTCTTGGTGGGTTAATCTTTTTGGTCATTCTAATTCTTATATTAATACAGCATTAAAAAATCAACTTAATAAATTAGAACATGTAATGTTATCTAATTTAACACATAAACCAGTAATAAAATTATCAGAGAAATTATCATCTTTTACTAAATATAAGCTTGGGCATTGTTTTTATAGTTCTGATGGTGCATCT…	MNNIAYYKKKSLDNLVMRSLNSVWHPCTQIKYPIKNTNNFYEIPLIPISHGYGPWLIDVLGRRYLDAISSWWVNLFGHSNSYINTALKNQLNKLEHVMLSNLTHKPVIKLSEKLSSFTKYKLGHCFYSSDGASAVEIALKMSFHFWYNKGFLNKKKFICLQNSYHGETLGALAVTNIKLFKGIYKSLLKKTYIITTPDSRNLNKGNNAHEIARCAAFDLEILLKKSSNKIAAIIIEPLVQCAGGMIMYDSVYLKLVREICNNYNIHLIADEIAVGCGRTGKFFACEHADIWPDFLCLSKGITGGYLPLSLVMTTDKIYNLIYYKNNMNSFLHSHSYSGNPLACCAALATLEIFNKHNILQRISQDMKKITKKLTSLITHPQIINFRQQGMIWAFDVIIE…	SSDC_01350	0.913232	0.878261	0.0496824	0.61306	0.0810401	1.91092e-26
PADco_2620	CDS	348113	349168	1056	+	351	COG0502	H	biotin synthase BioB	bioB	ATGTTACTGAAAACTATTCAATCTTATAAAGAATGCAATTCTATCAATAAAAATAATGTTATTTCATCATCAAAATCATTAATTTGGAAAATTAATGAGGTTATTGATTTATTTAATTTACCATTTAATGATTTATTATTTCGTGCTCAAAAAGTACATAGAAAATATTTTGATGCTACTGAAATTGAATTAGCGGTATTATTATCGATAAAAACAGGGGGTTGTACAGAAGATTGTAGATATTGTCCTCAATCTTCGTATTATAATACAGAAATTACAGCTACAAAAATTTTATCTATAGAATCAGTTATTACTGCCGCTAATAAAGCTAAATTAGATGGTGCAACTAGATTTTGTATGGGGGCGGCATGGAGAGAATTAAAGGATAGAGATTTAGAG…	MLLKTIQSYKECNSINKNNVISSSKSLIWKINEVIDLFNLPFNDLLFRAQKVHRKYFDATEIELAVLLSIKTGGCTEDCRYCPQSSYYNTEITATKILSIESVITAANKAKLDGATRFCMGAAWRELKDRDLEKIENMIYEVKKIGLEACLTLGMLNENQAYRLKKVGLDYYNHNLDVSSKLYGDIISTRDYENRLNTLKNVRNAGINICCGGIIGLSESRNQRAELIFQLANLNPYPESVPINNLVQIKGTPLYGTSILDPLEFIRTIAVARITMPTSRIRMSAGRKEMGEVVQAFCFLAGANSIFYGDKLLTTDNTKTNDDSKLLKKLGMSTRNIKIKMKNNMKYKGII	SSDC_01355	0.911932	0.900285	0.0405197	0.684416	0.0592033	6.5542e-26
PADco_t0180	tRNA	349321	349408	88	+	-			tRNA-Ser		GGAAGTGTGGCCGAGTGGTTTAAGGCACCAGTCTTGAAAACTGGCAACAGGTAAAACCGGTTCGTGAGTTCGAATCTCACCGCTTCCA		SSDC_t01936	0.977273	-	-	-	-	-
PADco_t0190	tRNA	349569	349659	91	+	-			tRNA-Leu		GCCCTGGTGGTGAAATTGGTATACACAAGGGACTTAAAATCCCTCGCTCTATAAATAAAGCTTGCCGGTTCAAGTCCGGCCCAGGGCACCA		SSDC_t01938	0.956522	-	-	-	-	-
PADco_2630	CDS	349704	350396	693	-	230	COG0847	L	DNA polymerase III subunit epsilon	dnaQ	ATGCATCGTCATATTGTTTTGGATATAGAAACAACCGGATTAAATATTATTGATGGTCATCGTATTATTGAAATTGGTTGCGTAGAAATAAAAAATCGTCAAATTACTGGAAACAATTTACATTATTATATTAATCCTGATAGAGATTCTGAAAAAAGCGCGCTAGCCATACATGGTTTAACAACAAAATTCCTTAAGAATAAAGCAAAATTTTCAGAAATTGTAGATAATTTTCTGAATTATGTTGCTAATTCTGAAATTATAATTCATAACGCAGTATTTGATGTTGGATTTTTAAATATGGAATTATCTCTTTTAGGTTACTCAAATTTTACGAAATATATTTCTAAAATTACTGATACATTACTAATAGCAAGAAAAATTCATACTGGAAAACGT…	MHRHIVLDIETTGLNIIDGHRIIEIGCVEIKNRQITGNNLHYYINPDRDSEKSALAIHGLTTKFLKNKAKFSEIVDNFLNYVANSEIIIHNAVFDVGFLNMELSLLGYSNFTKYISKITDTLLIARKIHTGKRNSLDALCDRYNISKTHRTLHGGLLDAELLAEVYLAMTRGQDNLNFQPKISNLNNIETKIKLPSNIPVKLANSNELIEHNILLSEIDKHSNGKCIWKN	SSDC_01360	0.897547	0.904348	0.039474	1.35271	0.0291815	4.71741e-32
PADco_t0200	tRNA	350475	350550	76	-	-			tRNA-Ala		GGGGGTTTAGCTCAGTTGGTAGAGCACCTGCTTTGCAAGCAGGATGTCATCGGTTCAATTCCGATAACCTCCACCA		SSDC_t01940	1	-	-	-	-	-
PADco_t0210	tRNA	350555	350629	75	-	-			tRNA-Ile		TAGGTCTGTAGCTCAGTTGGTAGAGCACCGTGTTGATAACGCGGTAGTCGTTGGTTCAAGTCCAACCAGACCTAT		SSDC_t01942	0.946667	-	-	-	-	-
PADco_2640	CDS	350799	352085	1287	-	428	COG0334	E	Glu/Leu/Phe/Val dehydrogenase	gdhA	ATGTCTAAATTCACCGAGAATCCTATACCATCTTATCTTATACAAAACAATCTTGGACCATGGGGTGTTTATTTACAACAAATTGATCGTGTTATTCCGTATCTTGGTTCCTTATCTCGTTGGATAGAAATATTAAAACATCCAAAAAAAATTTTAATAGTAGATATTCCAATTGAGCACGATAACGGAGATATTATTCATTACGAAGGATATCGCGTACAACATAATATATTACGAGGACCCGGAAAAGGGGGGGTACGTTTTCATCCAGATGTCACATTATCTGAAATAATTGCTTTATCCGGATGGATGACAATAAAAAATGCTACCGTTAATATACCTTATGGTGGAGCAAAAGGAGGAATTCGTGTTAATCCAAGAAATCTATCAAACAATGAA…	MSKFTENPIPSYLIQNNLGPWGVYLQQIDRVIPYLGSLSRWIEILKHPKKILIVDIPIEHDNGDIIHYEGYRVQHNILRGPGKGGVRFHPDVTLSEIIALSGWMTIKNATVNIPYGGAKGGIRVNPRNLSNNELMRLTRRYTNEISSIIGLNKDIPAPDVGTDMQIMAWMMDTYSTKKNHTISGIVTGKPISIGGSFGRQKATGRGVFIIGNKIASQINLNIINSKIAIQGFGNVGSIAANLFFKAGAKIVAIQDYKTTIYNPNGLEIPKLQKYVTYKGSIQDFNGGEKINNPQEFWSLPCDILIPAAIEGQITINNANNITAKIILEGANGPTTTEADDILKDKGIILAPDVITNAGGVIVSYFEWVQNLSNFSWTEKEINLRLDRIICDAFKAIWEL…	SSDC_01365	0.894818	0.890698	0.0471514	0.868947	0.0542627	1.58284e-40
PADco_2650	CDS	352366	353367	1002	+	333	COG0564	J	RluA family pseudouridine synthase	rluD	ATGAAAAATTTTTTAAATTCATGTTTTTTTATCAATAAAATAAATAATAATTTTTTAAGTATTCATACGATATTAACTTCTATTAAATTTTGTTTAACTAAAAAAGTTAATGGTATTAGACTTGATAAAGCACTATCATTAATATTAACTCAATATTCTCGTAATTGTATTCAGAAATGGATAAAATTAAAACAAGTATTAATTAATAATAAAATAGCAGAAACTGATGTGATTGTTTCTGGAAATGAACTAATTACCATTAAGCCTAAAAAAAATTTTTTAGAAAACGAAATAGAAAAAAAAATAATAAAATTAGATATTATTTATGAAGATAATGAAATTATTATTATTAATAAGTCGGCCGGATTAGTGGTTCATCCTGCGATTGGTCATTTATCT…	MKNFLNSCFFINKINNNFLSIHTILTSIKFCLTKKVNGIRLDKALSLILTQYSRNCIQKWIKLKQVLINNKIAETDVIVSGNELITIKPKKNFLENEIEKKIIKLDIIYEDNEIIIINKSAGLVVHPAIGHLSGTLFDHLLRIYPFLINVPRAGIVHRLDKNSSGLMVVAKSIKSYTHLVNQLKLRIVQRKYLAMVWGIPKLNGVINAAIIRNPHNRIKMIVSKNFNAKPALTYYERLAIGIINRKHVSLVRCNLKTGRTHQIRVHMQWLGHGIIGDNLYNKKCSKSLIFNRQALHAYKLGLIHPENNLKLKWKINLPDDISKLVIYSGIKWI	SSDC_01370	0.912176	0.885886	0.0523178	0.554808	0.0942991	2.77492e-19
PADco_2660	CDS	353438	353899	462	-	153	COG0691	O	SsrA-binding protein SmpB	smpB	ATGATAATTATCAATAATAAAAAAGCATTATTTAATTATTTTCTAGAAGATTATTACGAAGCTGGTATTGTCCTAAAGGGATGGGAAGTTAAATCAATACGAGCAAATCATGTGCATTTAAAAGAGTCATATATAATTACTCGCAATAAAGAAATATTTTTATTCGGTGCACATATTAGCGTTTTATCTAACTCAAATATTTTTACAAATATTAGCTCGGAAACAATTAGAACACGCAAACTATTATTACATTCAACCGAAATTAAAAAATTAACTGGAAAAGTTAAAAAATCTGGATACACTTTAATTCCATCGAAATTATATTTTGTAAAAAATCGCATAAAATGTGAAATAGCTCTCGCTAAAGGAAAAAAACAACATGATAAACGCCGCAAAGAA…	MIIINNKKALFNYFLEDYYEAGIVLKGWEVKSIRANHVHLKESYIITRNKEIFLFGAHISVLSNSNIFTNISSETIRTRKLLLHSTEIKKLTGKVKKSGYTLIPSKLYFVKNRIKCEIALAKGKKQHDKRRKERDRDIKRETEIIIKKYKNKF	SSDC_01375	0.904762	0.895425	0.0415833	0.88876	0.046788	1.06817e-16
PADco_2670	CDS	353978	354319	342	+	113	COG2914	S	RnfH family protein	rnfH	ATGATAAAGATTAAAATAATTAAATTAATCATTTTAATACTTGTTAATTCTAATATAATAATATTTATGATTAAATTAATTTGTGTTCAAATTTGTTATGCTGATTCACGGTTACAAGTTTTATATAAATTATATGTGACTAATCAAACTTCTATACAAACAGCAATTCTTCAAAGTAATATTTTACATAAAATTAGTAAAATTAATTTAATTAATTTAAAAGTAGGTATTTATGGAAAATTAAAAAAATTAAATACAATATTACGTGATAATGATCGAGTTGAAATTTATCGTCCATTAATTATTAGTCCAAAAGAATTACGTTGTCGAAAAAATAATTAA	MIKIKIIKLIILILVNSNIIIFMIKLICVQICYADSRLQVLYKLYVTNQTSIQTAILQSNILHKISKINLINLKVGIYGKLKKLNTILRDNDRVEIYRPLIISPKELRCRKNN	SSDC_01380	0.72807	0.637168	0.100639	0.31337	0.321149	0.0474395
PADco_2680	CDS	354452	356752	2301	-	766	COG0280, COG0281	C	NADP-dependent malic enzyme	maeB	ATGATTAATTTTAAAAAAAAAATTTGTAAAAAATCACATCAATCTGCTTTAGAGTATCATGAATTTCCTATTCCAGGAAAAATCAGCGTTATTCCAACTAAACAACTTAAAAATCAACATGATTTAGCATTAGCATATTCTCCTGGTGTAGCCTCTGCTTGTGAAGAAATTTCATCTAATCCAAGTAATGTATTTAAATACACCGCTAAAGGAAATTTAGTTGCAGTAATCACTAATGGAACAGCTGTTTTGGGAATGGGGAATATTGGTCCATTAGCATCAAAACCAGTAATGGAAGGAAAAGCAGTGTTATTTAAAAAATTCGCTGGAATTGATGTTTTTGATCTAGAAATTAATGAAACAGATCCAGATAAATTATGTGATATTATCTTTTCATTA…	MINFKKKICKKSHQSALEYHEFPIPGKISVIPTKQLKNQHDLALAYSPGVASACEEISSNPSNVFKYTAKGNLVAVITNGTAVLGMGNIGPLASKPVMEGKAVLFKKFAGIDVFDLEINETDPDKLCDIIFSLEPTFGGINLEDIKAPECFYIEQKLRNRMKIPVFHDDQHGTAIIVGSAILNGLKLVKKKMKDCKLVVSGAGAAALACIDLIIDLGFPLKNIFVTDLAGVLYKGRSELMDSNKARFIQDTTARTLSDIIPNADIFLGLSVSGVLKKEMVLKMEKNPIILALANPLPEILPEDIKSVRNDAIIATGRSDYPNQVNNVLCFPYIFRGALDSGATTITREMEIAAVHAISDLAQIEQSDIVNTTYGISNITFGSECIIPKPFDPRLIIKIA…	SSDC_01390	0.921339	0.928198	0.0307943	0.832399	0.0369946	7.32449e-71
PADco_2690	CDS	357133	358551	1419	+	472	COG0215	J	cysteine--tRNA ligase	cysS	ATGAGCACCTTAAAAATATATAATTCACTTTCTCGTAAAAAACAAATATTTTATCCAATAACACCGGGAAAAGTAGGTTTATATGTATGTGGTATTACTGCTTATGATTATTGTCATCTCGGTCACGCGAGATTAATGATCGCATTTGATGTTGTGCAACGCTGGTTACGTATTAATAATTATGATGTAAAATATGTGCGTAATATTACCGATATTGATGATAAAATTATTGATCGTGCTAAAAAAAATAATGAATCAATTAAAATATTAACTTCTCGTTTTATTAAAGCAGCTAAAGAGGATTCTTTATTATTAAATATTCAACCTCCAGATTATCAACCTTGCGCCACTAATTATATACCGCAAATATTAAAAATGATTGAAAAATTAATTTTTAAT…	MSTLKIYNSLSRKKQIFYPITPGKVGLYVCGITAYDYCHLGHARLMIAFDVVQRWLRINNYDVKYVRNITDIDDKIIDRAKKNNESIKILTSRFIKAAKEDSLLLNIQPPDYQPCATNYIPQILKMIEKLIFNGLAYQNNNGKINGDVNYSVRNFSNYGKLSGRLISSYFNKIDKKNNFKQDPLDFALWKISKNNDPHEAVWNSRWGAGRPGWHIECSAMSCDLLGSHFDIHGGGQDLQFPHHENEIAQSEGVYKHKFVNYWMHSGFVKINNKKMSKSFGNFCTIRDVLKKYNPEVIRFFFLRSHYRSTINYSEVYLNYAKQSLIRLYLALKEISEINYKKIIDLNEPHAKRFIIAMNDDFNTPVAISVLFDLANIINKNKSIEMAKQLRGLGNWLGLL…	SSDC_01395	0.921886	0.90678	0.0397681	0.736206	0.0540176	7.86859e-34
PADco_2700	CDS	358579	359547	969	+	322	COG0825	I	acetyl-CoA carboxylase carboxyl transferase subunit alpha	accA	ATGAAAAATATATTTTTAAATTTTGAGGAACCAATTATTAAATTAGAAAAAAAAATAGAAAAATTACGTTTTTTAAAATATCATTCTAATATTGATACCTCAAAAGAAATTAATAATTTAGTAAAAAAATGTAAGAGATTAACTGAGGAGATTTATTCCAAATTAACTCCATGGCAAATTTCTCAAATTGCTCGCCATCCTAAAAGACCATATACATTAGATTATATTCGTGAAATATTTACTGATATTCATGAATTACATGGTGATCGTAATTATGGTGATGATTTATCAATTATTGGTGTTCTTGCTCGTATTAATGGAGAATCTTGTATGGTAATTGGTCATCAAAAAGGAAGAAATATTAACGAACGTATAATGCGTAATTTTGGTATGACCAAA…	MKNIFLNFEEPIIKLEKKIEKLRFLKYHSNIDTSKEINNLVKKCKRLTEEIYSKLTPWQISQIARHPKRPYTLDYIREIFTDIHELHGDRNYGDDLSIIGVLARINGESCMVIGHQKGRNINERIMRNFGMTKPEGYRKAVRLMHIAEKFNLPIFTFVDTPGAFPGIDAEERGQSEAIGRSIYVMTKLKVPLITTIIGEGGSGGALAIAVSDITLMLQYAIYSVISPEGCASILWKTSKRAVDAADALGLTADRLKSIGLINKIINEPMGGAHRDIKLMSNILKNTLFDTLNQLKNIKIQDLLNIRYNKLMNYGRFKKINFV	SSDC_01400	0.928793	0.906832	0.0389818	0.461891	0.084396	4.55339e-18
PADco_2710	CDS	359516	360949	1434	+	477	COG0037	D	tRNA lysidine(34) synthetase TilS	tilS	ATGGAAGATTTAAAAAAATTAATTTTGTGTGAAGAAGTGATGTTAAAAAAATTTTTGAATATTTTTGATATATCATTTTTATCAGATAATTCTAAAATTGCTTTAGCTTATAGCGGGGGAATTGATTCATCTGTATTACTTGATCTTGCTTTTACTCTTTTTTGTAATTATAAAATTCAATTTTATGTTTTTCACATTAATCATGGATTAAGTTCATTTTCAGATAAATGGTTAATTCACTGTAAAAAGACATGTGAAATATATAAAAAAATTATATTTCACTCATTTAAAATTGATTTATTTTCATATAAAAAAAATATTGAAGAAAATGCAAGAATAAAAAGATATCATGCATTAAAAGAATTGTGTCAAAAATATAATATAAAATATTTATTAACT…	MEDLKKLILCEEVMLKKFLNIFDISFLSDNSKIALAYSGGIDSSVLLDLAFTLFCNYKIQFYVFHINHGLSSFSDKWLIHCKKTCEIYKKIIFHSFKIDLFSYKKNIEENARIKRYHALKELCQKYNIKYLLTGHNQDDQAETVLLKLLRGSGISGVSGIYAINNKLSLLNNSNIVLIRPLLYCSRHEIIHYAKLHSLSYLQDESNNNIRYTRNILRLYVMPLLKKLFPGFQKRFSQFAYHAQSAEKLLTLLAEKDLKVCLKEKSLDIRMIKKFDSDRVKNLLRYWLNKYNKKKPSAIWLNKLYNQILENNHHKKISIMHAQYHIKSYRNQLFCLIKEKVSKNINKNVNQLFIWNNESKIIFSNFNGILYFYPVTGGEIGINVLWLRKQLLLIKSKTGK…	SSDC_01405	0.912831	0.859539	0.0588502	0.418316	0.140684	9.7766e-18
PADco_2720	CDS	361029	361265	237	+	78	COG2924	P	oxidative damage protection protein	yggX	ATGAAATATATTGTGAATTGTATTAAATTAAATTGTAAAGAAGAAGGATTAGATTCTCCTCCATTTCCAGGGGAAATAGGAAAAAAAATATGGAAAAATGTTTCAAGAAAAGCTTGGTCTTCATGGTTAAAGTATCAAACTATATTAATTAATGAAAATCGTTTAAATCTTTCTGAGGCTGGTCATAGAAAATATTTAATTAATCAAATGAAATATTATTTTTTTAATGATAAATGA	MKYIVNCIKLNCKEEGLDSPPFPGEIGKKIWKNVSRKAWSSWLKYQTILINENRLNLSEAGHRKYLINQMKYYFFNDK	SSDC_01410	0.932489	0.910256	0.0360188	0.327612	0.109943	0.00022996
PADco_2730	CDS	361291	361965	675	-	224	COG0120	G	ribose-5-phosphate isomerase RpiA	rpiA	ATGGAAACAGAAAAAATAAAAAAAATGATTGCGAATTATGCAATTAATTATATTCTCAATAACGATTATATTGGAATCGGAAGCGGATCAACTATTAATTTTTTAATTGATGAACTAAAAAAAATAAGTTACTCCATAAAAGGTGCAGTTGCTTCATCAAGAGCAACTGCAAAAAAATTATATAAAAATGGTATTAATGTAATTGAATTAAATCAAGTATATCATTTACCTCTATATATAGATAGTGCAGATGAAATTAATGAAAATGGAATAATGATTAAAGGCGGAAAAGGAGCATTAACTCGAGAAAAAATTATCGCCTCAGTATCTGAAAAAATAATTTGCATAGCAGAAGAATCAAAATTAGTAAAATATTTAGGCAATACATGCCCATTACCA…	METEKIKKMIANYAINYILNNDYIGIGSGSTINFLIDELKKISYSIKGAVASSRATAKKLYKNGINVIELNQVYHLPLYIDSADEINENGIMIKGGKGALTREKIIASVSEKIICIAEESKLVKYLGNTCPLPIEVIPMASSSISRKLIKLGGNPNLRLKNGKPFITDNFCFIVDVTGLKIINPIYLEKTINQIPGVVTVGLFAIRKADICLLGLRNNVKKLLF	SSDC_01415	0.238519	0.165179	0.183586	0.870197	0.21097	0.0204118
													SSDC_01420	0.200292	0.151786	0.173756	1.17217	0.148235	2.96179e-06
PADco_2740	CDS	362341	363087	747	-	248	COG0566	J	23S rRNA (guanosine(2251)-2'-O)-methyltransferase RlmB	rlmB	ATGTATATAAAAGAAAAAATAATATTTGGTTTTCATGCAATAAATTCAAAAATTATTCAAGACGCATCTTCAATAAAAACATTATATATTGATATTTCACGGAATGATAATCGAATGAAAAATATAATTACAAATGCAAAATCTGCTAATGTTCATATAATTTCAATAAATAATAAAAAATTATTTCACATAGCAAAAACACATAATCATCAAGGAGTAGTCGCTAAAATTAAAGAATTTTCTTTTAAGAGAAATCTTTATAAATTATTAGACTCTATCAAGGAGCCATTATTGCTATTAATACTTGATGAAATTACTGATCCTCATAATTTAGGAGCATGTTTACGTGTTGCAGATGGAGCTGGATCACACGCAATTATTGCTACTAAAAATAATTCA…	MYIKEKIIFGFHAINSKIIQDASSIKTLYIDISRNDNRMKNIITNAKSANVHIISINNKKLFHIAKTHNHQGVVAKIKEFSFKRNLYKLLDSIKEPLLLLILDEITDPHNLGACLRVADGAGSHAIIATKNNSVGLNATVAKVSSGAIETIPYFTVTNLSNTLRKLKERNIYLIGTSNKSKKSLYNTNFSTSSAIIMGSEKKGLRRLTKKNCDILINIPMFGLIESLNVSVASGIILFEARRQRMINI	SSDC_01425	0.918449	0.923387	0.0335235	0.867513	0.0386432	2.6241e-25
PADco_t0220	tRNA	363168	363256	89	+	-			tRNA-Leu		TACCCATGTGGCGAAATTGGTAGACGCGCATAGTTCAGGACTATGTTTTTCAAAAAAGATATTGGGGGTTCAATTCCCCCCTTGGGTAA		SSDC_t01944	0.932584	-	-	-	-	-
PADco_2750	CDS	363662	363949	288	-	95	COG0604	C	NAD(P)H-quinone oxidoreductase	qor2	ATGATGGAGGCTGCAGCGCTTCTAGAAAATTATCTTACTGTTTGGGATAACCTTTTTAATCGTGGAAATTTAAAAAAAAATAAAACATTACTTGTTCATGGAGGAACGAGTGGGATAGGAATTACTGCCCTACAATTAGCAAAAAAATTTGGAGCGCATGTAATTACTACTATTGGTAGTTATAAAAAATATATTTTTTATAAAAAAATAGGAATTGATTTGGTAATTAATTATAAAAAAAATGATTTTTTAAAAAAAATTAAAACTAATAATAAAAAAAATATATAA	MMEAAALLENYLTVWDNLFNRGNLKKNKTLLVHGGTSGIGITALQLAKKFGAHVITTIGSYKKYIFYKKIGIDLVINYKKNDFLKKIKTNNKKNI	SSDC_01433	0.376471	0.0583942	0.899199	2.45231	0.366675	0.00589937
PADco_2760	CDS	364466	365218	753	+	250	COG2086	C	electron transfer flavoprotein subunit beta	etfB	ATGAAAATATTAGTACCAATTAAAAGAGTGGTTGATTATAATACGAAAGTTCATATAAAACCAGATTATACTAATGTTGATATTAGTAATATTAAAATGTCAATAAATCCATTTGATGAAATAGCAATTGAAGCAGCGATACGTTTACGTGAATCCGGTAAAGCAAAAGAAGTAATTGCGGTATCTTGTGGTAATAAAAAATGTAAAGAAATATTACAAATAGCTATGGCAATGGGTGTTGATCGTTCGATTTTAATTGAAACAGATATAGCATTACAATCTTTATCGGTAGCGAAATTACTTAAAGTTATTGTAAAAAAAGAAAATCCACAATTAATTATTCTTGGAAAACAAGCAATTGATAATGATAATAATCAAACAGGTCAAATGTTAGCAGCA…	MKILVPIKRVVDYNTKVHIKPDYTNVDISNIKMSINPFDEIAIEAAIRLRESGKAKEVIAVSCGNKKCKEILQIAMAMGVDRSILIETDIALQSLSVAKLLKVIVKKENPQLIILGKQAIDNDNNQTGQMLAALLNWPQATFVSQIFLKKNNKIIVTQEIEYGKEKILLSLPAIITTDLRMNEPRYVTLMNIIKARKKNINIFKIDELNVNIKTGLKIIKVKESHKNNLGVKVKNVIELIDKLKNEAKII	SSDC_01440	0.924603	0.896414	0.0445354	0.414992	0.107316	9.27842e-11
PADco_2770	CDS	365240	366178	939	+	312	COG2025	C	electron transfer flavoprotein subunit alpha	etfA	ATGCCGGCACTTGTAATTGCAGAACATGATAATTCTTATCTTAAAATAAGTACATTAAATACTGTTACCGCTGCAACTTTATGTAGCAATGAAATTCATATATTAATTATTGGGTATAATATTGAAAAAGTAATACTTGATGCAAAAAAAGTCAATAATATAAAAAAAATTTTATTAGTTGATTCGTTATGTTTTTCCAATAAGCTACCTGAAAATATAGCAACACAAATATCAGTTATAGCTTCTAATTACAGTCATATATTAGCTCCTGCAACTATATATGGAAAAAATATTTTACCTCGTGTAGCTGCGTTATTAGATGTAATGCAAATTTCTGAAATTACTAAAGTTTGTAACTCAAATACCTTTGAAAGACCAATATATGCCGGAAGTATTATA…	MPALVIAEHDNSYLKISTLNTVTAATLCSNEIHILIIGYNIEKVILDAKKVNNIKKILLVDSLCFSNKLPENIATQISVIASNYSHILAPATIYGKNILPRVAALLDVMQISEITKVCNSNTFERPIYAGSIIATVQSTDIIKVITVRTTSFVAAKKEGNKAIIEIISKINYFSNTASIFISRELIKSKRPELTSAKIVIAGGRGLGSSKNFKILEELADKLNAAIGASRAAVDAGYISNNFQVGQTGKIVAPQLYIAIGISGAIQHLSGMKDSKIIVAINQDKDAPIFDISDYGLVGDLFEIIPKFIKYLT	SSDC_01445	0.933972	0.932692	0.0272319	0.66829	0.0407486	7.49371e-26
PADco_t0230	tRNA	366702	366775	74	-	-			tRNA-Pro		CGGAGTGTAGCGCAGTCTGGTAGCGCATCTGGTTTGGGACCAGAGGGTCCTAGGTTCGAATCCTAGTACTCCGA		SSDC_t01946	0.986486	-	-	-	-	-
PADco_2780	CDS	366847	367833	987	-	328	COG0616	O, U	S49 family peptidase	sppA	ATGGATAACGAAAAAAAATTAAAAATAAAATCAAATTTATCTCAAATAAATAAAAATAATTGGGAAAAAGATACATTAAAAAAAATAGCAATGCTTAATATTCGTCAACAACAATCAAAACATCGTTGGGGAATTTTTTTTAAAATATCTTCTTTTATGCTAATAATATATATTATTTTTAATATACTTTATTGCTCTAATAATAAAGTAAAAATTAAACATACTGCCTTAATAGATATTAAAAATATAATTCAACCAGATACATATAGTTCTGCTGAAAGAATAATACCGGCATTAAATAAAGCTTTTTCTTCCAATAATTCTGTGGGAATTATATTGCGTATAAATAGCCCAGGAGGAACTCCAGTACAAGCTAGTCTTATTTATGATGAAATAATG…	MDNEKKLKIKSNLSQINKNNWEKDTLKKIAMLNIRQQQSKHRWGIFFKISSFMLIIYIIFNILYCSNNKVKIKHTALIDIKNIIQPDTYSSAERIIPALNKAFSSNNSVGIILRINSPGGTPVQASLIYDEIMRLKKIYPNKPLYAVVEEICTSGSYYIASAANKIYVNKSSIVGSIGVLMDNFGFTGLMNKLGIERRLLISGKNKGILDPFSPLDFKQKKYIEKILHDIHKQFIDSVYTGRGNRLKKVPDLFSGIFWTGSRAIELGLVDDYGTIFSVANNVLKEKKIINYTKTDNFSEKFFKKFGISIGTGLGNAILGIKNNKIQLY	SSDC_01450	0.919028	0.890244	0.041594	0.678099	0.0613391	8.01636e-22
PADco_2790	CDS	367875	368843	969	-	322	COG0564	J	23S rRNA pseudouridine(955/2504/2580) synthase RluC	rluC	ATGAATATTCTTAAATTAAATAATAATATTAAATCATCAATATCAATACAAAAATTTACTACTCTTGAAGAAAATGCCGGGCAAAGAATTGATAATTTTTTATTACGTGTTTGTCGTAAAGTTCCTAGAAGTCATATTTATAAAATTTTACGATCTGGTGAGGTGTATATCAATAAAAACCGTATTAATCAAACTTATCGTTTAAAAAAAAATGATATTATAGAAATATCACGTCCAATAAAAATTGAAAAAAAAATAGTAAATAAAATTGTTAATATAAAATTTAAAATATTATTAGAAGATAATTATTTACTTATAATTGAAAAACCTTCTGGTATTGCTGTTCACGGAGGATCTGGTATTAGTTGGGGTGTTATAGAGCAATTAAGAATATTAAGA…	MNILKLNNNIKSSISIQKFTTLEENAGQRIDNFLLRVCRKVPRSHIYKILRSGEVYINKNRINQTYRLKKNDIIEISRPIKIEKKIVNKIVNIKFKILLEDNYLLIIEKPSGIAVHGGSGISWGVIEQLRILRPKSKFLELVHRLDRDTSGILLLAKKRTALINLHEQIRSGYIDKRYLVLVNGNWINKRQHIKYSLYKYISKDGNRRVTVTEHGGKASHTIFSLKCHYGKKYTLLEAELKTGRTHQIRVHLSKIGFSVVGDNKYGNFFLNKNLKKSTHYFNRMFLHASQITFFHPEDRKIIKLKSSLPLECKKFLKNLIKK	SSDC_01455	0.926729	0.913043	0.0391357	0.551652	0.0709426	1.42838e-20
PADco_2800	CDS	369252	369440	189	+	62	COG0747	E	ABC transporter substrate-binding protein	dppA2	ATGTTTATGTATTTATTTAATTCATTGATTCATATAGATGTTAATGAAAATTTAATATTAGGATTAATGGAATCATGGAAGATAATGAATATAACTATATGCGAATTTAAATTAAGACATAATATAAAATTTCATGATGGTTCCTTTCTTATTATTATGGAAGATATTATATCTTCATTAGATAAATAA	MFMYLFNSLIHIDVNENLILGLMESWKIMNITICEFKLRHNIKFHDGSFLIIMEDIISSLDK	-	-	-	-	-	-	-
PADco_t0240	tRNA	370120	370194	75	-	-			tRNA-Arg		GCGGCTGTAGCTCAGTTGGATAGAGTACTTGGCTACGAACCAAGAGGTCGTAGGTTCGATTCCTGCCAGCCGCAC		SSDC_t01948	0.961039	-	-	-	-	-
PADco_2810	CDS	370339	370905	567	+	188	COG0717	F	dCTP deaminase	dcd	ATGACAATTAAATCAGATAATTGGATTCACAATATGGCTAAATATCATGGTATGATAGAGCCTTTTGTTCCTCATCAAGTCAGAGAAGTTAATTCTCGTAAAATTGTTTCCTACGGAATTTCTTCATATGGGTACGATATTCGTTGCGCAAATGAATTTAAAATTTTTACAAATATTAATTCAACAATTATTGATCCAAAAAATTTTGATAATAAATTATTTGTTGATTTTATTGGTGATGTATGTATTATTCCTCCAAATTCTTTTGTTTTAGCTCGTACTATAGAATACTTTCGTATTCCACGTAAAATATTGACTATGTGTATTGGAAAATCAACATATGCTCGTTGTGGAATTATTGTAAATGTAACACCATTTGAACCAGAGTGGGAGGGTTAT…	MTIKSDNWIHNMAKYHGMIEPFVPHQVREVNSRKIVSYGISSYGYDIRCANEFKIFTNINSTIIDPKNFDNKLFVDFIGDVCIIPPNSFVLARTIEYFRIPRKILTMCIGKSTYARCGIIVNVTPFEPEWEGYVTLEFSNTTPLPAKIYSEEGCAQVLFFESDETCKVSYKDRDGKYQGQTGINLPKI	SSDC_01460	0.94709	0.978723	0.0102715	0.530697	0.0193547	1.31997e-19
PADco_2820	CDS	371108	371515	408	-	135	COG0103	J	30S ribosomal protein S9	rpsI	ATGAATATAATTAGCAGTAGTGTTTATTATAAATATGGAACAGGTCGTCGTAAAAGCGCTGTATCTCGTGTTTTTATGAAAATTGGATCCGGTAAAATTACTATAAATAGAAAACCAGCGGATAAATATTTTTCAAGAAAAACTGGTTTAATGGTAATTTTTCAACCATTAGAATTAACAAAACACACAAAAACTTTTGATATTAAAATAAATGTTCGTGGAGGAGGGGAATCCGGACAAGCTGGAGCAGTAAGACATGGTATTACACGCGCATTAGTTAATTATGATTTAAATTTAAAATCATCTTTATCAAAAGCCGGTTTTGTTATTAGAGATTCCCGTGAAGTAGAAAGAAAAAAAGTTGGATTAAGAAAAGCTCGTCGAGCAAGACAATTTTCT…	MNIISSSVYYKYGTGRRKSAVSRVFMKIGSGKITINRKPADKYFSRKTGLMVIFQPLELTKHTKTFDIKINVRGGGESGQAGAVRHGITRALVNYDLNLKSSLSKAGFVIRDSREVERKKVGLRKARRARQFSKR	SSDC_01465	0.916667	0.911111	0.0345986	0.904829	0.0382377	9.07234e-14
PADco_2830	CDS	371519	371950	432	-	143	COG0102	J	50S ribosomal protein L13	rplM	ATGCAAAAAACTTTCTCCGCAAAAAATCATAAAATTAATAGAATTTGGTTTTTAATAGATGCTAAAAATAAAATTTTAGGACGCATTGCTACTGAAATAGCGGTTCGTTTAAGAGGAAAACATAAAACAGAATATACACCTCATATCGATACAGGTGATTTTATAATAGTTATAAATACAAGTAAATTACGCGTAACAGGAAAAAAAGAAATTAAAAAAATATATTATCGCCATACAGGGTACCCTGGAGGGATTCGTAAAATTAATTTTTTAAAAATGCAAGAACATTTTCCTGGTCGTGTACTTCAAAAAGCAGTTAAAGGTATGTTACCAAAGGGTCCTTTGGGTTATTCCATGTTTAAAAAACTTAAAATATATGGGGATTCTAATCATCCTCAC…	MQKTFSAKNHKINRIWFLIDAKNKILGRIATEIAVRLRGKHKTEYTPHIDTGDFIIVINTSKLRVTGKKEIKKIYYRHTGYPGGIRKINFLKMQEHFPGRVLQKAVKGMLPKGPLGYSMFKKLKIYGDSNHPHSAQKPQLLNF	SSDC_01470	0.923611	0.909091	0.0394939	0.510025	0.0774353	1.73649e-09
PADco_2840	CDS	372126	372401	276	+	91	COG1765	O	OsmC family protein	yhfA	ATGTCTTTTTTGGAAGAAACAAATTTTGGTCATCTCATGATAATGTATGGTGTTTCAGAAGGGGGAAAACTTAGTATCAAGACCAATAGAAATGATATTGTTGGTAATGGAGTATCAAAATATCTAAAGGTATTTATAAAAATTCATTTTCATTTTATTATTATTGAATTTAAATTAAAGTCTAATTTATTAGAAAATGCTATTAAATTATTATTTGAAAAATATTGTTCAGAATCTTTTATGTTAAAAAACCGAAAAATTAACATATATTTTTGA	MSFLEETNFGHLMIMYGVSEGGKLSIKTNRNDIVGNGVSKYLKVFIKIHFHFIIIEFKLKSNLLENAIKLLFEKYCSESFMLKNRKINIYF	-	-	-	-	-	-	-
PADco_2850	CDS	372526	374295	1770	+	589	COG0008	J	glutamine--tRNA ligase	glnS	GTGAATAAAAAAATAAAAACTTCTTCTGTTTCATTAATTAATAAAAATTTTCTCAAAAATATTATTGAAAAAGATATTACTAAAAAGACTTTTAATAATAGATATGATAAATATGGAAATAAATTACCAAAAGTAATAACGCGTTTTTCACCAGAGCCAAATGGTTATCTTCATATTGGGCATGCTAAATCAATTTTTATTAATTTTGAGCTTGCTTATAACTATAATGGTTTATGTAATTTACGATTTGATGATACTAATCCATTAAAAGAGAATCAAGAATATGTTAATTCTATTATTAAAACAATTAAATGGTTAGATTTTAATTGGGATAAGGTAAAAAAACGAATTTATTATGCTAGTGATTATTTTGATATATTATATCAAATAGCTGAATAT…	MNKKIKTSSVSLINKNFLKNIIEKDITKKTFNNRYDKYGNKLPKVITRFSPEPNGYLHIGHAKSIFINFELAYNYNGLCNLRFDDTNPLKENQEYVNSIIKTIKWLDFNWDKVKKRIYYASDYFDILYQIAEYLIISGNAYVDSQSTEEICINRGSLYDPGRNSPFYNRLPSESLNLFRRMRSGEFKDGTHVLRVKINMKSKNINMRDPIIYRIRHVNHYRTNNTWCIYPMYDYAHPISDAIENITHSICTLEFQDHRPFYEWILNKLDKTNFITRPFPKQYEFSRLNLTYTITSKRKLLKLLEKKIVDGWDDPRMPTLIGMRRRGYTPESIKLFCKRIGVSKSDSWINIEILEQALRDDLDIKTPRIMAVLNPIKLIISNFLDNQEIECVASVFSYKH…	SSDC_01475	0.911599	0.908629	0.0386774	0.882879	0.0438082	1.49813e-53
PADco_t0250	tRNA	374313	374389	77	-	-			tRNA-Met		AGCGGGATGGAGCAGTTTGGTAGCTCGTCGGGCTCATAACCCGAAGGTCGTAGGTTCAAATCCTACTCCCGCAACCA		SSDC_t01950	0.974026	-	-	-	-	-
PADco_2860	CDS	374718	375347	630	+	209	COG2878	C	electron transport complex subunit RsxB	rsxB	GTGTCATTTTTACATGCTGATAATATAGAAAATTTATTACCCCAAACACAATGCACTAAATGTGGATATCCAGGGTGTAGACAATATGCGGAAGCAATTGCTAATGGAAGCGCAAATTATAATCAATGCCCACCCGGGGGGCGTCAAGGAATTATTAAATTAGCTAAATACTTAAATAAACCAATAATTCCATTGAATCCTATAAATGGAAATGAGAAATCACGCTTCTGTGCTGTTATTCAAGAAAAAAAATGTATTGGATGTACATTATGTATTCAGTCTTGTCCTGTAGACGCCATTATTGGGGCAGCTAAACATATGCATACTATTTTTTCTAAATTATGTACTGGTTGTGATCTTTGTATTAAAAAATGTCCGGTTAATTGTATTTTTATGATT…	MSFLHADNIENLLPQTQCTKCGYPGCRQYAEAIANGSANYNQCPPGGRQGIIKLAKYLNKPIIPLNPINGNEKSRFCAVIQEKKCIGCTLCIQSCPVDAIIGAAKHMHTIFSKLCTGCDLCIKKCPVNCIFMIEVTPGRTGWDAWSQKQADNARKRYYFRKKRIFREKKENYEKLKKVTIQFKKNNREDQKYLIESAMKRIEALKNKKN	SSDC_01485	0.876947	0.849765	0.0639894	0.847173	0.0755329	3.60408e-17
PADco_2870	CDS	375699	375869	171	+	56	COG4391	S	zinc-finger domain-containing protein		TTGAATACTATTATAGAAATTCATGCTGAAAATTTACCAATATTTTGTCCACATAAAGATATGATTCTCTGGTCGTCTCATCCTAAAGTATTTCTTTTTATAGATAAAAATGGATATGCGCAATGTCCATATTGTAATACTAAATATAAATTAGATTTTAATAAATATTAA	MNTIIEIHAENLPIFCPHKDMILWSSHPKVFLFIDKNGYAQCPYCNTKYKLDFNKY	SSDC_01490	0.890805	0.824561	0.0766753	0.535636	0.143148	0.0104004
PADco_2880	CDS	375885	376070	186	+	61	COG0333	J	50S ribosomal protein L32	rpmF	ATGGCTGTTCAAAAAAGTAAAAAAACTCCCTCAAAAAGAGGTATGCGTCGTTCTCATAGTTTTTTATTTGAACCTTCTATTTCAATAGATATTACAACTGGTGAAAAACATTTATATCATCATATTAGCCCTAATGGGTTTTATAGGGGAAAAAAAATTTTAAAAAATAAAAACTGTAAATCATGA	MAVQKSKKTPSKRGMRRSHSFLFEPSISIDITTGEKHLYHHISPNGFYRGKKILKNKNCKS	SSDC_01495	0.88172	0.836066	0.0474007	0.290514	0.163161	0.00680996
PADco_2890	CDS	376147	377541	1395	-	464	COG0513	L	DEAD/DEAH box helicase	srmB	ATGAATTTTAAATCCATTGGTTTACACGAGTTAGTTCTTAAAGCGCTTATTAAAGTTGGTTATACTAAACCCACGGGAGTACAAGAACAAACAATTCCTGCAGCCATTTCTGGTAGAGATTTAATAGTGTCATCACAAACGGGTTCCGGAAAAACTGCAGCATTTATATTGCCGGCATTACATAAATTTGCATCTTCTAAAAATAAAATTCCTGTTATTAAAAGAAATTTAAATCAAAATAATAATAAAATTACCTATATTCACAACAAACGATTACGATTTAAACCCGCTCAACCAAGGATGTTAGTATTAACACCAACTCGAGAGCTTGCATTACAAGTAACTGCAGCTACTGAACGATATGGTTTATATATGAAAAAAATTAAAGCGATTTCAATT…	MNFKSIGLHELVLKALIKVGYTKPTGVQEQTIPAAISGRDLIVSSQTGSGKTAAFILPALHKFASSKNKIPVIKRNLNQNNNKITYIHNKRLRFKPAQPRMLVLTPTRELALQVTAATERYGLYMKKIKAISILGGMPYPKQMQLLSKNPEILLATPGRLIDHMNSGKINFSHLQILVLDEADRMLDMGFINDIEKIVDATPITRQTMLFSATLDGIVGNMAKNITKNPLILKVNSVEKKQKNITQSILFVDDVLHKNRLLDYLLRDKKIGQAVIFTATKRDADIIADRLNISGFLAAPLHGNLHQGARNRTLENLRRGKIKILVATDVAARGIDVPAITHVFNYDLPKFPEDYVHRIGRTGRAGRNGFAVSLVNHTESMNIKKIERFTKQQIPIEIIN…	SSDC_01500	0.898208	0.892241	0.0341296	0.629341	0.0542307	2.51687e-37
PADco_2900	CDS	377857	378213	357	+	118	COG0316	C	iron-sulfur cluster insertion protein ErpA	erpA	ATGAACGAAAATATAAAAAATAATATTTTTATTACTCTTACTGAGGGTGCTATAAAAAAAGTTAGTCAATTGATTAAAAAAAAAGGTAATTTAAATTTAAAGTTACGAGTGTTTATTCAAGGGGGCGGTTGTTCTGGTTTTCAATATGGATTTGTGTTTGATGAATACACAAATAAAGATGATACGATTTTTGAAAAAAATGGAATTCAATTATTAATTGATTCAGTAAGTTATCAATATTTAATAGGATCTGAAATAGATTATAAAGATGATTTAGATGGATCTAAGTTTATAATTAAAAATCCAAATGCAATAACTACCTGTGGTTGTGGATCATCTTTTTCTACGTATAAATAG	MNENIKNNIFITLTEGAIKKVSQLIKKKGNLNLKLRVFIQGGGCSGFQYGFVFDEYTNKDDTIFEKNGIQLLIDSVSYQYLIGSEIDYKDDLDGSKFIIKNPNAITTCGCGSSFSTYK	SSDC_01505	0.929972	0.915254	0.0326645	0.760508	0.0429509	3.85472e-10
PADco_2910	CDS	378257	378766	510	-	169	COG1949	A	oligoribonuclease	orn	ATGGAAATGACTGGATTACATCCAAATAAGGATCGTATAATAGAAATTGCTGTTTTAGTAACTGATTCTCAGCTTAATATATTAGCTCAAGCTCCAGTTTATGTAATTCATCAATCTGAATCTATTATGAATAACATGGATAACTGGAATAAAGGTATACATAAACGTTCTGGATTAATTGAACGAGTAAAAAAATCAACTATTACAGAACCAGAGGCAGAATTTGAATTAATTAATTTTCTTAAAAAATATGTACCATATGGTAAATCACCAATGTCAGGAAACACTATTTGTCAAGATCGTCGTTTTATGGCTTATAATATGCCAAAATTAGAATCTTTTTTTCATTATCGTAATTTAGATATATCCACATTAAAAGAATTATGCATGAGATGGAAA…	MEMTGLHPNKDRIIEIAVLVTDSQLNILAQAPVYVIHQSESIMNNMDNWNKGIHKRSGLIERVKKSTITEPEAEFELINFLKKYVPYGKSPMSGNTICQDRRFMAYNMPKLESFFHYRNLDISTLKELCMRWKPELVSGFKKKQAHTALTDIIESVEELKYYRKHFIKI	SSDC_01510	0.87027	0.891304	0.0139051	0.409626	0.0339458	7.68893e-14
PADco_2920	CDS	378841	380304	1464	-	487	COG0312	S	metalloprotease TldD	tldD	ATGATTAATATAATAGAAAAAAATATAAATCCTCTTCATATTGCTCGTAATATTTTATTAGAACCATTTGATTTAGATGAAAAAATATTACTAAAAATGTTAGGAAATATGTTTAAAAATAAAGTTGATTATGCTGATTTTTATTTTCAATTCACAAAAAATGAAAACTGGATTTTAGAAGAAGGAATTGTTAAAACCGGAAATTTTTCCATTAATCAAGGAGTTGGTATACGCGCTGTTTCTGGTGATAAAATTGCTTTTTCTTATTCTGATGAAATTTCTAAAAATACATTAATTAATGCCGTTAAATCAACTAGAGCTATTGCAAATCAAGGTAATGGAAAAATAAAAATTATTAATAATATTAAAAAAATAAAAACTCATTCCTTATATGAATCT…	MINIIEKNINPLHIARNILLEPFDLDEKILLKMLGNMFKNKVDYADFYFQFTKNENWILEEGIVKTGNFSINQGVGIRAVSGDKIAFSYSDEISKNTLINAVKSTRAIANQGNGKIKIINNIKKIKTHSLYESINPISSINIREKIKLLEDVERIARLKDPRVIKVIANLSGEYDVILITRNDGLIVADIRPLVQLFVTIIVEQNGRKEIGNSGCGGRYNYNYFTDIILEKCVSNSVNSALINLEAKPAPAGIMKVVLGPGWPGILLHEAIGHGLEGDFNRKGSSTFSNCIGKCIASKEITVVDDGTIANRRGSINIDDEGTPTQCTTLIENGILKGYMQDIMNARLMNMSITGNARRESFAHMPIPRMTNTYMLNGKFHPEEIITSVENGLYATNFSG…	SSDC_01515	0.925546	0.915811	0.0351725	0.70276	0.050049	2.89292e-36
PADco_2930	CDS	381354	384806	3453	-	1150	COG0587	L	DNA polymerase III subunit alpha	dnaE	ATGATTCCTCAATTTATTCATCTTCGTCTTCATTCTGAATACTCAATTATTGATGGATTAGTAAGAATTAATGATGCAATAGAAGCCGCCGCAAATGATTATCAACCAGCTTTAGCAATTACTGATTTATCTAATTTATTCGGTGTGATAAAATTTTATAAAGCAGCTTATAATAAGGGTATTAAGCCAATAATTGGTTGTGATGTTTGGATTACTAACGAAATTGAAAATAAAAAACCTAGTCGTTTATTATTACTTGTTAAAAATAATAATGGTTATTTACAATTATGTGAATTATTATCAAAAGCATATATAGAAAATATAAATTATGGTCGCGCTGAAATTCGTATAGAATGGTTAGAAAAAAATAAATATAAAAACGGCTTAATAGCTTTATCT…	MIPQFIHLRLHSEYSIIDGLVRINDAIEAAANDYQPALAITDLSNLFGVIKFYKAAYNKGIKPIIGCDVWITNEIENKKPSRLLLLVKNNNGYLQLCELLSKAYIENINYGRAEIRIEWLEKNKYKNGLIALSGAHFGDIGIAIQNGRNDIAENFARRWSKIFPDNFYIEIQRIKQPNMNFQIQQLINIASIINLPIVATHPIQFLKKKEFLAHEIRTCIAEGEILSNTKRIKKFTKEQNFKTQSEMIKLFSDIPNAIQNTIEIAKRCNLKLQFGKLKLPKFPTPKNININDFLISKSKHGLKKRLLNLYKNPEIYEREKLRYNKRLQFEIKTIIKMGFSGYFLIVSDFIEWAKNNFIPVGPGRGSGASSLVAYSLSITDIDPLSYNLLFERFLNPDRI…	SSDC_01525	0.931384	0.92	0.0326494	0.62941	0.051873	3.03905e-79
PADco_2940	CDS	385409	385594	186	-	61			hypothetical protein		ATGGCAGCAAATAATAATGCTTCAAATGCACCAGTTAAAGTAGTAAAAAAAATTACTAATAAAATATATTTACGTACACCATATATACATTTAAAAATAAATGATATTAATTTATATGGTAAAGACTTCATTAATGTATTTGGAAAGGGATATAATATTTTTTCGAATATTCGATACATTTTATAA	MAANNNASNAPVKVVKKITNKIYLRTPYIHLKINDINLYGKDFINVFGKGYNIFSNIRYIL	-	-	-	-	-	-	-
PADco_2950	CDS	385593	387251	1659	+	552	COG1132	V	ABC transporter ATP-binding protein	plsY	ATGGGAAGAATTATAGATTTATTAAGTAATATAGAATCATCACTTCTTTGGAAAAATTATAGTAGTTATATATTATTATTAGGATTTATACTACTTAGTAGTACGGTTTTTGTTGGTTTACAGACATTATTTAAGCGCCAAGTATTATCTGGAAATCTTCCAATGTTATTGAGATGGAATTTTCATAGACTTATATTAAATCAAAGTATAAATTTTTTTCAAGAAGAATTTGCTGGAAGAATTGCAACAAAAGTAATGCAAACTTCTATAGCTATAAGAGATATATTTGTTATTATAGGTGATATTTTAGTTTTTATAACGATATATATTGTTACTATAATAACAGTAATAGGAACATTTAATATTTGTATGTTATTTCCATTTTTTATATGGATTGGT…	MGRIIDLLSNIESSLLWKNYSSYILLLGFILLSSTVFVGLQTLFKRQVLSGNLPMLLRWNFHRLILNQSINFFQEEFAGRIATKVMQTSIAIRDIFVIIGDILVFITIYIVTIITVIGTFNICMLFPFFIWIGAYICILIYFIPRLNKTAESQATARSLMTGRITDAYANIMTVKLFSHAGREANYARFAMIDFLKKIYQQMRLISSFEIINHLLAMLLIISTAGCALFLWTKGTLGIGAVAAATAMSLRLNSISHWVMWEIAALFENIGTIQDGMNMLSKRYRIIDHYNAKRLVVTSGNILFKNVSFSYDKKHLIINNLSLNIRPGEKIGLVGRSGAGKSTINNLLLRFYDLTHGKILIDGQNIAYVSQESLREQIGVVTQDTSLLHRSIRDNILYGR…	SSDC_01530	0.822537	0.815057	0.0367613	0.561656	0.0654516	6.3442e-39
PADco_2960	CDS	387347	389260	1914	-	637	COG0445	D	tRNA uridine-5-carboxymethylaminomethyl(34) synthesis enzyme MnmG	mnmG	ATGTTATTTAAATCAAAATTCGATGTAATTGTTGTTGGCGGAGGACACGCGGGGACGGAAGCTGCTCTTGTTTCCGCGCGTATGGGTCAAAAAACTTTATTGTTATCTCATAATATTGATACAATAGGACAAATGTCTTGTAATCCATCAATTGGTGGAATAGGTAAAAGTCATTTAGTTAAAGAGATAGATGCCATGGGAGGAATAATGGCAATTGCGACTGATAAATCAGGAATTCAATTTCGGATTTTAAATTCGTCAAAAGGAGCCGCAGTAAGATCAACTCGCGCACAAGTAGATAGAACTTTATATAAACAAGCTATACGCTTTTATTTAGAGAACCAATCAAATCTTTATTTATTTCAAGAAGAGGTTGATGACTTAATAATTAAAGTAAAT…	MLFKSKFDVIVVGGGHAGTEAALVSARMGQKTLLLSHNIDTIGQMSCNPSIGGIGKSHLVKEIDAMGGIMAIATDKSGIQFRILNSSKGAAVRSTRAQVDRTLYKQAIRFYLENQSNLYLFQEEVDDLIIKVNKILGVITKIGIKFFSKTVILTTGTFLNGKIHIGLKSYSAGRFGDFSATSLAKRLKELQLSQGRLKTGTPPRIDKRTIDFSKMEKQIGDSNPVPIFSVLGNIKLHPKQLLCFITHTNEKTHDIIRSEFKNSPIFSGKIEAIGPRYCPSIEDKIYRFPQKKSHHIFLEPEGLIINEYYPNGISTSLPFYTQIELVQSIDGMKNANILRPGYAIEYDYFDPCNLKSSLETKQIHGLFFAGQINGTTGYEEAASQGLLAGLNAALFAQER…	SSDC_01535	0.92372	0.937206	0.0262433	0.677423	0.0387399	3.15495e-61
PADco_2970	CDS	389423	389557	135	+	44	COG0230	J	50S ribosomal protein L34	rpmH	ATGAAACGCACTTATCAACCTTCTATTATATGCCGTAAACGTACACATGGATTTCGTTCACGAATTACAACTCGTACTGGTCGTATTATTATTAATTCACGTAGACGTAAGGGTCGAAAAAGATTAACGATATAA	MKRTYQPSIICRKRTHGFRSRITTRTGRIIINSRRRKGRKRLTI	SSDC_01540	0.933333	0.954545	0.0181526	0.593086	0.0306071	2.36878e-05
PADco_2980	CDS	389603	390025	423	+	140	COG0594	J	ribonuclease P protein component	rnpA	TTGATAAATTCTAAAAATTTTTCCAATTCTTACGAAAGAGAAAAAAGAATTATTAAAAAAAAAGATTTTTCTGCTATATTACGTTTACGTCCAATTAATAAAACTTCACATTTTTCTTTGTATATACGGTCTAATCAATCTAGAAAAAATCGTTTTGGAATTATAGTTGCGAAACGATTTGTTCCGCGTTCTGTTACTCGTAGTACTATTAAAAGGATTGCTCGAGAATTATTTAGACATAGTTTTTTTTTTCCTTATATTGATTGTGTTGTTCGTTTATATAAACCAATAAATATTAAAAGTGACCCCGCTACTACTACTATGTTAAAATATTTGTTAAGATCTGAATTACGAGAATTATTGAAAATTAATGATTTAATTAATAAAATTACTTTAAAT…	MINSKNFSNSYEREKRIIKKKDFSAILRLRPINKTSHFSLYIRSNQSRKNRFGIIVAKRFVPRSVTRSTIKRIARELFRHSFFFPYIDCVVRLYKPINIKSDPATTTMLKYLLRSELRELLKINDLINKITLNFNYIIKN	SSDC_01545	0.931442	0.9	0.0380304	0.605173	0.0628422	1.62342e-08
PADco_2990	CDS	390178	391803	1626	+	541	COG0706	U	membrane protein insertase YidC	yidC	ATGGACGTTAAACGTATTATTTTATGGATTATATTTTTTTTTTCTTTATTAATGATTTTTAATAGTTGGATAAATTTTAATAATAATAAATCTTTTTTTTTTCAAAATATAATAAAAAAAACAACTTTATTAAATAAATACGATATTAAAAAATCCTCTATTATTCATAATAAAAAACAAAAAATATTTTCAGAAAAAAAATTTATAAAAAAAAATTGTAATGTAAAAAGAAAAATTATTACAATTACTACTGATATTATTAAAGCTGATATTGATACTATAGGTGGAACTTTGAGAAAATTAGAATTATTGAAATATAAGGACTCAAATAATTCTATAAATAATTTTAAATTATTTAATTGCACATCAAATAATATTTATTTAGCTAAATCTAGTTTA…	MDVKRIILWIIFFFSLLMIFNSWINFNNNKSFFFQNIIKKTTLLNKYDIKKSSIIHNKKQKIFSEKKFIKKNCNVKRKIITITTDIIKADIDTIGGTLRKLELLKYKDSNNSINNFKLFNCTSNNIYLAKSSLLNKELPNSNSEFIALPGKRTLGNDDCIKLILESKKNDIKLTKTYIFRRGDYKIDIIHTITNYSNKSVIPLLQMELIRDGNIPDGESYFCRTFTGLAAYNNIDKFKKIAFKDIEDSKRLYLNQSHDGWIAIVQHYFVSAIIPPNGMKREVFIKKISNNLYKINSILEINKISPNSKVNIKSYLYSGPQISDMLLKTDPNLDLVKDYGWLTIFSKLVFKLMVYIHTIFNNWGWSIIFLTILIKLIFFPLSAVSYKNMLKMKLLSPKIQ…	SSDC_01550	0.912645	0.867647	0.058641	0.364039	0.161084	1.49007e-17
PADco_3000	CDS	391858	393279	1422	+	473	COG0486	S	tRNA uridine-5-carboxymethylaminomethyl(34) synthesis GTPase MnmE	trmE	ATGTTAATAAAAAATTCCCCAATTATTGGAATCGCCACTCCTCCCGGAAGAGGAGGGGTGGGTATTATTCGTTTATCTGGAAAAAATCTTTGGTCAATTGTTGAGATAGTTTGTAAAAAAACACAAAAACAATTAAAACCACGTTATGCTACTTATTCATCTTTTTTTTGTAAAAATAATAATATTCTTGATCAAGGTTTAGTTATTTATTTTAAAGCTCCACATTCTTATACAGGAGAGGATGTAATAGAATTACATGGACATGGTGGACCAATTATATTGCGTATGTTATTGTCTTCTTGTTTAGAAATAGGTAAGAGCATTGGTTTAAGATTAGCTATGCCCGGTGAATTTACTAAAAGAGCTTTTTTGAATAATAAATTAGATTTAACACAAGTA…	MLIKNSPIIGIATPPGRGGVGIIRLSGKNLWSIVEIVCKKTQKQLKPRYATYSSFFCKNNNILDQGLVIYFKAPHSYTGEDVIELHGHGGPIILRMLLSSCLEIGKSIGLRLAMPGEFTKRAFLNNKLDLTQVEAIIDLINASTEAAAKSAMISLSGRFSQLINILLEKLINLRTLIEFSFDFPEENQEFILNKTDIFNKLIQIKKKLLKIIQQGKKGALIRDGLNVVLIGQPNVGKSSLFNALVGSDIAIVTSIAGTTRDKVTETIQINEILLKIIDTAGISDVNNKIKKNIDEVEKIGIERTWVELKNSDIIIYVQDARYNEHTNFDKKIIKNFPINIPVIYVWNKIDYSGHKKNINYKNKIANIYLSASKGVGIDLLRNTLLNIIEKFYQTIESSP…	SSDC_01555	0.923401	0.900634	0.0387666	0.734043	0.0528124	1.06794e-32
PADco_3010	CDS	393291	394316	1026	-	341	COG0533	O	tRNA (adenosine(37)-N6)-threonylcarbamoyltransferase complex transferase subunit TsaD	tsaD	ATGATTATATTAGGTATTGAATCTTCTTGCGATGATAGTGGTTTAGCTTTATACGATACTCATATTAAAAATTTACGAAGTCACGTAATATGCTCTCAAAATTTAGTGCATAAAAAATATGGAGGAGTTGTTCCAGAATTAGCTGCTCGCACTCATATTCAAACAATAATCCCATTATTAAAGAAATTACTAAAAAATTCAAATTTAGAATTAAACAAAATTGATATTATTGCATATACTAAAGGACCGGGGTTATCTGGTTCTTTATTAGTAGGCGCATCGATAGCTTGCAGTATAGCTTTATCAATTAATAAACCAGTAATTGGTATTCATCATCTAGAAGGACATTTACTATCTCCCTTTTTATCAAATAATTCTCTTACATTTCCTTTTATTGCG…	MIILGIESSCDDSGLALYDTHIKNLRSHVICSQNLVHKKYGGVVPELAARTHIQTIIPLLKKLLKNSNLELNKIDIIAYTKGPGLSGSLLVGASIACSIALSINKPVIGIHHLEGHLLSPFLSNNSLTFPFIALLVSGGHTQLIKVNSMGNYFLLGETLDDAAGETFDKIAKMLDLGYPGGPKISLISEFGDPNIYKFPRPMLYTNDFNFSFSGLKTSVLNVIKNIKLDLLKQEKANIARGFLDAIIDVLTSKCIAALKNTGFNKLVVVGGVGANKQLRKKLNILKKKYNYTVFYPKKEFCTDNGAMIAFAGAMRIENNSNLELNYEFNIKPQWKINQIKI	SSDC_01560	0.915205	0.932551	0.0266562	0.960264	0.0277592	2.80148e-38
PADco_3020	CDS	394363	394671	309	-	102	COG0718	S	YbaB/EbfC family nucleoid-associated protein	ybaB	ATGATAAAAAATAAAATAACAGATTTTATTAGTCAAGCAAAAATTATACAAAATAAAATGAAAAAAGCTCAAGAAAAATTATCTTCTATTGAAGTAGAAGGACAATCTGGGGCTGGTATGGTAAAAGTCTTAATAACTTGTAAAAATTATGTAAAACGAATATTTATTGATTCAAAATTATTAAATGAAGATAAAGATATATTAGAAGATTTAATAGTAACAGCTTTTAATGATGCCATAAAAAAAGCAGAAATAAAATCACAAGCAAAACTATCTAAATTAACAGAAAATTTACCATTTAAATTTTAA	MIKNKITDFISQAKIIQNKMKKAQEKLSSIEVEGQSGAGMVKVLITCKNYVKRIFIDSKLLNEDKDILEDLIVTAFNDAIKKAEIKSQAKLSKLTENLPFKF	SSDC_01565	0.932039	0.872549	0.0490519	0.407609	0.120341	0.000215748
PADco_3030	CDS	394867	396060	1194	-	397	COG2812	L	DNA polymerase III subunit gamma/tau	dnaX	ATGTCTTATCAGGTTCTTGCTCGTAAATACCGACCTAGTAATTTTAATACTTTAATTGGACAAAATCACATTGTAAAATCTTTAATAAACGCTTTAGACAAAAAAAGATTACATCATGCGTATTTGTTTACTGGGACTCGAGGAATTGGAAAAACAACAATATCGCGAATTTTAGCAAAATGTTTAAACTGTATCGGAATAGATGGTAATGGAGATATTACTTCTCAACCTTGTGGAAAATGTTCTGTTTGTGTAAAAATAGATAATGGATGTTTTATAGATTATATAGAAATGGATGCCGCCTCTACTAGAGGAATTAATGAAATGGCGCAGTTATTAGAGCAAACAATTTATGCACCAATTAATGCTCGATATAAAATATATGTAATCGACGAAGTG…	MSYQVLARKYRPSNFNTLIGQNHIVKSLINALDKKRLHHAYLFTGTRGIGKTTISRILAKCLNCIGIDGNGDITSQPCGKCSVCVKIDNGCFIDYIEMDAASTRGINEMAQLLEQTIYAPINARYKIYVIDEVHMLTHHAFNAMLKTLEEPPKYIKFILATTEPQKIPITVLSRCIQFNLKKMLHHDIVNNLCYILKKENIEFEISALNLIATGAQGSMRDALSLTDQAINYSSKKITLNSMQEMLSIIDQKYLIQILDALAEQDGNLILSIANKIEIYNLSYNIVLKDLSLFLHQISLIQISPEILIKDKPNYNEIIQLSKKFNIEQIQLFYQISIHGRNELELAPDEYAGFTMTLLRMLVFQSLYNHLDFNNLKNSKDTINESLLSVSNKFKNIS	SSDC_01575	0.929648	0.959698	0.0180466	0.770444	0.0234236	1.35562e-43
PADco_3040	CDS	396151	397398	1248	-	415	COG0112	E	serine hydroxymethyltransferase	glyA	ATGTTTATAAAAAATAAAAATTTATCTCAAGTTGATCCCGATATATGGAAAATTATATTAAAGGAAAAGCAACGCCAAAATAATCATATTGAATTAATTGCCTCTGAAAATTATACATCTTTAGCTATTATGGAGGCACAAGGTACATTATTAACTAATAAATATGCCGAAGGTTATCCTGGTAAACGTTATTATGGTGGATGTAAATTTATTGATTTAATAGAAAAAATAGCAATAAACCGTTTAAAAAAAATTTTTAATTCTGAAGCCGCTAATGTTCAACCACATTCAGGATCACAAGCTAATCAAGCGGTATTTTTTTCCGTTTTAAATCCCGGAGATACGATTATGGGAATGTCATTAAAAGAAGGTGGACATTTAACTCATGGTATGATATTA…	MFIKNKNLSQVDPDIWKIILKEKQRQNNHIELIASENYTSLAIMEAQGTLLTNKYAEGYPGKRYYGGCKFIDLIEKIAINRLKKIFNSEAANVQPHSGSQANQAVFFSVLNPGDTIMGMSLKEGGHLTHGMILNMSGKWFNSICYGLNKKEKIDYKNVEYLAKKNKPKLIIAGASAYSQYIDFERFYHIAKNINAYFMVDMAHYSGLIAAGEYPNPVPFADFTTSTTHKSLRGPRGGFILMKKKYKKIINSAVFPGIQGGPLMHIIAAKAVAFKEVLKPDFKIYQKQVVKNAKILSKILDQRGMRIVSGGTKSHIILVDLRNKKITGKVAESILESANIICNKNSIPNDPEKPYFTSGIRLGSSAITTRGFRELEMIKIGNLCADILDYPFNQENIQNV…	SSDC_01580	0.923878	0.944578	0.0226947	0.855935	0.0265146	2.48893e-46
PADco_t0260	tRNA	397562	397636	75	+	-			tRNA-Lys		TGGGTCGTTAGCTCAGTTGGTAGAGCAGCGGACTTTTAATCCGTTGGTCGCAGGTTCGAATCCTGCACGGCCTAT		SSDC_t01952	0.946667	-	-	-	-	-
PADco_3050	CDS	397784	399454	1671	-	556	COG0459	O	chaperonin GroEL	groL	ATGTCAGCAAAACAAGTAATTTTTGGTGATGACGCTCGCGCCAAAATCGTCAATGGAGTTAATATTTTGGCAAATGCAGTCAAAGTTACTTTAGGTCCCAAAGGACGTAATGTTATTCTTGAACGCAGTTTTGGTGCACCAATAGTAACTAAAGACGGTGTTTCGGTTGCAAAGGAAATTGAATTAAAAGATAAGCTAGAAAATATGGGAGCTCAACTTGTTAAAGAAGTTGCTTCTAAAACTTCTGATAATGCAGGGGATGGCACCACAACAGCAACAGTTCTTGCGCAAGCTATTGTAAGAGAAGGATTTAAATATGTGGCCGCAGGTTTTAATCCAACTGATCTAAAGCGTGGTATAGATAAAGCGGTAATTGCTATTGTTTCAGAAATTAAAAAG…	MSAKQVIFGDDARAKIVNGVNILANAVKVTLGPKGRNVILERSFGAPIVTKDGVSVAKEIELKDKLENMGAQLVKEVASKTSDNAGDGTTTATVLAQAIVREGFKYVAAGFNPTDLKRGIDKAVIAIVSEIKKISKPIMTNKEIAQVGSISANADTDIGDIIARAMDKVGKEGVITVEDGKSLENELDIVEGMQFDRGYLSPYFINNQEKQVVALDNPYILLFDKKISNIRELLPVLEQVAKTNKPLLIIAEDVEGEALATLVVNNIRGILKTAAVKAPGFGDRRKAMLEDIAILTGGTVIAEEVGLTLEKTTLENLGQAIRIEIGKENTTIIDGNGKKTNIESRCAQIRAQIEEATSDYDREKLQERVAKLAGGVALIKVGAATEVEMKEKKARVEDA…	SSDC_01585	0.939557	0.976619	0.00922805	0.589643	0.0156502	8.57151e-65
PADco_3060	CDS	399501	399791	291	-	96	COG0234	O	co-chaperone GroES	groS	ATGGGTCTTCGTCCTTTACACGATCGTGTTATTGTTAAACGTGTCGATCAGGAAACTAAAACCGCTTCTGGTATTGTTTTACCAGAAACTGCCGCAGAAAAACCGGATCAAGGTGAAGTCCTAGCTATTGGTACTGGAAAAATTTTAGAAGACGGTAGAATTCGACCTTTAGCTATTAAAGTTGGTGAGCGTGTTTTATTTGGAAAATATGCTGGTCAATCAGTTAAAGTTGATGGTCAAGAGCTATTAGTGATGCGTGAAGAAGATTTATTTGCAGTTATAGAAGAATAA	MGLRPLHDRVIVKRVDQETKTASGIVLPETAAEKPDQGEVLAIGTGKILEDGRIRPLAIKVGERVLFGKYAGQSVKVDGQELLVMREEDLFAVIEE	SSDC_01590	0.975945	0.979167	0.00837318	0.117202	0.0714422	0.00163903
PADco_3070	CDS	400543	400776	234	+	77			hypothetical protein		ATGAGTTATTGTTTTTCTGTCCCAAATAATAGTAATTATTTACCTCCTAGTTTAAAGAATATTTTTAAAAAAATGGAAAATGATCTAGGTATTAAACGCTCTGAAACTAATTTAAAAGATTTAGCGAAACAAGTTTTTACTAGCATATTAACTGTTTGCGCAGGAAAGCTAGATTTCACGCAAAAAAGGGGTGGGAATTTTTTACTGAAGTGTTATTTAGCGTTTATCAAATAA	MSYCFSVPNNSNYLPPSLKNIFKKMENDLGIKRSETNLKDLAKQVFTSILTVCAGKLDFTQKRGGNFLLKCYLAFIK	SSDC_01595	0.3125	0.237668	0.184986	0.700084	0.264234	0.000507518
PADco_3080	CDS	401055	403547	2493	-	830	COG0187	L	DNA topoisomerase (ATP-hydrolyzing) subunit B	gyrB	ATGTTACTAAAAAATAAAAATTCTCCTGATACACAGGAATCTTCTTATAGTGCATCATCTATTCAAATCCTTGAGGGATTGGAAGCAGTACGAAAACGACCTGAAATGTATATTGGTGATACTTCCGATGGAACCGGTTTACATCATTTAGTTTTTGAGATTTTAGATAACGCTATCGATGAATCACTAGCTGGATATTGTACTAAAATTAATGTTAAAATTCATTTTGATAATTCAATTTCTATTTCCGATAATGGAAGAGGAATTCCAATAGACATTAAAATGGATGATAAACATAAACCAAAACGTAGTGCAGCAGAAATTGTAATGACAGAATTACATGCCGGAGGTAAGTTTAATAAAAATTCTTATAAAATATCCGGAGGATTACATGGAATT…	MLLKNKNSPDTQESSYSASSIQILEGLEAVRKRPEMYIGDTSDGTGLHHLVFEILDNAIDESLAGYCTKINVKIHFDNSISISDNGRGIPIDIKMDDKHKPKRSAAEIVMTELHAGGKFNKNSYKISGGLHGIGLSCVNGLSKFLKLTINRDKKIHYMEFRYGVLQNRITEIINKSIVSPIKIIGDTNQRGTKIHFWVDEKIFSNINFHYEILEKKIRELSFLNNGIRITLIDERINKKKIFEFKGGTSGFVSYINKSKLVIHPTIFQAIGNKISEKKNNINIDISMQWNNSYNENILCFTNNILQEDGGTHLTGLRSGITRVINKYIEENEFLKKSKIEIIGEDIREGLTCVLSIKVPDPKFSSQTKNKLVSSEVRGPVEEIVIKTLFDFLQEKPSEA…	SSDC_01600	0.915701	0.90036	0.0440448	0.556207	0.0791878	9.43456e-54
PADco_3090	CDS	403597	404709	1113	-	370	COG0592	L	DNA polymerase III subunit beta	dnaN	ATGCAATTAGTGGTAAATACTGAAAAAAATGCAATTTTACATCCATTGCAAATGGTAATTAGCATTGTAGAAAAAAAAAATATACTACCAATATTATCTAATATTTTAGTTTGTAAAAATAATGAAAAAATATCTTTTTTATCCACTAATACAGAAGTACAGATAACTACATATACTACATCTGGTTATGGAAATAGCGTTATTAATATTACGGTAGCAGCTCGTAAATTTATTGATATTTTACGCTCATTACCAGAAAATGAAAAAGTAACTATTTATATAGAAAATAAACACATGTTTATTAAATCCGGGAAATCAAAATTCATACTACAAACACTTGATGCCAAAGAATACCCAATTATGACATTAAATAATCAATATGATTTTGAATTTATATTA…	MQLVVNTEKNAILHPLQMVISIVEKKNILPILSNILVCKNNEKISFLSTNTEVQITTYTTSGYGNSVINITVAARKFIDILRSLPENEKVTIYIENKHMFIKSGKSKFILQTLDAKEYPIMTLNNQYDFEFILSQKTLKCILNMVYFSIAQQDIRYYLNGLLLSIQKKNIIAVSSDGHRLTYYQVNIDKNFLSRSDIIIPRKTVFTLQRLLENKENPVKLKISNNQIKIIFSNIEIISKLINGKFLDYTYITNNKYKKSFLVNRDKLLRSLQRISIISNDKLKGVRLMIKHNYLKITVSSSNQEKASEELKINYNGKDMDVGLNIGYLIDILNNLKNENIKISLMDSQSSVLISIPEDNNFQYTLMPMRI	SSDC_01605	0.925427	0.905405	0.0421662	0.496776	0.0848797	9.34625e-20
PADco_t0270	tRNA	404828	404909	82	-	-			tRNA-Leu		ACCGGGATGGCGAAATTGGTAGACGCACGAGACTCAAAATCTCGCACTGAAAAGTGTGCCGGTTCAATTCCGGCTCCCGGTA		SSDC_t01954	0.95122	-	-	-	-	-
PADco_3100	CDS	405011	407695	2685	+	894	COG0013	J	alanine--tRNA ligase	alaS	ATGATAAATAATATAACTTTTATGCTTAATTTAATATTTAATTTACAAATTATGAAATCAATTAAGATCTGTAATAAATTTCTAAATTTTTTTAAATCAAAAGGACATACTATTGTTCCTTCTTCCAGTTTAATTCCTGATAATGATTCATCATTATTATTCACAAATTCTGGTATGGTGCAATTTAAAGATGTATTTCTTGGAATAGAAAAACGTAATTATTTACGTGCTACTTCAGTACAACGTTGTCTTCGCGCCGGGGGTAAGCATAATGATTTAGAAAATGTGGGATATACGAATTATCATCATACATTTTTTCAAATGTTAGGTAATTGGTCATTTGGAGATTATTTTAAATATGAATCTCTTCAATGGGCCTGGGAGTTATTAACTCAAATT…	MINNITFMLNLIFNLQIMKSIKICNKFLNFFKSKGHTIVPSSSLIPDNDSSLLFTNSGMVQFKDVFLGIEKRNYLRATSVQRCLRAGGKHNDLENVGYTNYHHTFFQMLGNWSFGDYFKYESLQWAWELLTQIYGLSIEKLWITVYITDDETYNIWTNKIGVLKERVIRIGDKKNSPLYTSDNFWQMSDNGPCGPCSEIFYDCGPEFHGNPPGNKENFGDRYIEIWNNVFMQFNREINPKTGSIKLTPLPKYCVDTGMGLERLASILQNVHNNYETDLFKTLIKAAARETNCNNLKNNSLKVIADHIRACVFLIIDGVFPGNDGRSYVLRRIIRRAIRHGYKLGQNSIFFYKLVKDLIFKTYIVYPELKISIIKIEEILRKEEERFRRTLKYGIKILEG…	SSDC_01610	0.894698	0.873051	0.0449412	0.680774	0.0660149	1.15329e-60
PADco_3110	CDS	408134	409150	1017	-	338	COG0470	L	DNA polymerase III subunit delta'	holB	ATGACAAATAACGCACTTTATCCTTGGCAATATGATAGTTGGGAAAAATTACAAAAATTAAGATTATCCTTACCTCATGCTATATTATTTTATGGGGCAAAAGGAATTGGAAAAAAATATTTAATAGATATTTTTATACAATCATTATTATGTGAAAATTTTGATAAAAATAATTATATTTGCGAAAAATGTAATTCTTGCATCTGGTTTTTAAAAAAAAATCACCCAGATTTCAGGTATGTACATCCAGAAATATTTGAACAATCATTATTAGATAATGATAAAAAAAATAAAAATTTAAATAATCACTCTAAGGAAATTAAAATTGATCAAATTAGAGAATTAGCAAATTTTATAAATACTTCTAGTCATTATTCTAAAATACGTATTGTTTTATTA…	MTNNALYPWQYDSWEKLQKLRLSLPHAILFYGAKGIGKKYLIDIFIQSLLCENFDKNNYICEKCNSCIWFLKKNHPDFRYVHPEIFEQSLLDNDKKNKNLNNHSKEIKIDQIRELANFINTSSHYSKIRIVLLYPADTLNHNAANALLKMLEEPPLNSFFILLCNKIDNLLKTILSRCYKFILKSPNKNESLEWLKQKNISNPDILLSEQGGGPLIVFNNTKNKKYDLLLNKLKEFLIKSDIEYALNISEKLQKIPILIIFELIQRWIYDLFLLKITNINRYYPHYKNKLNQLAKKTDQYRLLYVLKKFNEKRLIINNSFSSNLLIKDILITYIELFY	SSDC_01615	0.897959	0.850877	0.062548	0.493773	0.126674	4.24296e-16
PADco_3120	CDS	409150	409797	648	-	215	COG0125	F	dTMP kinase	tmk	ATGAAGATTAAATATAATTACCAATTTTTTTCTAAATTTATTACTTTTGAAGGCATTGATGGATCAGGAAAATCGACACATATCAAATATATTATAAAATTATTAAAAACATTTAATATAAATGTAATTTTTACAAGAGAACCTGGGGGAACTCCCTTGGGAGAGATATTACGTAATTTATTATTACATAAACCAATGCATCCGGAAACAGAGACATTGTTAATGTTTGCCGCAAGACGTGAGCATATCGCAAAGGTAATTAAACCGGCATTAAAAAAAGGCATATGTGTTATTTCGGATCGTTTTACTGATTCAAGTTTTGCGTATCAAGGAGGAGGGCGTAAAATTTTACGAAATAAAATTAAAATACTAGAAAAATGGGTTCATCCAGATATAAAG…	MKIKYNYQFFSKFITFEGIDGSGKSTHIKYIIKLLKTFNINVIFTREPGGTPLGEILRNLLLHKPMHPETETLLMFAARREHIAKVIKPALKKGICVISDRFTDSSFAYQGGGRKILRNKIKILEKWVHPDIKPDLTLLFDLPLEIAKKRLSITKSLDKFEVKKNDFFNSVRTEYLRLAKKFPIRFRIINSNESIIKIENQLKKFLLSFLHKNNI	SSDC_01620	0.895545	0.888889	0.0464905	0.752894	0.061749	1.15332e-20
PADco_3130	CDS	409997	411046	1050	+	349	COG0354	S	folate-binding protein YgfZ	ygfZ	ATGAAAAAAAATATATTCTTCAATAAAAATTGGATTTTTTTACAAAATCAACTATTTTCTATATGCATTAAAAATAATATTAAAAATTTTTTTGTTCCTTTAACTAATTTGGGATTATTGGAGTTTAGTGGTCATGATGCTGCTTCTTTTTTACATAATCAGTTAACAAATAGCGTTAAGTATTTAAGTACTGAAAAAACACAATTAGCTGGTTATTGTTCATCAAAAGGTAAGTTGTTAGTCACTATGATTCTTTGGAAAATTGATAATAAAATTATACTTTTATTTCCATATGAATTATTATCATCATTTCAAAAAAAAATAAAAATTTTCATTTTACGTTCTAAGGTTAAATTCAAAGATATTACTCATAAACATCTTATATTTGGTTTAATTGGA…	MKKNIFFNKNWIFLQNQLFSICIKNNIKNFFVPLTNLGLLEFSGHDAASFLHNQLTNSVKYLSTEKTQLAGYCSSKGKLLVTMILWKIDNKIILLFPYELLSSFQKKIKIFILRSKVKFKDITHKHLIFGLIGKKIAYFLKTWFPNLPKKPYDKIDNVFGTLIRITNFNEIPRYQWITANNIIGIKIWEILIKKFPVANTFEWSFFDIQSGIPQITLETQEKFIPQMINFELIGGIDFKKGCYPGQEIIARMQYLRKIKYRMMLAVINFTNENKNIIFFIKPGVNIFSEENSIKPCGKIVNTVKIEDNKINCLVKVKLDYIQNKKKIYINSVHRLLLVFQKLPYFIVNI	SSDC_01625	0.911429	0.856734	0.0601975	0.548502	0.109749	7.35998e-15
PADco_3140	CDS	411043	411852	810	-	269	COG0024	J	type I methionyl aminopeptidase	map	ATGCATAAAATCTCAATTAAAAATGATAATGATATCAAAGGAATGCGTATAGCAGGAAAATTAAGCGCAGAAGTCTTAGATTATATTACTCCCTTTATTAAACCAGGAATTACCACAGAAGAACTTAATAAAATTTGTCACAATTATATGGTTAATATACAATATACTATACCAGCTCCTCTAAATTATTGTCCCAAAGGGCATATACCATTTCCAAAATCAATTTGTACTTCTATTAATGATATAATTTGCCATGGTATACCTGGAAATAAAATTCTTAAAAAAGGGGATATTTTAAATATTGATATTACTGTTATTAAAAATGGTTATTATGGCGATACCAGTCGAATGTTTTATGTTGGAGAACCATCATTAAAAGCAAAACGTTTAAGTAATATT…	MHKISIKNDNDIKGMRIAGKLSAEVLDYITPFIKPGITTEELNKICHNYMVNIQYTIPAPLNYCPKGHIPFPKSICTSINDIICHGIPGNKILKKGDILNIDITVIKNGYYGDTSRMFYVGEPSLKAKRLSNIAFECMWIGIVKIKPGVHLGDIGYAIQKHAEKSGYSVVREFCGHGIGKNFHEEPRVMNYGIPGTLEKLKTGMIFTVEPMINAGKREIKEMSDGWTIRTKDRSLSAQWEHTILVTKNGFEVLTISPNMPSPPKFIINT	SSDC_01630	0.922509	0.914815	0.0348131	0.692204	0.0502931	8.9577e-21
PADco_3150	CDS	412260	412961	702	+	233	COG0052	J	30S ribosomal protein S2	rpsB	ATGTCTATTACAATGCGTCAAATGTTAGAGGCTGGTGTTCATTTTGGGCATCAAACTCGTTTTTGGAACCCCAAAATGTCACCTTATATTTTTGGTCATCGTAATAAAATTCATATCATAAATCTTGAAAAAACTCTTTATATGTATGAAAAAGCTATAAAATATATTCATCAATTAGGATTTAGTCGAGGTACAATTTTATTTGTCGGAACAAAGCGTCAGGCTAAAGGTATTATAGCTAATGAAGCAATACGAGCCGGTATGCCTTTTATTGATCAGCGTTGGCTTGGTGGCTTATTAACTAATTTTAAAACTATAAAAACATCAATTAAACGCTTAGAAGAAATGGATTTATTCATTACAAATGGTTCGATTAGAAAACTGAGTAAAAAAGAAGCG…	MSITMRQMLEAGVHFGHQTRFWNPKMSPYIFGHRNKIHIINLEKTLYMYEKAIKYIHQLGFSRGTILFVGTKRQAKGIIANEAIRAGMPFIDQRWLGGLLTNFKTIKTSIKRLEEMDLFITNGSIRKLSKKEALLFYRKQMKLNRVIGGIKNMNIIPDAIFIIDVGYHKGAVSEALKLNIPIIGVVDTNHSPDGINYVIPGNDDSAKAIALYTKGIVDAFLDGVNSINNAINK	SSDC_01635	0.908962	0.894068	0.0360413	0.761903	0.0473043	1.28971e-22
PADco_3160	CDS	413008	413832	825	+	274	COG0264	J	elongation factor Ts	tsf	ATGATAAAAATTTCAGCCAAAGCGGTTGGGGAGTTACGTTTTAAAACATTAGCTCCTATTATGGAATGTAAAAAAGCATTAATAGAGGCTAATGGTAAATTATCTAAAGCTGAAGAAATATTGCGTATTAAATTAGGTAAAAAAATATTAAATATATCAAATAGAAATGCTAAAGAAGGAGTAATAGCAATTTATATTTCTAAAAAAGTGGGCTCTTTAGTTGAAATTAATTGTGAAACTGATTTTGTGGCGAAAAATAATGAATTTATTAATTTTTCTAAAAAAATTGCTAAATTAATTACAGAAAATTCGCCAATTAATTTAGATCAACTTAATAACTTAAAAATTAAAAATAATCTATTAACTATTGACGAAAAACGCAAAGAATTAATTAGTTGT…	MIKISAKAVGELRFKTLAPIMECKKALIEANGKLSKAEEILRIKLGKKILNISNRNAKEGVIAIYISKKVGSLVEINCETDFVAKNNEFINFSKKIAKLITENSPINLDQLNNLKIKNNLLTIDEKRKELISCIGENIKIRRFKLFKTNSNLISYLHENKIGVIVEYDGDNEVAGKDVAMHIAAMRPIALSSDKIPKKIIEKEYSLAVLKAQQLGKSINLNTRIIDNFMKKFFKEVSLLNQIFIKNNQQTIEKMLKFNKITIKSFSIFILGEDI	SSDC_01640	0.924848	0.919708	0.0330034	0.694391	0.0475286	8.14764e-23
PADco_3170	CDS	413888	414604	717	+	238	COG0528	F	UMP kinase	pyrH	ATGATAAAACCTATTTATAAACGTGTTCTTCTTAAATTATCAGGTGAAGCATTAATGAAGGGAAATTCTTATAACATTAATTCTTCTGTGATTAAAAATATGATTTCTGATATTGCTGAAATTGTTTCTTTGGGAGTGGAATTAGCTATTGTTATTGGGGGTGGTAATATTTTTAGAGGTATTTCAAATAAAATACAAGGTATAGATCGTTCTACTGCTGATTATATGGGAATGTTGGCTACAATTATAAATTCTTTAGCGTTATTTGATATGCTAAATAAATCTGGAATTATATCTCATGTAATGTCGGCAATTAGTATTGAAAAATTTTTAGAATCATATATTCCTTTAAACGCAATTAAATATTTAGAAGAAGGAAAAGTTGTGATTTTTGCGGGA…	MIKPIYKRVLLKLSGEALMKGNSYNINSSVIKNMISDIAEIVSLGVELAIVIGGGNIFRGISNKIQGIDRSTADYMGMLATIINSLALFDMLNKSGIISHVMSAISIEKFLESYIPLNAIKYLEEGKVVIFAGGTGNPFFTTDTAAALRGAEIKAEIILKATKVDGIYNTDPNKDLSAISYKSITFDEVISKRLKIMDSTAFSFCRDQKLPIKVFSIIKSGALKRVIEGKNEGTLVYV	SSDC_01645	0.926081	0.915966	0.0412057	0.621903	0.0662574	5.04042e-16
PADco_3180	CDS	414686	415246	561	+	186	COG0233	J	ribosome recycling factor	frr	ATGACAATTATTGATATAATAAAAAATACTGAACAAAAAATGTTAAATACTATAAAAATTTTAAAAGAAAATTTAAAAAAAATACGAACTGGACGCGCTAATATAAGTATGTTGGATTATATTCAAGTAAAATATCATGAAAATTTAACGAAACTATTAAAAATTGCTAATGTTATTTTAGTTAATTCACATACTATTAGTATACAACCCTTCGAACAAGAAATGACTTCTATTATAAAAAAAGCAATTAATGAAGCTAATTTAGGATTAAATCCAACAATTCAAAATGATGTGATTTATATATCAATTCCTCCTCTAACAAAAGAACGAAGAGAAGAAATTGTTAAATTAATAAAAAATATAACAGAAGAAACTAAAATTTCTATTAGAAAAATACGT…	MTIIDIIKNTEQKMLNTIKILKENLKKIRTGRANISMLDYIQVKYHENLTKLLKIANVILVNSHTISIQPFEQEMTSIIKKAINEANLGLNPTIQNDVIYISIPPLTKERREEIVKLIKNITEETKISIRKIRRDSNEILKKLLKNKILSIDDEYRNQHNIQKLTDKFILEIDQLLINKEKEILTF	SSDC_01650	0.910873	0.865591	0.0574099	0.527322	0.108871	4.49272e-10
PADco_3190	CDS	415279	417081	1803	-	600	COG0173	J	aspartate--tRNA ligase	aspS	ATGAGAACACATTATTGCGGAAATATCACAGAAAAATTACTTAACCAGGTTATTAGTTTATGTGGATGGGTACATCGACAACGCAATCACGGTGGAATCATTTTTATAGATTTACGTGATTATACGGGATTAGTGCAGATAGTTTGCGACCCTAATTATATAAAAATATCTAAAATTTCTAAAATAATTCGTAGTGAATTTTGTTTACAAATTATTGGAAAAGTGCGTAAAAGACCTAATAAAACTAATAATACTAATTTAATATCTGGAAATATTGAAATATTATGTAGAAAATTAAAAATATTAAATTCCTCAGTAACTCTTCCATTTCAAATAGACGAAGAAAATATATTAGAAGTTACTAATTTAAAATATCGTGTACTTTATTTGCGTTATAAA…	MRTHYCGNITEKLLNQVISLCGWVHRQRNHGGIIFIDLRDYTGLVQIVCDPNYIKISKISKIIRSEFCLQIIGKVRKRPNKTNNTNLISGNIEILCRKLKILNSSVTLPFQIDEENILEVTNLKYRVLYLRYKHMQKNLRLRHKVTMEIRKFLDSKKFIEIETPILGKSTPEGARDYLVPSRINPGKFFALPQSPQLFKQLLMIANFDRYYQITKCFRDEDLRSDRQPEFTQIDCEVSFMNEEEIRSLFENMIRVIFDKTLNIKLPNPFPIIEWSTAIKLYGSDKPDTRIKLIFTNLTNIMKNVNFKLFSKIANMKNGKIIGLKIPGGLDISRNEIDSYTQFVKTHGAKGLVYIKIHKISKGLDGLKSPIIKYFNNLTLEKIIYKTKAQNGDIIFLGAD…	SSDC_01655	0.880266	0.855	0.0475086	0.466684	0.1018	1.59616e-31
PADco_3200	CDS	417317	417928	612	+	203	COG0625	O	glutathione S-transferase	sspA	ATGATGGTTTTATATTCAGGTACAACTTGTCCATTTTCTCAGAGATGTCGTTTAGTTTTATTTGAGAAAGGTATGGATTTTGAGATTCGTGATATTGATCTTTTTAATAAACCAGAGAATATTTTTAGGATGAATCCATATGGTCAAGTACCTATATTAGTTGAGCGTGATCTAATTTTATATGAGTCAAATATTATTAATGAATATATTGATGAACGTTTTCCTTATCCTCAATTAATGTCATCTGATCCATTAATGAGAGCTAGGGCGCGATTGATGTTATTAAATTTTGAAAAAGAAATATTTACTCATTTATATATACTGGAAAATGAAAAAAATAAAACTTCTATTAAATTTTATAAAAGAGCACGTGAAGAGATTCGTGATCGTTTAATTACT…	MMVLYSGTTCPFSQRCRLVLFEKGMDFEIRDIDLFNKPENIFRMNPYGQVPILVERDLILYESNIINEYIDERFPYPQLMSSDPLMRARARLMLLNFEKEIFTHLYILENEKNKTSIKFYKRAREEIRDRLITLAPLFLKNKYMLGDEFSMLDVVIAPLLWRLDYYGINLSKSASPLMKYAERIFSRPSYMESLTPAEKIMRK	SSDC_01660	0.931373	0.970443	0.0134454	1.00861	0.0133306	3.90814e-27
PADco_t0280	tRNA	418514	418589	76	+	-			tRNA-Thr		GCTGGCTTAGCTCATCTGGTAGAGCGCCTGACTTGTAATCAGGGGGTAGTAGGTTCAAGTCCTACAGCCAGCGCCA		-	-	-	-	-	-	-
PADco_3210	CDS	418635	419258	624	-	207	COG0807	H	GTP cyclohydrolase II	ribA	ATGTCATATGATGAAGAAACTCTGAAGTATATAACTACCTGTAATTTACCAACACCTTGGGCTACTTTTCAATTACATGCATTTGTTGATACAACAGGAAAAGAACATTTAGCAATTACACTAGGCGTTTTAAATAATTTTGAAACAATACTTATAAGAATTCATTCAGAATGTTTAACTGGAGACGCTATGTTTAGTCAACGTTGTGATTGTGGCGCTCAATTAGAAACAGCATTAAAAAAAATTGCTTTAGAAAATAAAGGTGTATTATTTTATTTAAGACAAGAAGGAAGAGGTATTGGTTTAATTAATAAATTACGAGCTTATAAATTACAAGACGAAGGAGCTGATACAGTAGAAGCTAATCAAAAATTAGGATTTGCGGATGATCAAAGAAAT…	MSYDEETLKYITTCNLPTPWATFQLHAFVDTTGKEHLAITLGVLNNFETILIRIHSECLTGDAMFSQRCDCGAQLETALKKIALENKGVLFYLRQEGRGIGLINKLRAYKLQDEGADTVEANQKLGFADDQRNYKNLKSMFDHFGINKVRLMTNNPNKVAALKEFGVTVVERISILVNRNPFNNHYLNTKAKKLGHFIMTHKNKNFS	SSDC_01665	0.9056	0.884058	0.0409698	0.412125	0.0994111	3.07376e-12
PADco_3220	CDS	419580	420500	921	-	306		K	CysB family HTH-type transcriptional regulator	cysB	ATGAATCTTCATCAATTCCGTTTCGTACGAGAAGCTGTGCGACAAAATTTTAATTTAACAGAAGCAGCTAAAGCTTTATATACTTCCCAACCCGGTGTATCAAAAGCAATTATTGAACTTGAAGAAGAATTAAGTATCGATATTTTTACGCGTCATGGCAAAAGAATTCGCGGACTTACAAAGCCTGGTCAAGCTATATTACGTTCAGTTGAAATAATTATGCAAGAAATAGAAGGTTTAAAAAAAATAGGTAAAGAATTTTCTATGCATGATACTGGAAATTTAACTATTGCAACTACTCACACGCAAGCGCGTTATGCATTACCTAAAATCGTAAAAGAATTTACTATTCAATTTCCAAAAGTTAAATTATCTTTATTACAAGGTAATCCTAAACAA…	MNLHQFRFVREAVRQNFNLTEAAKALYTSQPGVSKAIIELEEELSIDIFTRHGKRIRGLTKPGQAILRSVEIIMQEIEGLKKIGKEFSMHDTGNLTIATTHTQARYALPKIVKEFTIQFPKVKLSLLQGNPKQIAEMIQNDQADIAIATEILPPNDKLISIPCYQWGYIIIVPLDHPLLLLNSISLKEISNYPLITYDSAFSGRIKLDREFFLQKLTPHIILETINADIIKTYVELRIGIGIIASIAFDSNRDKNIRSISANHLFGTTVSRVIIKQGTYLPGYVYSFIKLLSPTLNRKLINKIIDN	SSDC_01670	0.928339	0.908497	0.0377947	0.430545	0.0877834	1.60696e-17
PADco_3230	CDS	421161	421310	150	+	49			hypothetical protein		TTGATGCGTAAAATTATTAAAAATAATGTTATTGTTAATGATTATTGGAAGATATTTTATGAAAATGACCGTAAAAAAGAAAATGTAAATTTTTTAGAAGATCATGTTATAGCTCTATTTTATATTTTTGAAAAAATATTTAAAATTTAA	MMRKIIKNNVIVNDYWKIFYENDRKKENVNFLEDHVIALFYIFEKIFKI	-	-	-	-	-	-	-
PADco_3240	CDS	421288	421506	219	+	72			hypothetical protein		TTGAAAAAATATTTAAAATTTAATTTTGATAATAATTTTAATCTTAGTATTTGGATTAATAGCAATGAATATTCAGAAGAACTTAAATGTTTTTTAAAAAAACCGAAACAATTTAAAGTAATTAAAATTAATTTTATAAAATTTACTAATAGTAGAGGTTTTTCAATTACATATAATTTACGTATAAAATTAATTATACCGAAGAACTTTGTGCGATAG	MKKYLKFNFDNNFNLSIWINSNEYSEELKCFLKKPKQFKVIKINFIKFTNSRGFSITYNLRIKLIIPKNFVR	SSDC_01680	0.375238	0.280899	0.13511	1.10542	0.122226	0.00211895
PADco_3250	CDS	425048	425221	174	+	57			hypothetical protein		ATGAATTTTAATGTTAAATTAATTAATTCAACGACATCAATTATGTTTTTAAAAACAGATTGTTTTGTGATTGGTATTTTTAAAAACAATAAATTATTAGATATTGTTAAAGATATTAATAAATATGATGAAATTACAAATATACTTAAATCAGGGGATTTAAATAAAAATTAA	MNFNVKLINSTTSIMFLKTDCFVIGIFKNNKLLDIVKDINKYDEITNILKSGDLNKN	SSDC_01710	0.101249	0.0849802	0.109802	0.394521	0.278318	0.0184127
PADco_3260	CDS	425270	425488	219	+	72			hypothetical protein		GTGATAAAAAAAAATATCAAAGAATTTAATTTTATAAAAATAATACAAGTTATTATGAATGTTTTTTATAATATAGGCGCTAGTAATTTGTTATTAACATTACCATTTAATACAATTAAGCAATATAATTTATCATATTTGATTATTAAAACTATTATTATTATTTCCAATAATTTATATCAATCAGATGCGCAAAAAAGTAAAAAAAGAACTAGTTAA	MIKKNIKEFNFIKIIQVIMNVFYNIGASNLLLTLPFNTIKQYNLSYLIIKTIIIISNNLYQSDAQKSKKRTS	SSDC_01710	0.127464	0.108696	0.118021	0.417409	0.282746	0.00586655
PADco_3270	CDS	425677	425931	255	+	84			hypothetical protein		ATGGATATAGAATTAAATATGGGTGGTTTATTATCAGTTACCAATGGAATCTATGAATTTCTAAAATTAATTATAATAAAATATATGAATAAAAAATTTAAAGAAGCACCCATAGTTCTTGTTGGTAAAGGTATTACATTTGATACCGGTGGTATTTCAATAAAATTTAGTTACTCTATGGATGAAATAAAATATGATATGTGTGGGAGCGACTTTTGTTTTAGGTACTTTATATACTATTTATGTTATTTCTGA	MDIELNMGGLLSVTNGIYEFLKLIIIKYMNKKFKEAPIVLVGKGITFDTGGISIKFSYSMDEIKYDMCGSDFCFRYFIYYLCYF	SSDC_01710	0.147175	0.117417	0.163853	0.854346	0.191788	0.000941136
PADco_3280	CDS	425870	426073	204	+	67			hypothetical protein		ATGATATGTGTGGGAGCGACTTTTGTTTTAGGTACTTTATATACTATTTATGTTATTTCTGAAATAAATTTGGAGTTAAATGTAATTGATATTATTGTGTCTAGCGAAAATATGTTATTCGGAAATTCAATAAAACTTAATGATATTGTTGTTTTAATGTCGAGTAAAATTATCGAAATAATCGAAACTAATATCGAGGGGTAG	MICVGATFVLGTLYTIYVISEINLELNVIDIIVSSENMLFGNSIKLNDIVVLMSSKIIEIIETNIEG	SSDC_01710	0.100522	0.0784314	0.192343	1.1899	0.161646	4.01549e-05
PADco_3290	CDS	426277	426438	162	+	53			hypothetical protein		ATGCTAATTGAAGATATATATCAAAAACAATTAAAATCTAATTTTGCGGATATTTCTAATATGGAAGATTTATCAACAGAAAATATTATTGCCGTTTATTTTTTAGAAAATTTTACAAAAAAATATATTTGGGCACATTTAGATACTACTGGTGTAGTTTGA	MLIEDIYQKQLKSNFADISNMEDLSTENIIAVYFLENFTKKYIWAHLDTTGVV	SSDC_01710	0.0913272	0.0731225	0.136115	0.438115	0.310683	0.0314733
PADco_3300	CDS	426539	427315	777	+	258	COG0708	L	exodeoxyribonuclease III	xthA	ATGAAAATTGCTACTTGGAATATTAATTCTATTAAAGTTCGTTTACCTCATATTTTACGATGGTTAACTAATAACCCAGATATTAGTATTTTATGTTTACAGGAAACTAAAATTACTAATGATCAATTTCCTGTTTCTGAGATTGAATCAATAGGCTTTAAGGTTATATTCGTTGGACAAAAATCTTATAATGGTGTTGCCATTTTATCACGTTTTGTAATAAATAATATTATTATAAATAATCCGTATTTTCCAGATAAAAACCAGCGTTTAATTACATGTACGATAGCTGGTTTTCGTATTATTTGTATCTATGTTCCTCACGGAGAATCGTTAGAATCACCTAAATATCAATATAAATTAAATTGGTTATATGCATTAAAAAGATTAGTTTCTAAA…	MKIATWNINSIKVRLPHILRWLTNNPDISILCLQETKITNDQFPVSEIESIGFKVIFVGQKSYNGVAILSRFVINNIIINNPYFPDKNQRLITCTIAGFRIICIYVPHGESLESPKYQYKLNWLYALKRLVSKELFFYKKLILLGDYNIAPEDCDVYNPVLLKNKITFSHLERSVFFEIQNLNFIDIFRLFHKEKNLYTWWAYRKMSFTRNIGLRLDHILMTPYLAKFCKSCIIDIAPRSWGRPSDHAPVIATLDISF	-	-	-	-	-	-	-
PADco_3310	CDS	427560	427829	270	+	89	COG0184	J	30S ribosomal protein S15	rpsO	ATGACAATTAAAAACAATATTAAAGCTTCTATTATCTTAGATAATTCTCGTACTAAAAATGATACAGGATCTCCAGAAGTACAGGTTGCTTTATTAACTTCACGTATTAATGATTTAAATATTCATTTTAAATTACATATCAAAGATAATCATTCTCGTCGCGGTTTAATTATGATGGTAAATCGTAGAAAAAGTTTACTGTCTTATCTTAAAAATAAAGATATAAATCGTTATCGTTTATTAATTAATAAACTTCATTTACGAAAATAA	MTIKNNIKASIILDNSRTKNDTGSPEVQVALLTSRINDLNIHFKLHIKDNHSRRGLIMMVNRRKSLLSYLKNKDINRYRLLINKLHLRK	SSDC_01715	0.940741	0.966292	0.0130087	0.711179	0.0182917	1.04046e-10
PADco_3320	CDS	427962	430073	2112	+	703	COG1185	J	polyribonucleotide nucleotidyltransferase	pnp	TTGTTTAATAAAATTATTAAAGAATTTAAATATGGTTCACATAAAATTTCTATTGAAATTGGTGAAATTGCTCGTCAAGCTACTAGTTCAGTATTAGTATCTATAGAAGATACAGTGATACTAGCAACAGTAGTTTCTTGTAAAAATCCTAAATCAACGCATAATTTTTTTCCTTTAACTGTTGATTATATAGAAAAAACTTATGCGGCAGGTCGTATTCCAGGTGGTTTTTTTAAACGCGAAGGAAAACCCTCTGAAAGAGAAACAATAATTTCTCGCTTAATTGATCGCCCAATTCGTCCATTATTCCCGGAAGGATATTTAAATGAAATACAGGTTGTTATTTATGTTTTATCAGTAAATCCACAAATTGATCCAGATATTGCTTCTATAATTGGG…	MFNKIIKEFKYGSHKISIEIGEIARQATSSVLVSIEDTVILATVVSCKNPKSTHNFFPLTVDYIEKTYAAGRIPGGFFKREGKPSERETIISRLIDRPIRPLFPEGYLNEIQVVIYVLSVNPQIDPDIASIIGVSTALSISELPFLGPLGVARVGYIDGKYILNPTTEQLKKSHLDLLVAGTEKAIITVESESKQLSEDIILDAIIFGHKKMKVVINIINELVKDVGQKKIDWNPIIKDEKLISKIVNMSENKIRKAYQIKDKQIRDITFKNISKDIHSSLMDSDNLIIDINDISCILYDLESKIIRTQILDKGFRIDNRGINDIRPISIRTGILPRAHGSSLFTRGDTQALVVATLGTSRDEQKIDALMGEFTDSFMLHYNMPSFATGEIGRIGVPKR…	SSDC_01720	0.901989	0.887624	0.0406292	0.898899	0.0451988	8.88264e-60
PADco_t0290	tRNA	430110	430183	74	-	-			tRNA-His		GTGGATGTAGCTCAGTTGGTAGAGTCCAGGATTGTGATTCCTGTTGTCGCGGGTTCGAGCCCCGTCGTCCACCC		SSDC_t01958	0.973684	-	-	-	-	-
PADco_3330	CDS	430281	431807	1527	-	508	COG1838, COG1951	C	fumarate hydratase class I	fumA	ATGACCATTATAAAAGAATACGATATTATTGAATCTATTGCATCAGCAATACAATATATTAGTTACTATCATCCGATTGATTATATTCAACATTTAACACACGCATATAAAATAGAAAAGGGAATAGCCGCTAAAGATGCTATAGCGCAAATATTAATAAACTCTCGTATGTGTGCAAAAGAAAAACGTCCAATTTGTCAAGACACTGGAATTGTTAATGTTTTTTTAAAAATAGGAATGAATGTACGTTTTAAAGGATTAACTGGATCAATATCTGACGCTATTAATGAGGGTGTACGTCGTGGATATACTAATCCAAATAATATATTACGAGCATCAATTGTATCTGATCCGCATTTTATACGTAAAAATACTAAAGATAATACTCCAGCTGTAATT…	MTIIKEYDIIESIASAIQYISYYHPIDYIQHLTHAYKIEKGIAAKDAIAQILINSRMCAKEKRPICQDTGIVNVFLKIGMNVRFKGLTGSISDAINEGVRRGYTNPNNILRASIVSDPHFIRKNTKDNTPAVINMELVPGNFLDIKIASKGGGSENKTKFAMLNPSDSLIDWIMKVVPTMGAGWCPPGILGIGIGGTPEKAMLMAKKVLMQDINMNSIIKNGPKNKIEELRVELFNKINSLGIGAQGMGGLTTILDIKIMMYPTHAASKPVAIIPNCAATRHGHIVLNGSGPVFMKPPSLLNWPKIKWTTNNNKKFNYVNLNTLTKKEVSSWRSGEILLLNGKILTGRDAAHSRIQYMLSTGQKIPVNFNNRVIYYVGPINPVRNEVIGPAGPTTANRM…	SSDC_01725	0.927963	0.94685	0.022351	0.737929	0.0302888	8.14245e-51
PADco_3340	CDS	432504	432827	324	+	107	COG1146	C	ferredoxin family protein	fdxA	ATGACTCATGTTGTTACTGAATCCTGTATTCTTTGTAGATATACAGATTGTGTTGATGTTTGCCCAGTTGATTGTTTTCGAATTGGTTCAAATTTTTTAGTTATTGATCCAGAAGAATGCATTGATTGCGCTGTATGTGTAACGGAATGCCCTGTTGGTGCTATTTACGCAGAAGAAGATGTACCATCTGAACAAAAACATTTTATTAAAATTAACGCTGAATTAACAAATAAATGGCCATCAATAACAAAATCTATAGATCCGTTACCTGAGGCTGATAAGTGGAAAAATGTTACTAAAAAGTTAGTATATTTAAAAAAATAA	MTHVVTESCILCRYTDCVDVCPVDCFRIGSNFLVIDPEECIDCAVCVTECPVGAIYAEEDVPSEQKHFIKINAELTNKWPSITKSIDPLPEADKWKNVTKKLVYLKK	SSDC_01735	0.925926	0.943925	0.0217949	0.881384	0.024728	1.79516e-13
PADco_3350	CDS	432886	433935	1050	+	349	COG0492	C	NAD(P)/FAD-dependent oxidoreductase	trxB	ATGAAAATTAATACTATAAAAACAGATGCCGTAATTATTGGTGCCGGTCCAGTTGGATTATTTCAAATTTTTGAATTAGGTTTACTTGAAATTAGAGCACATATAATTGATTCTCTAAATAAAGTTGGCGGTCAATGTATTGAATTATATCCAGATAAACCAATTTATGATATACCAGCTGTACCAGTTTACACTGGACGAGAATTAATAGATAATCTTTTAAAACAAGTTGAACCATTTTCTCCTGTTTTTCATTTAGGAGAAGAAGTTATATCAATTCAAAAACGTGATGATGGTTATTTTGATCTTATTACTTCAATTGGAAAACATTTTATAACTAAAACTGTTTTTATTGCCGCGGGAGTAGGTTCTTTTCAACCGCGCACCTTAAAAGTTGAA…	MKINTIKTDAVIIGAGPVGLFQIFELGLLEIRAHIIDSLNKVGGQCIELYPDKPIYDIPAVPVYTGRELIDNLLKQVEPFSPVFHLGEEVISIQKRDDGYFDLITSIGKHFITKTVFIAAGVGSFQPRTLKVEGIEKFTNSQLFYQVKNPSIFYDKNIIICGGGDSALDWALNMVGKADSVILLHRSNSFRAAPSSVSKMKILCDNYEMQFIIGQITGIEINNNKLNKIKVTGSDGVIRRIPLDMLLVFFGLSPKLGPVTKWGIDIIHKQIKVCNTEKFETNLPGIFAIGDINTYPGKKKLILSGFHEAALAAFGALSYIFPDKKINMQYTTTSTKLHKILKVKSPVFH	SSDC_01740	0.91619	0.922636	0.0313451	1.10182	0.0284484	3.0299e-38
PADco_3360	CDS	434085	434444	360	-	119	COG0335	J	50S ribosomal protein L19	rplS	ATGAATTTAATTCAAAAAATCGAACAAGAAGAAATAATTCGATTAAAAAAAAATATTCCTGATTTTGTTACTGGAGATACCGTTATTGTGAATGTTAATGTAATTGAAGGTACAAGAAAACGAATACAAGCATATGAAGGAATAGTTATTTCTCGACGTAATAAGGGGTTAAATTCAAATTTTATTGTTCGTAAAATCTCTTATAACGAAGGAATCGAAAGAACGTTTCAATTATATTCCCCTATTATTTCATCAATTATAGTTAAACGTAGAGGCGATATACGTCGATCTAAATTATATTATTTACGTAAACGCTCAGGAAAATCAGCTCGTATCAAAGAAAAATTATTAAAAAAATAA	MNLIQKIEQEEIIRLKKNIPDFVTGDTVIVNVNVIEGTRKRIQAYEGIVISRRNKGLNSNFIVRKISYNEGIERTFQLYSPIISSIIVKRRGDIRRSKLYYLRKRSGKSARIKEKLLKK	SSDC_01745	0.941667	0.957983	0.0177007	0.408865	0.0432923	6.25507e-11
PADco_3370	CDS	434469	435209	741	-	246	COG0336	J	tRNA (guanosine(37)-N1)-methyltransferase TrmD	trmD	ATGCAATTTGATGTTATTACATTATTTCCTGAAATGTTTTCTGCTATTACTCAATCAGGTATCACAAGTCGTGCATTTAAAGAAAAAAAATATTCCCTAAATTTATGGAATCCTCGTAATTTTTCTTCTAATAATTATCATAAAATTGATGATTATCCATATGGGGGAGGATCAGGGATGATAATTCTTGGTAAACCTATAGAAGATATAATAACAGCAATAAAAAAGAATATAAAAAAAATACCAAAAATTATTTATATGTCACCTCAAGGTAAAAAACTTACACATAATATTATTATAAAATTATTAAAGGAATCTAATTTAATACTATTATGCGGGCGCTATCAAGCAATTGATCAACGTTTTTTAGATACTTTTATAGATGAGGAAATTAGTGTT…	MQFDVITLFPEMFSAITQSGITSRAFKEKKYSLNLWNPRNFSSNNYHKIDDYPYGGGSGMIILGKPIEDIITAIKKNIKKIPKIIYMSPQGKKLTHNIIIKLLKESNLILLCGRYQAIDQRFLDTFIDEEISVGDFILSGGELPAMILIDSIVRFLPKVLNNKSNMQDSFINGLLDCSYYTKPKIYLNMEVPKVLLSGNHKKIKKWKRENSLKITNKKRPDLIIKARKNKFLTFTDEEFLKKINKK	SSDC_01750	0.929825	0.930894	0.0283961	0.759361	0.0373947	1.69089e-21
PADco_3380	CDS	435246	435824	579	-	192	COG0806	J	ribosome maturation factor RimM	rimM	TTGAAAAAAATTAATTATATAAATAATCAATCTAAAATTTTTACAAAAAATTTAGTAACAATTGGAGTTGTTTTAAGGGCATACGGTATTTTTGGATGGATTCTTATAAAATTATTTTTAGATAATAAAAATATTTTTTTTTATACAAAAAAAATTTGGTTTTTTGACCCCAATTCTTTAAAATTATTTTCTGTTAAAATATTGCATAAAAAAAATTATAAAAATTATGTATTAGTTAATTTATATAATATAACAGATCGTAATTTAGCAATAAAATTACAAGGATTTTATATTCAAATATCTATCGATTATTTTCCAAAGTTATTATCATCTGATACATTTTATTGGTTTAATTTAATTGATTGTATAGTTGAGAATATTCATGGGAAATTATTAGGA…	MKKINYINNQSKIFTKNLVTIGVVLRAYGIFGWILIKLFLDNKNIFFYTKKIWFFDPNSLKLFSVKILHKKNYKNYVLVNLYNITDRNLAIKLQGFYIQISIDYFPKLLSSDTFYWFNLIDCIVENIHGKLLGTVTEIIQNKAHSILRIIKLSTKIICTKKYKNKYGILIPFIKIFIKNVDIIKKKIIVDWN	SSDC_01755	0.920553	0.880208	0.0537338	0.373978	0.143682	1.06731e-08
PADco_3390	CDS	435844	436095	252	-	83	COG0228	J	30S ribosomal protein S16	rpsP	ATGGTTATTATTCGATTAACACGTAAAGGTACAAAAAATCGTCCTTTTTTTAATATTATAGCAACTGATTCTAGAAGCAGTCGAGATGGTCGTTTTATCGAACGAATAGGATTTTATAATCCATTAGCTTCTAAAAAAGAAAAAAAATTTCAAATTTTATTAAATAGATTTACTTATTGGAAAAAAATTGGAGCTAAAACATCATTGACAGTCAATCGCTTAATTCGTTATTCTAATAAAAAAATATTTTAA	MVIIRLTRKGTKNRPFFNIIATDSRSSRDGRFIERIGFYNPLASKKEKKFQILLNRFTYWKKIGAKTSLTVNRLIRYSNKKIF	SSDC_01760	0.888031	0.870588	0.0515686	1.00662	0.0512294	1.64448e-08
PADco_3400	CDS	436140	436874	735	-	244	COG0861	P	YjbE family putative metal transport protein		ATGACACTATTAACAACATCAAACGGAATTTCTATTATACAAATTATTTTGATAGATATTTTACTGGGAGGTGATAATGCCATTATTATTGCCCTTGCTTGTCGAAATTTACCACCTAAAATACGCGTAAAGGGAGTTATTTGGGGTACATTTGGCGCTATTGCTATTCGCATAATATTAGTTATATTTTCAATAAATTTATTAAATTTAAAATATATAAAAATAATTGGAGGCCTTTTTCTTTCTTGGATTAGTATAAAATTACTCTCTAATAATCATAATTATACTACCATTACTAGTGGTAAAAATTTAATTAACGCAATTAAAACTATTATTTTTGCAGATTTAATTATGAGTATAGATAATGTATTGGCTATTGCTGGAACAGCATCCCAAATA…	MTLLTTSNGISIIQIILIDILLGGDNAIIIALACRNLPPKIRVKGVIWGTFGAIAIRIILVIFSINLLNLKYIKIIGGLFLSWISIKLLSNNHNYTTITSGKNLINAIKTIIFADLIMSIDNVLAIAGTASQISSKYQMLLVIIGILISIPIIIFGSKLVLILIEKFSSIVILCSILLGYLSGNMIFSDKSLTQLQINKLAIKNISIFNMELHISLPGIIMSTIVVGTGIYLSKNKYITKNDFK	SSDC_01765	0.926531	0.897541	0.047785	0.256171	0.186536	1.04484e-07
PADco_3410	CDS	437002	437883	882	-	293	COG0074	C	succinate--CoA ligase [ADP-forming] subunit alpha	sucD	ATGTCAATCTTAATTACAAAAAATACAAAAGTTATTACTCAAGGAATTACAGGAAAAACTGGTCGATTTCATACTCATTTATGTCTTAATTACGGAAATGGTAAAACGGCATTCGTAGCTGGAGTTAACCCCAAAAAACATGGTCAAAAATTTGAAGAAATTCCAATTTTTAATACAGTAAAAAATGCTAAAAACGAAACCGGGGCAACAGTCTCTGTTATTTATGTGCCGGCGATTTTTGCTGCTTCTGCTATTTGGGAAGCTATCGAATCTAAGTTAGAATTAATTATTTGTATTACAGAAGGTATTCCTGTTCGTGATATGTTAATTTTAAAAAATAAAATGAAAAAAAATAATAGTAAAACATTATTACTTGGCCCAAATTGCCCAGGTTTAATT…	MSILITKNTKVITQGITGKTGRFHTHLCLNYGNGKTAFVAGVNPKKHGQKFEEIPIFNTVKNAKNETGATVSVIYVPAIFAASAIWEAIESKLELIICITEGIPVRDMLILKNKMKKNNSKTLLLGPNCPGLITPEEIKIGIMPGNIHKKGRIGVVSRSGTLTYEVVCQLTELGFGQSSAVGIGGDPINGLKYIDILKLFNEDKNTDAVIMIGEIGGLDEIYAAHWIKKNMKKPVIGFIAGITAPPGKRMGHAGALITGNFDTAQAKLDIMKTCGIFITKNFSEIGYLLKKIL	SSDC_01770	0.927438	0.948805	0.0228684	0.683386	0.0334633	1.17962e-30
PADco_3420	CDS	437893	439083	1191	-	396	COG0045	C	succinate--CoA ligase [ADP-forming] subunit beta	sucC	ATGAATATTTATGAATATCAAGGTAAAGAGATTCTTCGTAAATTTAATGTTACTATTCCACAAGGTATTTTATGCATGAATGTCAATGAAGCGATTAACGCTGCTAAAAAAATAGGCGGAAATTCTTGGATTATAAAAGCACAAATTCATGCAGGAGGTCGGGGAAAATGCGGGGGGATTAAATTAGCAAAATCATTAGAACAAGTGAAAAAATATGTAAAAAAAATTCTTGGAATGCAATTAATTACATCTCAAACCAATAAAAAAGGTGAAAATGTTTTTTGTGTATTAATTGAAGAATATATAGATATTAAAAAAGAATTATATATTAGTTTTATGACAGATAGGGTTCAGCAAAATATAATATTTATAGGGTCAAATAAAGGAGGGATGGATATT…	MNIYEYQGKEILRKFNVTIPQGILCMNVNEAINAAKKIGGNSWIIKAQIHAGGRGKCGGIKLAKSLEQVKKYVKKILGMQLITSQTNKKGENVFCVLIEEYIDIKKELYISFMTDRVQQNIIFIGSNKGGMDIEIISKNSPELLYKTIIDPLVGLTKNNIDNISKKISVPKRSLINFYEEIQKIYKTYWETDALLLEINPLIINPKNKIISLDIKFNFDTNALFRHPEIISYQYAHKKNINKIDLMEIEASKFDLTYIPLNGNIGCLVNGAGLAMATMDTIKLFGGEPANFLDIGGNATIKTIIKAFKIMIQQKNLKAILVNIFGGIVRCDIVAHGIISAFESLLLDIPLIVRMKGTNEDIGKKILTQSNLPIINVNNLEEAVKKAIFISKNNNLK	SSDC_01775	0.935348	0.926768	0.0314786	0.462369	0.0680811	3.79696e-24
PADco_t0300	tRNA	440002	440076	75	-	-			tRNA-Phe		TGGCCTGGTAGCTCAGTTGGTAGAGCAGAGGACTGAAAATCCTTGTGTCGGTGGTTCAATTCCGCCCCTGGCCAT		SSDC_t01960	0.92	-	-	-	-	-
PADco_t0310	tRNA	440567	440639	73	+	-			tRNA-Lys		GAGGTGTTAGCTCAGTTGGTAGAGCAGCGGACTCTTAATCCGTAGGTCGAGTGTTCGAATCACTCACACCTCA		SSDC_t01962	0.972603	-	-	-	-	-
PADco_3430	CDS	440669	441544	876	-	291	COG0568	K	RNA polymerase sigma factor RpoH	rpoH	ATGAAATACACAACTAATAATTCTCTTATTATTAATAATAGTTATTTAGCTTGTAAATTTTTTGGTACTTTAGGTAATATTGACAAATATATTAAAACAGTAAATAATTTACCAATATTATCTTATGATGAAGAAATATCTTTAGCTTACGATTTACAAAAAAAAAATAATTTAAATGCTGCACAAAAAATAATATTATCTCACTTAAGATTAGTAGTTTCAATTTCAAAAAAATATTTAGGTTATAGTTTTTTGCATTCTGATTTGATTCAAGAGGGAAATATTGGTTTAATGAAAGCGGTTAAGCGCTTTAACCCTGATCAAGGTGTTCGATTGGCATCTTATGCTATACATTGGATTAGAGCTGAAATACATGAATATATTTTAAAAAATTGTCGT…	MKYTTNNSLIINNSYLACKFFGTLGNIDKYIKTVNNLPILSYDEEISLAYDLQKKNNLNAAQKIILSHLRLVVSISKKYLGYSFLHSDLIQEGNIGLMKAVKRFNPDQGVRLASYAIHWIRAEIHEYILKNCRLVKIATTKSQRKLFFNLRNHKENLNSMTSKQIDLLAETLDVKRKDVIEMETRLSGKDITMDYLSNNNDKLSLIFYLSLETTEPIKIIESLQYNKKLKSALNKLDIRSRRIVKARWLVNENNSTLHELAKEFSVSAERIRQIETVAFKKMKNLLKNSIL	SSDC_01795	0.903911	0.89899	0.0407561	0.566039	0.0720022	4.14068e-18
PADco_3440	CDS	441663	442247	585	-	194	COG1502	I	phospholipase D family protein		ATGTTTATTTCAAATAAAAAATTTAAAAATTTAACATTTCCAAATAAAATAATTAAAAAAATAACAATTATTCTTTTAATTTTTTTTTTAACATTACCTATTTTTAGTAATTCTAATATTTTTAATCATAATGATAATATAGAAGTTGGATTTTCACCAGGAAATGCAAAAACAATCATTTTAAATGCAATTAAAGAAGCAAAAAAATCAATTGAAATTGCAGCATATTCTTTTACAAACAAAGATATCTCAACAATTCTTGTTAAGTCTTATAAAAAAGGAATTAACATACGAATAATTGCTGATAAAAAAGCTAATAGCGGAAAATATACTGCCGTAACTTATTTAGCAAATAATAATATACCAATAAGATTAAATAATAATTATGCAATTATGCAT…	MFISNKKFKNLTFPNKIIKKITIILLIFFLTLPIFSNSNIFNHNDNIEVGFSPGNAKTIILNAIKEAKKSIEIAAYSFTNKDISTILVKSYKKGINIRIIADKKANSGKYTAVTYLANNNIPIRLNNNYAIMHNKFIIIDHKSVETGSLNYTQNAMNRNAENVIYFRNKPNVSEKFLLEFNRLWSESKNLNPKY	SSDC_01800	0.945299	0.927835	0.0278545	0.360399	0.077288	3.30573e-10
PADco_3450	CDS	442312	442572	261	-	86	COG0254	J	50S ribosomal protein L31 type B	rpmE2	ATGAAAAAAAATATTCATCCAAAATATATAGAAACACTTTTTCATGATGTTTCAAATGATTTTAAATTTATTATTCGCTCTACTATTAAGACATCTAATACTATTAAATTTCAAGGAAAAATATATCCTCTTGTAAAAATTGAAATCTCATCAGAATCACATCCATTTTACACAGGAAAACATAAAATTATTGATACAACAGGACGTGTAGAAAAATTTAGAAGAAAATATGGAGCTATAGGATCAAAAACTACAAAATAA	MKKNIHPKYIETLFHDVSNDFKFIIRSTIKTSNTIKFQGKIYPLVKIEISSESHPFYTGKHKIIDTTGRVEKFRRKYGAIGSKTTK	SSDC_01805	0.927203	0.930233	0.0301546	1.07968	0.0279291	7.62833e-10
PADco_3460	CDS	442642	443865	1224	-	407	COG1158	K	transcription termination factor Rho	rho	ATGGTATTAAAAATAGCGTTTGATTTAAAAGCTAATAATGTCACACGTTTACGTAAGCAGGAGTTAATGTTTGCAATTTTAAAAAAAAGAGCAAAAACTGGAGAACAAATATTTGGTAATGGTTCATTAGAAATTTTGCCAGATGGTTTTGGGTTTTTACGCTCACCGGATAGTAATTATATGGCCTCTGTAGATGATATATATTTATCACCTTCTCAAATACGTCGATTTAATTTACATACCGGAGATTTCGTAGAAGGTGAGGTAAGAATTCCAAAGAATGGAGAACGTTATTTTGCTTTAATAAAAATAGAGAAAATTAATGGAGAAAAACCGGAATCCTCAAAAAATAGAATTTTATTTGAAAATTTAACTCCATTACATCCAAAACAATTATTA…	MVLKIAFDLKANNVTRLRKQELMFAILKKRAKTGEQIFGNGSLEILPDGFGFLRSPDSNYMASVDDIYLSPSQIRRFNLHTGDFVEGEVRIPKNGERYFALIKIEKINGEKPESSKNRILFENLTPLHPKQLLLLERNIESKENITGRIIDLIAPIGKGQRGLLVASPKSGKSIILQHIAHAITTNHSEAIMIVMLIDERPEEVTEMQRSVKGEVIASTFDEPAYRHIQVAEMVLEKAKRLVEMKKDVIILLDSITRLARAYNTIIPASGKVLTGGVDANALQRPKRFFGAARNIEEGGSLTIIATALIETGSRMDDVIYEEFKGTGNMEVHLERRLAEKRVYPAINLNKSGTRREELLIKNNQLQKIWVLRKLLYSMDEMEAMEFFLDKMKSTKNNYD…	SSDC_01810	0.865196	0.869779	0.0335368	0.677631	0.0494912	1.21443e-37
PADco_3470	CDS	444004	444330	327	-	108	COG0526	O	thioredoxin TrxA	trxA	ATGATTAAATATATCCAAGATATTAATGATGCGTCTTTCTATGAATATGTATTAAAATCAAATTTACCTGTATTAGTAGATTTCTGGGCAGAATGGTGCAGTCCTTGTAAAACAGTTTCAATAATTCTTGAGGAAATTAGTAAAGAATACATAAATAAAATAAAAATTATTAAAATAAATGTTGATTTAAATAAAATTATTCCAGAAAAATTTAATATTCGAGGAATTCCAACATTAATTTTATTTAAAAATGGAAAAAATATTGCGCAAAAAGTAGGATCTTTAACAAAAAATCAATTAATTTCTTTTATTGATAGTAATATTTAA	MIKYIQDINDASFYEYVLKSNLPVLVDFWAEWCSPCKTVSIILEEISKEYINKIKIIKINVDLNKIIPEKFNIRGIPTLILFKNGKNIAQKVGSLTKNQLISFIDSNI	SSDC_01815	0.908257	0.861111	0.0612537	0.443934	0.137979	1.97419e-05
PADco_3480	CDS	444869	447613	2745	+	914	COG2887, COG3893	L	PD-(D/E)XK nuclease family protein		ATGTTATATCCAGCATTAAGAATTCCTCCATCAACTTCATTCTGGTTCGATTCTATTAAAAAAATAATAAAACATTGTGAAGATTTACAAATAATTTTACCTAAAAAATATGATTTTTCGTCTTTTCGTGTTGTGGTTCCAAATTCTCTTCATATACAATGTTTTAAAAAATCATTTAATAAGATTTTATCTTCTAAAAATTATATTCCCCCATTTATTGGAACATTTGATAATTGGTTAGAATTACAAGCATTTAATTTTGATTTTTTTTTTCCAATTCAAAATCATGAAAAATTACTATATTTATATTTGAAATTACAAAAAAATTATTTATTAAAAAAAAATAATGTAAATAATAAAATTGATTTATTAATATTTTCTCGAGTATTAATCAAATTA…	MLYPALRIPPSTSFWFDSIKKIIKHCEDLQIILPKKYDFSSFRVVVPNSLHIQCFKKSFNKILSSKNYIPPFIGTFDNWLELQAFNFDFFFPIQNHEKLLYLYLKLQKNYLLKKNNVNNKIDLLIFSRVLIKLFHELTQALLPSIYTLDKIKIRWKSALNYLSPFVRTILKDEIELIWSIWCDQIKNDEAVWRFINIQKLIIEVEMPLIWFTSIQPSPIEINFLNNYSKNCSVLPIIIDWSKIPYLYFKAWPEIQLSKTEFTITKKIISPLYNDDKNINTPSNISICSCNSLEDIAIQGAQNIINWLILGYKKIAIIELDSLVVRRICSLLERSKVFVFNKVGCKLSNTSAAAFLISFFNVIDEPQKSNKFLIFLKSPYILNDISDKSNYILIIESICR…	SSDC_01820	0.893625	0.824945	0.0781602	0.427157	0.182978	4.21535e-30
PADco_3490	CDS	447640	451026	3387	+	1128	COG1074	L	AAA family ATPase		ATGAATAAAAAAATACAAAAACTCTCAGAAGCGTCCTATGAAATTAATGGTATTTCATCAGAAATTCAATCTTTTATTAATATATCCTGTAACCCGAAATATTCAGTAATAGTAGAAGCTTGCGCTGGTAGTGGTAAAACTTGGTTACTTGTTAATCGTATATTACATATTTTACTAAATGGCGCTGAAACATCTGAAATATTAGCGATTACATTTACTAATAAAGCAGCTAAAGAAATACTTAAACGTTTAATGAATTTATTAAAAGAGCTTTCTTTATCTTCTGATGAAAAAATTTCAATATTATTATATGAACGGGGAATATCTGAAAAAAAAATATTAAAATTTATCCCATTAGCTCGTAATTTATATCAAAAATTAATAATAAAAAATCAAAAT…	MNKKIQKLSEASYEINGISSEIQSFINISCNPKYSVIVEACAGSGKTWLLVNRILHILLNGAETSEILAITFTNKAAKEILKRLMNLLKELSLSSDEKISILLYERGISEKKILKFIPLARNLYQKLIIKNQNLSIYTFHGWFAYLMQITPLFFKSIRGYKLIEFTGKIMEDAYNQLITLVSKSKDESIIKKSLIILYDLVGTSNENIRKLLNIFIDKRVEWWILSRNNKNNAIEILRKLMGKDSKLDARFSLWKNSSKISDINVIVHLLKKGSLINKKRALIIEKILLSNPSANNFSILTNQFFDKNGKLRSNLKTKDLKNELVRYFKSDELLSVNKFDIKFKKIAEYLKELLKRSKESSILLINKALFKLGNIYLNIYQKIKFKKRVIDFSDLEWKI…	SSDC_01825	0.897141	0.864602	0.060159	0.650962	0.0924156	6.22613e-69
PADco_3500	CDS	451247	451459	213	+	70	COG0828	J	30S ribosomal protein S21	rpsU	ATGACTATAATTCGTGTTAAAGAAAATGAACCCTTTGAAATTGCTATACGAAGATTTAAACGAACTATTGAAAAAACAGGTCTATTAACTGATTTACGTGCTCGTGAATTTTATGAAAAACCAACTACGAAAAGAAAGCGTAAATTAGCTGCAGCAATAAAACGTCATTATAAACGTATACGTAGTCAACAATTACCTAAAAAAATGTATTAA	MTIIRVKENEPFEIAIRRFKRTIEKTGLLTDLRAREFYEKPTTKRKRKLAAAIKRHYKRIRSQQLPKKMY	SSDC_01830	0.953052	0.971429	0.0163415	0.374677	0.043615	9.31825e-06
PADco_3510	CDS	451529	453358	1830	+	609	COG0358	L	DNA primase	dnaG	GTGATCTCGCAATTATTTATAAATAATTTAATTAATCGCATAGATATTGTGCATATAATTAGCGATTATATTTCATTAAAAAAAAGCGGCTCTAATTTTGTTGGATTATGTCCGTTTCATGATGAAAAAACTCCTAGTTTTACTGTTTATCCAATTAAAAAATTTTATTATTGCTTCGGGTGTGGTATATATGGTGATGCAATTCAATTTTTAATTAATTATTTAGGATTTCATTTCGTAGAATCTGTTAATTATCTAAAAAAAAATATCGGTATTTACGAAAAAGATGAAAAAAATTATTATTTTAATAACAAAATATTATCTGAAAAATCATCTAAATATTCTCATATAGCTTTAACTAACATAGACTTATCTTTATTAAAAAAAATAATGATATGT…	MISQLFINNLINRIDIVHIISDYISLKKSGSNFVGLCPFHDEKTPSFTVYPIKKFYYCFGCGIYGDAIQFLINYLGFHFVESVNYLKKNIGIYEKDEKNYYFNNKILSEKSSKYSHIALTNIDLSLLKKIMICASNFYKIQLKNSKEAVNFLKNRGLNKEIILRFNLGYAPNEWNALNKVFLDYNNVNILTSSGLIVDKIIDKVNQSSVIKKHKRYDRFRGRIMFPIKNIDGQIIGFGGRLIKDSNEAKYINSPETPLFHKSNELYGLFEAKNAIKKSGYVLVTEGYMDVIGLSQFGFLQTVAILGTTCTSTHIKKILFYTNCIIFSFDGDQAGRRAARRALEVCLIYATDDKIIKFLFLPVKYDPDSYIRKFGSKIFSKKILEAMSLLQFFLEEIIVN…	SSDC_01835	0.899783	0.869707	0.0525011	0.645283	0.0813614	2.32989e-41
PADco_3520	CDS	453451	455409	1959	+	652	COG0568	K	RNA polymerase sigma factor RpoD	rpoD	ATGAAATTTATTAATAAAATAAAAAATAGAAAAGCAAAAGAAAAGGCGTTATTGAAGGATGCATTTTCTTTTAATATGAAATCTAGTAGAGAAGAAATTGAAAATCAAAAAAAAAAGTTAAAAATATTAATTAAAATTGGTAAAGAACGTGGTTATTTAACTTTTTCAGAAATTAATGATTTTCTCCCCGAGGATATTATCGATCAAGAAATAATTGAAAGTATTATTAAAACTTTTCAAGATATGGATATTTCTGTATCAGAACATGTATTAGATACGGAGGCATTAATACTTTCTGATAATATTATCACTAATGTTACTAGCGATGATTATTTTGAAGAAGCGACAGAGGAAGCATTATCTACAGTTGATTCTAATTTTTGTCGAAACAAAGATCCA…	MKFINKIKNRKAKEKALLKDAFSFNMKSSREEIENQKKKLKILIKIGKERGYLTFSEINDFLPEDIIDQEIIESIIKTFQDMDISVSEHVLDTEALILSDNIITNVTSDDYFEEATEEALSTVDSNFCRNKDPIKMYMREMGSVELLTRDGEIEIAKRIEDGLKDMIHAISSCPTTIMEILIAADKISKNEIKIDEIVDGLIDKKFFSHDHVIKKNNKGNNKKNNGEKILVESSSADLSTEQLEKLKYESLIKFSNISFHFDKMRKAFEKEGYNSESYIKAHNNISNEMLGIRFTAKIIEKLCDTLRNQINKVSQIEKQILEIVVNKCGMPRLHFVKVFPENEINLNWIDNEIKVKHDYNLILCRNIPFIKELQQKLINLQIDIVLPLDDLRDINRKMI…	SSDC_01840	0.901573	0.891768	0.0336169	0.593908	0.0566029	3.90237e-48
PADco_3530	CDS	455824	457239	1416	-	471	COG0144	J	16S rRNA (cytosine(967)-C(5))-methyltransferase RsmB	rsmB	ATGTCGCGAAATAATAATATTAATAATTATAAAAAAAATAATAATTCTTTATCATTTTATTTATATAATTCCGCAAAATCTGTTATATATGTAAAAAACAGAATATCTTTAAAAAAAGCTTTTTCAGAAATATTTAATAAAAAAAATATTTCTGAAAAAGCAAAAGGAGCAATAAAAGATATTACTTATTATACTATACGACATCTTCGATTAGTTGAAATGTTATTAAATAAATTAATCAAAAAACCGATAAAAATTTCAATATTAAAAGGATTATTTTTTTGTTCTTTAGCTTTATTAATTAAAACAGAAAATAGAAATATAAAAAATAAAAATAATAACATTAAAAATTATTATAAAATATATACTATAGTTCATCAATCTGTTAATGTTGCCCAG…	MSRNNNINNYKKNNNSLSFYLYNSAKSVIYVKNRISLKKAFSEIFNKKNISEKAKGAIKDITYYTIRHLRLVEMLLNKLIKKPIKISILKGLFFCSLALLIKTENRNIKNKNNNIKNYYKIYTIVHQSVNVAQFNFKIIYAKNMINAILRKFLREKKEIFKKIYNISESYWNYPIWWINHIKITYPNFFQWKNILDIGHKKPPLTLRINQRKTTLISYNKLLKKSGLETTIIGPLAIKLHTPISIYKIPKFLNGFSSIQDAAAQLAAPLLDIRSGMYVLDACAAPGGKTCHLLEIADIKLIAVDNNSSRLNMISENLKRLNLKATLIPLDISKINLKKLSININKKTNNRFKFSENKYFDRILADVPCTGSGVVRRNPDIPWLRRKNDIKKLSKYSYKI…	SSDC_01845	0.907681	0.879237	0.0479557	0.453447	0.105758	3.66264e-24
PADco_3540	CDS	457246	458679	1434	-	477	COG0499	H	adenosylhomocysteinase	ahcY	ATGAATAATTTAAAACAAAAAAATAATTCTATATCAAAAGATTTTGTTATTGCCGATATAAATTTATCCTCATGGGGTAGAAAGGAAATAGAAATCGCTGAAACAGAAATGTTTAGTTTAATTGCTATTCGAGAAGAATTTTTAAAAAGTAAACCTTTGAAAGGTGCGCGAATTAGCGGTTCAATTCATATGACTATTCAAACCGCTGTATTAATTGAAACATTAAAATATTTAGGAGCTAAAGTAAGATGGTCTTCTTGTAATATTTATTCAACACAAGATCATGCCGCTGCAGCAATTGCTAATAACGGTATTCCTGTTTTTGCATTCAAAGGTGAATCTATAAATGATTATTGGGAATTTAATCATCGAATTTTTGAGTGGCCAGGAAACTCCAAT…	MNNLKQKNNSISKDFVIADINLSSWGRKEIEIAETEMFSLIAIREEFLKSKPLKGARISGSIHMTIQTAVLIETLKYLGAKVRWSSCNIYSTQDHAAAAIANNGIPVFAFKGESINDYWEFNHRIFEWPGNSNTEQANMILDDGGDATFLLHLGAQAENNISILSNPCSEEEAYLFKSIKNRLKIHSKWYSSRLKQIKGVTEETTTGVYRLRRMLQDGKLAFPAINVNDSVTKSKFDNLYGCRESLIDGIKRATDVMIAGKIAVIIGYGDVGKGSAQAMRALSAQVWIIEIDPICALQAAMEGFLVVTMEYAQKYGDIFVTCTGNYHVITHDHMRNMKDQAIVCNIGHFDNEIEVSELKKYKWENIKPQVDHIIFPDGKKIILLAEGRLVNLGCGTGHP…	SSDC_01850	0.940725	0.945493	0.0226799	0.525684	0.0431436	1.13823e-35
PADco_3550	CDS	458719	459882	1164	-	387	COG0192	H	methionine adenosyltransferase	metK	ATGCCTAATGATTATCTTTTTACTTCAGAATCTGTATCTGAAGGTCACCCTGATAAAATTGCTGATCAAATTTCTGATGCCATATTAGATGAAATTTTCTTAAAAGATTTAAAAGCCCGAGTTGCTGCTGAAACACTATGTAATACTAATTTAATTGTTTTATCTGGAGAAATAACAACGAATGCTAATATTAATTATGTTAATATAGTTCGTAAAACTATTAAGGAAATTGGATATAATCATATTGATTATGGTATTGATTACAAAAGTTGTGCGGTATTATTAATCTATAATAAACAGTCACCGGATATTGCTCAAGGAGTTAATGAAGGAGAAGGTCTTAATTTTGATCAAGGAGCTGGAGATCAAGGTTTAATGTTTGGGTATGCCTGTGATGAA…	MPNDYLFTSESVSEGHPDKIADQISDAILDEIFLKDLKARVAAETLCNTNLIVLSGEITTNANINYVNIVRKTIKEIGYNHIDYGIDYKSCAVLLIYNKQSPDIAQGVNEGEGLNFDQGAGDQGLMFGYACDETPEFMPAAIYYSHLLVKRQSKLRKNGNLPWLRPDAKSQVTLKYENGKPIAIDTIVLSTQHDPEVSYKSLKEAVIEEIILPIIPGKLLKNTRYLINPTGRFVIGGPKGDCGLTGRKIIVDTYGGAAPHGGGAFSGKDPSKIDRSAAYVARYIAKNIIAADLAKRCQIQISYAIGIAKPTSIMVTSFGSGKISDEKLTLLVKKHFDLRPKSIIKMLNLLRPIYKKTSVYGHFGRKEPEFTWELTDKAEILKASAGF	SSDC_01855	0.927835	0.919897	0.0330425	0.674112	0.0490163	3.26739e-30
PADco_3560	CDS	460780	461583	804	+	267	COG0340	H	biotin--[acetyl-CoA-carboxylase] ligase	birA	ATGAATATTTCTATGCATTTTTTAAATACTTCACGTATTAAATATTTATATTCTAATTATAATACTGATACTGAAATTGATATTCGAACAATTATTTCAACTAATTCCACTAATTTAAATTTATTATCTATAGCAAAGACTGGTTTATTATTTCATCCAACATTTTTAGCAACACAAATTCAAACTTCTGGACGGGGGCGAGCTGGTCGTATTTGGTATTCAGAACCCGAAATAACATTAACTTTTTCTCTCGCGTGGAAATTCAAACTTTCTCTTCAATATTTAACGAGTTTACCTTTAGTAATTAGTCTTGCTTTATCTATTGCATTAAAAGAATTTGGACAAAAAGTACAATTAAAATGGCCAAATGACTTATTATTAAATGGTAATAAATTTTGT…	MNISMHFLNTSRIKYLYSNYNTDTEIDIRTIISTNSTNLNLLSIAKTGLLFHPTFLATQIQTSGRGRAGRIWYSEPEITLTFSLAWKFKLSLQYLTSLPLVISLALSIALKEFGQKVQLKWPNDLLLNGNKFCGILIDTFIDKKNNNSIWAIIGVGLNLGLPRILNNKINIGNISELLKIEREKLLAVFICYLIDALKLFEHYGFSIFIKYWNFNHAYTNQVVNILNLNKPQKGIVIGVEKNGCLLLDTKLGKIIISSGNVSLRLRK	SSDC_01865	0.895522	0.853933	0.0632952	0.671488	0.0942611	6.16844e-15
PADco_3570	CDS	461663	462145	483	-	160	COG0597	O	lipoprotein signal peptidase	lspA	ATGAAAAAAAAATTTTTGTGGATTTTTTTATCTTTTATAATATCTTTTATTGATCAATTAAGTAAAATATTCATAACTAAATTATTTATTTGTAAAAAAATATTAATAATTAATTCTTTTTTAAATTTATTTCTTATATATAACAATAAAAAAATAATATTTAATTTAATTTATGAAAAAATTGATTTACAAAAAAATATATTAATCATAATTAATATTATTATATTTTTTTTAATTATTTATTTTATTAAAATTTTTATAAAAGAATATATTTTTTGTTATGGATTATCGTTTATTTTAGGCGGCGCAATAGGAAATTTTATAGATTATGTTTTATATAACTATGTAATTGATTTTTTTGATATACATATTAATCGCTTACATTGGTTTATATTTAAT…	MKKKFLWIFLSFIISFIDQLSKIFITKLFICKKILIINSFLNLFLIYNNKKIIFNLIYEKIDLQKNILIIINIIIFFLIIYFIKIFIKEYIFCYGLSFILGGAIGNFIDYVLYNYVIDFFDIHINRLHWFIFNISDISIFIGVILIILDQFKNIKYFKKI	SSDC_01870	0.904959	0.8375	0.0690946	0.249654	0.276762	0.000363412
PADco_3580	CDS	462191	465085	2895	-	964	COG0060	J	isoleucine--tRNA ligase	ileS	ATGAATCAAAAAAATAATAATATACCAATTTTTAGAAAAAAAAATAAAAACAAGGATTTAAAAAATAAATATCCAATAAATATAACTAATACAAAATTTCCTATGCGAGGAGAGTTAGTAAAACGTGAACCAGAATGGATAAAAAAATGGCAAGAAAAAAAAATATATTATCAAATTAGAAAAGCATCTATTAATCGACCAAAATTTATTTTACATGACGGTCCCCCATATGCTAATGGAGATATCCATATTGGACATGCGGTTAATAAGATATTAAAGGATATAATTATTAAATTTTATAATATGGATGGTTTCGATGCTCAATATATCCCGGGTTATGATTGTCATGGTATGCCTATAGAAATTCAAATTGAAAAATTATATGGTAAAAACTTATCT…	MNQKNNNIPIFRKKNKNKDLKNKYPINITNTKFPMRGELVKREPEWIKKWQEKKIYYQIRKASINRPKFILHDGPPYANGDIHIGHAVNKILKDIIIKFYNMDGFDAQYIPGYDCHGMPIEIQIEKLYGKNLSPIEIQNKARALAFEKIEKQKIDFIRLGVLGEWDNSYKTMDFLNEANELRAFGVIFKKGYVYHGLKPVNWCFDCKSALAEAEIEYKTKYDFSIYVGFSFAEPEKITNIFNLKNIPNGRGYIVIWTSTPWTIPANQALHVHPEFDYALVHIKNDSSLLLILAFNLVKSCLKKFGLKGDIIGICKGIKLNKIKFFHPLSNININYNRLAPIYLGDYITNDSGTGIVHSAPAYGIEDFLIFKKQKMKDSDIINPVMDDGNFISTLPLFGG…	SSDC_01875	0.921934	0.9139	0.038452	0.628412	0.0611892	9.19507e-69
PADco_3590	CDS	465180	465902	723	-	240	COG1385	S	16S rRNA (uracil(1498)-N(3))-methyltransferase RsmE	rsmE	ATGTTACGTTTTTATTATCCAATTCCATTTATAATTGGTCAGTATTTATATTTACCCGATAATATTGTCAATCATTTAAATGTATTACATATAAAATATAGAAATACAATCATTTTATTTAATGGTTTTGGTGGTGAATATATTGCTAAATTAATATCAATTAAAAAAAAAATTTTGATTAAAATAAGTTCTTTTTCGTCATCCGAAATGGAACTACCATATACAATTATATTAATACAAGCATTACCTGAAAATCGTAAATTTAATTTAATTATTGAAAAATCAGTGGAGCTTGGCGTGAAAATTATACAACCAATTACAACAAATCGTTGTGTTCAACTAAATAATGAGCGTATTACAAAAAAACGAATTCGCTGGAAAAATATAATAATTTCTGCT…	MLRFYYPIPFIIGQYLYLPDNIVNHLNVLHIKYRNTIILFNGFGGEYIAKLISIKKKILIKISSFSSSEMELPYTIILIQALPENRKFNLIIEKSVELGVKIIQPITTNRCVQLNNERITKKRIRWKNIIISATEQSGRNILPILAPNISFNNWLISKIFCKRILLSPRGKQKLSHWANNNQYTQKVELLIGPEGGFTEKEENLASKYGVIILSLGRRILRTETASLVALAILNGAWGEM	SSDC_01880	0.889807	0.86722	0.0579111	0.834246	0.0694173	7.09246e-18
PADco_3600	CDS	465903	466385	483	-	160	COG0590	F, J	tRNA adenosine(34) deaminase TadA	tadA	ATGAATTCCATTAAATTTATGAAACTTGCATTATTGCAAGCTAAGCTTGCCTGGAGAGCTGGAGAAGTACCAGTTGGCGCGGTACTAGTTAAAAATAATATAGTAATTTCATGTGGATATAATCAACAAATTACTAGAAATGATCCAACTGCTCATGCTGAAATTATAGCATTAAGAATAGCTTCTAAAGCTTTAAATAATTATCGTTTTTCTAAAAATTATAAAATATATGTAACTTTAGAACCTTGCGCAATGTGTGCTGGGGCAATCATACATGTAAGATTAGGTGAAATTATTTATGGAACTCCTTCTTTAAAAACAGGAGCTTGTGGTTCTATTATTAATTTATTTAAGGAAAAAAAATTAAATCATCATACTATATTAACTGGCGGAGTTATG…	MNSIKFMKLALLQAKLAWRAGEVPVGAVLVKNNIVISCGYNQQITRNDPTAHAEIIALRIASKALNNYRFSKNYKIYVTLEPCAMCAGAIIHVRLGEIIYGTPSLKTGACGSIINLFKEKKLNHHTILTGGVMKKQCEKLLKSFFIKRRNFIKNKNINIK	SSDC_01885	0.910973	0.90625	0.0393011	0.763316	0.0514874	1.53856e-13
PADco_t0320	tRNA	466478	466551	74	+	-			tRNA-Val		AGGCGCGTAGCTCAGGTGGTTAGAGCGTTACCTTGACATGGTAAAGGTCGTTGGTTCAAATCCAATCGTGCCTA		SSDC_t01964	0.905405	-	-	-	-	-
PADco_3610	CDS	466580	467365	786	-	261	COG0084	L	TatD family deoxyribonuclease	tatD	ATGCTTATTGATTCTCATTGTCATATTAATTTTCCCGAATTATATATACGTTTACCAGAAATATTAAAAAATATGGAAAGAAAAATGGTAAATAAAATCTTATGTGCATCAGTTAATCTAACAGATTTATCAAGAATTCTTTCCCTAACAAATGATTATTCTAACATTTACGCCTCAATTGGAATACATCCAAAATCTAATAAAAACTTAGAAGAACCTAATTTAAAAAAATTAGTATCCTTATCTTCTAATCCTAAAATTATTGCTATCGGGGAAACTGGTTTAGATTATTTTAATTTAAAAGATACTCATTTAATTAAATTACAGCACCAACGTTTTCGTACTCATATTAAAGCATCTTTAATTACAAAAAAACCATTAATTATTCATAATCGCCTA…	MLIDSHCHINFPELYIRLPEILKNMERKMVNKILCASVNLTDLSRILSLTNDYSNIYASIGIHPKSNKNLEEPNLKKLVSLSSNPKIIAIGETGLDYFNLKDTHLIKLQHQRFRTHIKASLITKKPLIIHNRLATGDIIKILKEEKAVPKMGGAGGVMHCFTGSLEVAREIIELGFYISFSGIVTFKNSKILQKVIRSISLKNILIETDAPYLSPVPHRGKINEPAFLYNIAKFIANFRNTSISEIGKYTSDNFYKLFNIK	SSDC_01890	0.915082	0.896947	0.0435492	0.471108	0.09244	3.24759e-15
PADco_t0330	tRNA	467410	467486	77	-	-			tRNA-Asp		GGAGTGGTAGTTCAGTTGGTTAGAATACCGGCCTGTCACGCCGGGGGTCGCGGGTTCAAATCCCGTCCACTCCGCCA		SSDC_t01966	0.987013	-	-	-	-	-
PADco_t0340	tRNA	467522	467597	76	-	-			tRNA-Val		GGGTGTTTAGCTCAGTTGGTAGAGTGACGCTTTTACAAGGCGTAGGTCGGGAGTTCAATCCTCTCAACACCCACCA		SSDC_t01968	0.960526	-	-	-	-	-
PADco_10	CDS	1	882	882	+	293		S	RepA	repA	ATGTTTTTCCGTTACAATAAATTAATTAAAAATGCATTAAAAATCGAAAAAAAAGAAACTAAAAAGGCTAATGCTTTGGGGTATATAGCAAGAACATTAGCTCAAGCTACATTACCTCATACTGATCCAAAACTTCCAATTGGTACACTTTATAGTCGAAATACAGGGCAATTAATCTTGTCAATTATCCCAACAAGTCCGCGTCATGGAATTCCATATGGTTCTATACCTCGTTTAATTTTAGCATGGATTTGCAGTGAAGCTATAAAAACTAAACAGCGTATACTTTTTCTTGGAAAATCACAAAATGATTTTTTAAAACAAATTAATTTACATAATAATGGAAGAGATATTGCTCGTTTTCGTGAACAAGCTTTACGCTTATTTAAATCAGTTATT…	MFFRYNKLIKNALKIEKKETKKANALGYIARTLAQATLPHTDPKLPIGTLYSRNTGQLILSIIPTSPRHGIPYGSIPRLILAWICSEAIKTKQRILFLGKSQNDFLKQINLHNNGRDIARFREQALRLFKSVISIEYSDEKKNDLSSRLLISESSHIFWNTKTNKRQKKWESSLELSDGFFREIIAAPVPIDMRVFHALSKSPLAMDIYTWLVYRIFVLQKSKRSSVFIPWVNLKFQFGVGYPNTNQGFQDFKKRFRLRLKEVLLFYKKAHEHVKENKIGLTLTPCKFHISSY	SSDC_01974	0.859358	0.83	0.068478	1.0401	0.0658376	1.72882e-22
PADco_20	CDS	2324	3502	1179	+	392		I	lycopene beta-cyclase	crtY	GTGAAAAAAAATAATTATTACTGGGATTTTATTTTGGTTGGAGCTGGTCTATGGAATAGTATAATTGCTTGGTACTTACGACAATATAAACCAAAATTAAATATATTATTAATAGAATTAAATTCTAGTATTTCGAAAGATCATATATGGTCTTTTCATCAACATGATATAAGTTCATCACAACATATTTTCATAAAACCATTAATTACTTATTCATGGCCATCGTATCAAGTAAAATTTCCAAAATTTAATCGCCAAATTTTTAGTGGTTATTATTCTATTTGCTCAAAACATCTTAATTCTTGTTTAAAACAAAATTTAGGTAATAATAATTTTTTATTTAACAATAAAACTATAGAAATAATAACTCCAACATCAATTTGTCTGAATAATCGAGAA…	MKKNNYYWDFILVGAGLWNSIIAWYLRQYKPKLNILLIELNSSISKDHIWSFHQHDISSSQHIFIKPLITYSWPSYQVKFPKFNRQIFSGYYSICSKHLNSCLKQNLGNNNFLFNNKTIEIITPTSICLNNREIINANCIIDGRGLKDFQFKGVYQIFLGQQWYLSSPHGLNIPIIMDATINQKKDEYRFIYTLPLTPNSLMIEDTRYTKKSFLTPDMLKNSIHYIQEYAFKNKWKLVKIEREEVGCIPIPFKNKKIIKFKKIVCVGLRANLFHVTTGYSLPIAIQLAENIAKYSTTTTQINFIFLLKLVKKFIIKHQKKQRFFYLLNRLFFLSNPRSHLDIMQYFYSLPEKTISNFYANKLSLFDKIRIFSGKPPISLFQALHTIFFKFIK	SSDC_01989	0.853638	0.786802	0.0911727	0.665273	0.137046	1.01513e-21
PADco_30	CDS	3499	4980	1482	+	493	COG1233	Q	phytoene desaturase	crtI	ATGAAAAAAGCAATTATAATAGGAGCAGGTATTGGAGGAATAGCTTTAGCTATACGTTTACAAACAGCAGGAATTTCTACTATTATTCTTGAGAAAAGGGATAAACCTGGAGGACGAGCTTATGTATACAAACAAGATGGATTTACTTTCGATGCTGGACCAACTGTAATTACCGATCCAAATTCAATCAAATTATTATTTGATTTATCAAAAAATAGAATGGAAAATTATGTTGATTTATTACCAATAAAACCTTTTTATCGATTACATTGGAAAACAGGAAAAATTTTAAATTATGAAAATAATATAAAAGATTTAGAAAAACAAATAGCAAAATTTAACTTAAATGATATAAAAGGTTATCGTCTTTTTTTAGAATATTCAAAGGAAGCTTTTAAA…	MKKAIIIGAGIGGIALAIRLQTAGISTIILEKRDKPGGRAYVYKQDGFTFDAGPTVITDPNSIKLLFDLSKNRMENYVDLLPIKPFYRLHWKTGKILNYENNIKDLEKQIAKFNLNDIKGYRLFLEYSKEAFKEGYLSFASKSFLTIKDMLFILPKLIKIQAWKSVYNIVSQFIENDYLKQAFSFNSLFIGGNPFSTSSIYTLIHALEYKWGVWFPRGGVGALINALIKLFQNLGGSIILNSEVISINAHENKANKVYSKNGQIFNADIIASNADLINTYRNLLSQYTFGKKKYINLIKKKMSNSLFIIYFGLSKQYPHLAHHTIFFPSNYKKSIENIFGKNFSTNNISIYLHSPSVTDLSLAPLGCSVFYALIPVPNLDNTSINWSEESVKFKNIVFK…	SSDC_01994	0.904184	0.884381	0.0510309	0.865944	0.0589309	4.09664e-40
PADco_40	CDS	4977	5969	993	+	330	COG1562	I	phytoene/squalene synthase family protein	crtB	ATGAATAATTATTCTATTTTAAAGTTAGCAAATAAAATTATAAAAACCGGATCAAAAAGTTTTTCATCAGCTATAAAACTTTTTGATCCGGTAGTTCGCTATAAAATACTTATGCTTTATGCTTGGTGTCGTTATTGTGATGATGTTATTGATAATCAAATTTGTGGAAATAAATCTAAATCTTTGCAAAAAAAAAAAAAAAATAATATCAAATATAAATTAAAAATATTACGTATAAAAACAAAAAAAGCTTGTATTGGATTCAAAATGAAAGAACCGGCCTTTTTAGCACTTCAAAAAATAATATCTATTTCTAATTTTCCAGTTAATTTACTTTTTGAACATCTTGATGGTTTTGAAATGGATGCAACTAAAAGATCTTATATAACATTAGATGAA…	MNNYSILKLANKIIKTGSKSFSSAIKLFDPVVRYKILMLYAWCRYCDDVIDNQICGNKSKSLQKKKKNNIKYKLKILRIKTKKACIGFKMKEPAFLALQKIISISNFPVNLLFEHLDGFEMDATKRSYITLDETLDYCYHVAGTIGLIIAHLIGVKEKNTLNCARNLGIAFQLTNISRDIIDDFYIDRCYLPLNWLKNEGLNKLNFTLIENRKKLFKIVTRILDVAEFYYSSSLVKLNTLPLRSTLAIVTAWSIYREIGIKIRKYKHKAWNKRQYIKFHEIVKIFLTISWKIIIFRITTKLNIIIKKIFLTFFLKYVKIIIKIIKFKNKK	SSDC_01999	0.847936	0.790909	0.0862954	0.825763	0.104504	4.58708e-17
