# Supplementary material for: Comparative Genomics Underlines Multiple Roles of Profftella, an Obligate Symbiont of Psyllids: Providing Toxins, Vitamins, and Carotenoids
Source: Genome Biol Evol. 2020 Aug 14;12(11):1975–87. doi: 10.1093/gbe/evaa175 (PMC7643613; doi:10.1093/gbe/evaa175)
Supplement: evaa175_Supplementary_Data [file evaa175_supplementary_data.zip › TableS2_Content_difference_200502.xlsx]

## Sheet: Sheet1
Table S2A. Genes found in Profftella_Dco, but not in Profftella_DC
Gene ID	Product	COG ID	Functional Category
mscS	mechanosensitive ion channel protein	COG0668	M
lpdA	dihydrolipoyl dehydrogenase	COG1249	C
hflK	FtsH protease activity modulator	COG0330	O
hflC	protease modulator	COG0330	O
rpiA	ribose-5-phosphate isomerase	COG0120	G
qor2	NAD(P)H-quinone oxidoreductase	COG0604	C
dppA2	ABC transporter substrate-binding protein	COG0747	E
yhfA	OsmC family protein	COG1765	O
xthA	exodeoxyribonuclease III	COG0708	L
Table S2B. Genes found in Profftella_DC, but not in Profftella_Dco
Gene ID	Product	COG ID	Functional Category
wcaG	NAD-dependent epimerase/dehydratase	COG0451	MG
dppC	dipeptide/oligopeptide/nickel ABC transporter permease	COG1173	EP
hemC	porphobilinogen deaminase	COG0181	H
efp	elongation factor P	COG0231	J
apaH	diadenosine tetraphosphatase	COG0639	T
trpD	anthranilate phosphoribosyltransferase	COG0547	E
ung	uracil-DNA glycosylase	COG0692	L
cysI	sulfite reductase subunit beta	COG0155	P
cysH	phosphoadenosine phosphosulfate reductase	COG0175	EH
cysD	sulfate adenylyltransferase subunit 2	COG0175	EH
cysN	sulfate adenylyltransferase subunit 1	COG2895	P
cysG	uroporphyrin-III C-methyltransferase	COG0007	H
cbiX	cobalamin (vitamin B12) biosynthesis CbiX protein	COG2138	S
pepA	leucyl aminopeptidase	COG0260	E
rhoD	rhodanese-related sulfurtransferase	COG0607	P
eno	phosphopyruvate hydratase	COG0148	G
