# Supplementary material for: Comparative Genomics Underlines Multiple Roles of Profftella, an Obligate Symbiont of Psyllids: Providing Toxins, Vitamins, and Carotenoids
Source: Genome Biol Evol. 2020 Aug 14;12(11):1975–87. doi: 10.1093/gbe/evaa175 (PMC7643613; doi:10.1093/gbe/evaa175)
Supplement: evaa175_Supplementary_Data [file evaa175_supplementary_data.zip › TableS3_CRDco_genes_200503.xlsx]

## Sheet: gene_list
Table S3. Gene list of Carsonella_Dco
Locus	Feature	Start	End	Length	Strand	Peptide length	COG	Category	Product	Gene ID	Nucleotide sequence	Amino acid sequence	Ortholog in Carsonella_DC	Nucleotide indentity	Amino acid identity	dN	dS	dN/dS	P-Value(Fisher)
CRDco_0010	CDS	1	1332	1332	+	443	COG0486	S	tRNA uridine-5-carboxymethylaminomethyl(34) synthesis GTPase MnmE	mnmE	ATGAAAAATATTATTGTTGCAAAAGTTACTCCTGATGATTTAACATCAATTTGTGTTATTAGATTATCCGGAAAAAGATTGAGAAAATTTATAAAACCTTTAATTAAAAAAAAATTAAAAATTCAAAAATTAGAATATACAAAATTATATGGACTAGATAATCAATTTATAGACTTTATATTAGTAGTCTTTTTTAAATCACCTAAATCGTTAACAGGTGAAGACGTTATTGAATTTCATTTACACGGTAACTTACATTTATCAACAATAATAATGGAATATTTAATCAAATTAGGCGCTAAGATTGCAAGACCAGGAGAATTTTTAGAAAGAAGATATTTAAACGGTAAAATTTCTTTAATGGAATGCGAAATGATTAACAATAAAATTATTTATAAT…	MKNIIVAKVTPDDLTSICVIRLSGKRLRKFIKPLIKKKLKIQKLEYTKLYGLDNQFIDFILVVFFKSPKSLTGEDVIEFHLHGNLHLSTIIMEYLIKLGAKIARPGEFLERRYLNGKISLMECEMINNKIIYNSEYMFKLTSNSEKDMYLCIIKNSRFKINMLIICLEFILINEKETLLKDFIFIKKFLKKFKNFINILLKKISKIKYFKKIFEIMIMGRRNVGKSTLFNKLCLQYDSIVTNIPGTTTNTITKQIYFTSKTFNLNDTAGLKIKTKNLIEKIGIMKNINKSYEGNLVLYIIDKFNLKKVFYNTPLDFFDKIKSNELIIIVNKCDIFGVKEGIYKINNLFIIFLSAKHSVLIFRLKCFISKIIENEKLLLNNNMNYENVKLLFNECSIFYK…	CRDC_00005	0.933934	0.943567	0.0221944	0.597363	0.0371539	3.2334e-39
CRDco_0020	CDS	1332	2840	1509	+	502	COG0445	D	tRNA uridine-5-carboxymethylaminomethyl(34) synthesis enzyme MnmG	mnmG	ATGATTTTTAATGTTATTGTAATTGGTTCTGGACATGCTGGTATTGAAGCTGTATGTGTTTCTTCTAAAATATGCAATAAAGTTAAATTAATTACTTCAAATATAGAAAGTATTGGAATATTATCATGTAATCCATCAATAGGAGGAATTGGTAAAAGTCATATTGTTCAAGAATTAGAAATATTAGGAGGAATAATATCAGAATCTTCTGATTATTCTAGAATCCATTCCAAAATTTTAAATTTTAAGAAAGGAGAATCTGTTCATTCTTTAAGATATCAAATAGACAGAATTTTATATAAAAATTATATATTAAAATTATTATTTATTAAAAAAAATATAGTTATTGAACAAAATGACATTAAAAGTATTGTAAGATTTAAAAAAAAAATATTATTA…	MIFNVIVIGSGHAGIEAVCVSSKICNKVKLITSNIESIGILSCNPSIGGIGKSHIVQELEILGGIISESSDYSRIHSKILNFKKGESVHSLRYQIDRILYKNYILKLLFIKKNIVIEQNDIKSIVRFKKKILLIDIFNCINISKNIILCVGTFINSKICIGKNIFKFGRYNEKTFNLSISLKKIKLFISRLKTGTPPRIDINYINYNKISIQYSDYTKYFGKIFNYNNNIKCFITKTNINIHKFIKKKFKNTSIYIGNISSLGPRYCPSIEDKIYKFPTTKNHQIFLEPEGYYSRELYLNGLSTSLSLENQKKLIKKIIGLNYNYIIRFAYNIEYDYFDPRCLNQTLNIKFASNIFLSGQINGTTGYEEAAAQGFVAGVNASRKSINLPLWKPKKWNSY…	CRDC_00010	0.931743	0.960159	0.0171422	0.724662	0.0236554	8.77657e-57
CRDco_0030	CDS	2806	3498	693	+	230	COG0356	C	F0F1 ATP synthase subunit A	atpB	ATGGATATATTAAAAAATATTTATTTAAATTTTGAAAAAATTTTAAACAATGATTTTTTTAAACTTGATTTATTAATTATTTTATCATTATTAAAAATAATTATTATTTTCTGTTTTAAAAATTACAATTTAAAATTTTTTTTTAATTATTTTAAAAACACAATAAAAAAAACTATTAATAAAATTAATAGAAAAAGTATTTTTTCCTTTTCTATAATTTTTTTTTTAAATTTATTAATTTCTAATTTGATGGATTTATTACCAATAAATCTATTAAAAAAAACACTATTTGATTCAGTGAGTCTTTTACCAACTTCAGATATAAATATAACTTTTAGTTTTTCAATAATATCTTTTATAATTATAATTTTTTTTTCTATAAAAAATAACGGATTTTTT…	MDILKNIYLNFEKILNNDFFKLDLLIILSLLKIIIIFCFKNYNLKFFFNYFKNTIKKTINKINRKSIFSFSIIFFLNLLISNLMDLLPINLLKKTLFDSVSLLPTSDINITFSFSIISFIIIIFFSIKNNGFFNFLINFTKSPIQNKYMIFFNLIIETISFIMKPISLSLRLFGNIFSSEIIFNLIDNMNTVSNIILNLIWLIFHYLILPLQAFIFITLVIIYISQLLKH	CRDC_00015	0.917749	0.878261	0.0551073	0.261347	0.210859	1.0295e-07
CRDco_0040	CDS	3500	3730	231	+	76	COG0636	C	F0F1 ATP synthase subunit C	atpE	ATGGATATAAATTTAATTTTAGCAGCATCTATTATGATGGGGTTAGCTTCTATTGGAACAGGAATAGGTTTTGGTATTTTAGGTGGAAAACTATTAGAATCTATTTCTAGACAACCAGAATTAGAAAATTCATTATTGAATAAAACATTCTTAATAACAGGTTTATTGGATGCTGTTCCAATGATAAGTGTAGGGATAGGATTGTATATCATTTTTATTTTATCCAAATAA	MDINLILAASIMMGLASIGTGIGFGILGGKLLESISRQPELENSLLNKTFLITGLLDAVPMISVGIGLYIIFILSK	CRDC_00020	0.952381	1	NA	0.489488	0	NA
CRDco_0050	CDS	3736	4191	456	+	151			putative F0F1 ATP synthase subunit B		ATGAATATCAATTTTACTATATTGAATGAGATAATATCTTTTTTAGCTTTTTTTGTTTTTTCATGTATTTTCGTTTTTCCTGAAATTATAAAAAATAACAATGATTTTGAAACATTAAATTTTAAAAATCAAATATTTTCAAAATGCAATAAAACTTTTATTAACAAAATTGAAGCAAAAATAAATTTATTAGAATTTTTTATAAACAATGAATTAAAAATATTTTTGAAAAATATAAATAATATTATAGAAGTAAAAAGGGATAAACTCATTTTAACAATATTATTAGAAAAAGATTTTTTAATTAAACAAATTAAAAAAATTTTAAAATTTAATTATTTAAGATATATAGATATTTTTTTTCAAGAGCTTAGAACTTCTTTTTTAAAAAGTTTTAAA…	MNINFTILNEIISFLAFFVFSCIFVFPEIIKNNNDFETLNFKNQIFSKCNKTFINKIEAKINLLEFFINNELKIFLKNINNIIEVKRDKLILTILLEKDFLIKQIKKILKFNYLRYIDIFFQELRTSFLKSFKKIYIEIINYNNEFLVNHD	CRDC_00030	0.910088	0.89404	0.0485019	0.474086	0.102306	5.29872e-11
CRDco_0060	CDS	4184	4366	183	+	60			hypothetical protein		ATGATTAAATTTTTTACTAAAAAAATAATTTCTATAATAAATAAAAGAATTTTTTTTTTGATTTTTGTAACAATTTTATTATATTATTTTAAAAAAAAAAAAAATATAGGTAAAGGTATAATGAAACGAATTTCATGGAAAGCTAGAATTGGAAATTTTATTTTAAAAATTTTATATAGATAA	MIKFFTKKIISIINKRIFFLIFVTILLYYFKKKKNIGKGIMKRISWKARIGNFILKILYR	CRDC_00035	0.885246	0.783333	0.108424	0.262795	0.41258	0.100104
CRDco_0070	CDS	4368	5813	1446	+	481	COG0056	C	F0F1 ATP synthase subunit alpha	atpA	ATGAAAAAATATGGTATTGTAAACAAGATATATGATGGTATTGTTGAAGTAATTGGATTAAAATTAGCAAAATATGGAGAAATGATAAAATTTGAAAATAATGAAAAAGGAATTGTTTTTAGTTTAAATAAAAATAATGTAAATATAGTTCTAATAGATGATTTAAAAAATTTAACACAAGGACAAAAATGTTTTTGTACAGAAAAAATTTTTGAAATACCAGTTGGTTCTGAGTTATTAGGAAGAATAGTAAATTCAAAAGGTGAGTTTATAGACAATAAAAAAAATATTTTTCTTAAAAATAGAGAAACGGTGGAAAAAATTGCTCCTGGTATTATGGATAGAGAATCTGTAAATGAGCCATTGTTAACTGGAATAAAATCAATAGATTCAATGATT…	MKKYGIVNKIYDGIVEVIGLKLAKYGEMIKFENNEKGIVFSLNKNNVNIVLIDDLKNLTQGQKCFCTEKIFEIPVGSELLGRIVNSKGEFIDNKKNIFLKNRETVEKIAPGIMDRESVNEPLLTGIKSIDSMIPIGKGQRELIIGDRQTGKTTIAIDTIINQKDKNVICVYVCIGQKISSLINVINKLKYYNCMDYTVVVAATAADSAAEQYISPYAGCTIGEYFRDLGKDCLIIYDDLTKHAWAYRQISLLLRRPPGREAFPGDVFYLHSRLLERSSKINKYFLEKKKIFNKNNGTLTAFPIIETLEGDVTSFIPTNVISITDGQIFLDTNLFNSNYRPAINVGLSVSRVGGAAQYKIVKKLSGDIRIMLAQYRELESFSKFSSDLDIVTKTQLYNGE…	CRDC_00040	0.935038	0.960499	0.0160101	0.968083	0.0165379	3.2337e-62
CRDco_0080	CDS	5810	6562	753	+	250	COG0224	C	F0F1 ATP synthase subunit gamma	atpG	ATGAATATAAAAGAAATGAAAATACAGATTAATATTTTAACCAATATTAATAAAATAACAAATACAATGAGTATGATTTCTTTTTCAAAAATGGGTATAATTTCAAAAAGATGTAAAATTTTAAATAATTTATATAAAGAAACTAGAAAAATAATCTTAGAAAATTATATTATTAAAAATAATAAAATTAATTGTTGTATATTAATTACAACAAATAAAGGATTTTGCGGTAGTATAAATAATGAATCAATAAAATTTTTTTTAAAATTTGTAAAAAATAATAAAAATTTAGATTTAATAATAATTGGTAAAAAAGCAATTGATTTTTTTGAAAAAAAAAATATATATATTAAAAAAAAAATTATTTTTAATGAAAAAACGGATATTTTTTTTTCAAAA…	MNIKEMKIQINILTNINKITNTMSMISFSKMGIISKRCKILNNLYKETRKIILENYIIKNNKINCCILITTNKGFCGSINNESIKFFLKFVKNNKNLDLIIIGKKAIDFFEKKNIYIKKKIIFNEKTDIFFSKDIIELLKSYKNIFFISSKIINNSIKSIKTELFIKKKKYFYEKKNLNYRFLLEKYINYSLKHLFYENYHCELKSRMITMKSAADSSKKIIKNMNIIKNKIRQFKVTQEMLEIINGSYL	CRDC_00045	0.928287	0.916	0.0363456	0.508588	0.0714638	6.57316e-16
CRDco_0090	CDS	6559	7902	1344	+	447	COG0055	C	F0F1 ATP synthase subunit beta	atpD	ATGATAGGAAGAATAATTCAAGTACTGGGTTCTATTTTGGATATAGAATTTAAAAAAAAAAATATTCCAAAAATATATAATGCTTTATTTATTCCTGAAACAAATATTTATTTAGAGGTGCAACAACAAATTGGTAAAAATATTGTTAGGACTATTGCTTTTGGTAATACTAATGGTATTAAAAGAAATACAATTGTTGTTGATACAGGAAAACCTATTTTAACGCCTGTTGGCGACTGTACGTTAGGAAGAATTTTAAATGTTTTAGGTGATCCTATCGATAATAAAGGAGATATTCTCTCAAAAAAAAAATTACCAATTCATGCACTTCCTCCAAAATTTTCAAATCAAATTTTTAATAATAATATCCTAGAAACTGGTATTAAAGTGATTGATTTG…	MIGRIIQVLGSILDIEFKKKNIPKIYNALFIPETNIYLEVQQQIGKNIVRTIAFGNTNGIKRNTIVVDTGKPILTPVGDCTLGRILNVLGDPIDNKGDILSKKKLPIHALPPKFSNQIFNNNILETGIKVIDLLCPFLKGGKIGLFGGAGVGKTVNMMELIRNIAIEHKGCSVFIGVGERSREGNDFYHEMKESNVLDKVSLIYGQMNEPSGNRLRVALTGLSIAEEFRNSGKDVLLFIDNIYRFTLAGTEVSAMLGRTPSAVGYQPTLAEEMGKLQERISSTKNGTITSVQAIYVPADDLTDPSPSTTFTHLDSTIVLSRQIAELGIYPAIDPLESYSKQLDPYIVGEEHYKVANEIKFYLQKYKELKDTIAILGIDELSDNDKLIVSRARKIQKFFS…	CRDC_00050	0.94122	0.973154	0.0110375	0.927635	0.0118986	3.75168e-56
CRDco_0100	CDS	7899	8141	243	+	80			hypothetical protein		ATGAATGTATTTATTATAAGCGAATACAATGAAGTATTCTACAGTGATATTAATTTAGTAAGATTATTTTTTAATAAAAATTCATTTTCTGTTATGAATAATCATGTGCCTACAATTGGAAGAATTAGTGTTATTTCTTTCAAAAAAAAAGATAAAATCTATTTATATTGTTTAAAAAATGCTCATTTTATTCAAAAAAAAAATTTTTTAAATATAATTTGTGATAATTATGAACTTTTATAA	MNVFIISEYNEVFYSDINLVRLFFNKNSFSVMNNHVPTIGRISVISFKKKDKIYLYCLKNAHFIQKKNFLNIICDNYELL	CRDC_00055	0.917695	0.925	0.0385054	0.936361	0.0411224	1.6518e-08
CRDco_0110	CDS	8128	9015	888	+	295	COG0078	E	ornithine carbamoyltransferase	argF	ATGAACTTTTATAATAAACATTTATTAAATGATTTTAATTTAAAAAAATATGAATTATTAACTATTCTAGAGTTAAAAAGAAAAAATTTTTTGTTTTTTTTTAAAGAAAAAATATGTATAATAAATGAAAAACAATCACTAAGAACTGTTAATTCTTTAATAAATGTTTTGAACTTTTTTAATATAAAATTTTCGATTATAAATAATAAACATAATTTTAAAAAAGAAAATATTAAAGATTTTTCTAGAACTATAGGAATATTATATAATTATATTTTTTATAGAGGAAACAACGATATTATTTTAAAAATAATAGCTAAATTTTCTGGATCTGTAGTAATTAATTTATTAAGTAATAATTTTCATCCAATTCAATCAATTTCAGATATTAGTAATTTA…	MNFYNKHLLNDFNLKKYELLTILELKRKNFLFFFKEKICIINEKQSLRTVNSLINVLNFFNIKFSIINNKHNFKKENIKDFSRTIGILYNYIFYRGNNDIILKIIAKFSGSVVINLLSNNFHPIQSISDISNLINQKIIYFFGNFNSNVIKSTIINLSKLDKILIIFSPKIYWKPNFFKKIFSNNRIIITEKLIITNKKCSFYNDTWVSMNETIFEKKLSKLINYQLNRKIFHYLKINKIFHCLPSYNNNKFISSEIDNFSFESKFTFFEKQIIDKIRVLNSYFILNKKSFFKVF	CRDC_00060	0.925676	0.925424	0.0354177	0.352344	0.10052	3.57794e-17
CRDco_0120	CDS	9204	9647	444	-	147	COG0757	E	3-dehydroquinate dehydratase	aroQ	ATGTATTTATTTAATAAAATTATAAAAATATTAATAATAAATGGCCCCAATTTAAATATTTTAAAAGAAAGAGAATATTTTTATTCTCAAGAATCTTTTAAAAAATTTAAAAAAAAAATAAATTTTTATTCAAAAAATATTTTTGATATTATTTTTTTTAATTCTAATTGCGAAGGAAAAATTATTAATTTTATACAAAAAAACAAAAATGCTAATTGGATACTTATTAACCCAGCAGCTTATAGCCATTATTCGTTAAGTTTGTTAGATTGTTTAAAAACTTTTAAAGGTATTATAATAGAAATACATATTACAAATGTATACAAAAGAGAATTTTTTAGATCTAAATCATTAATTTCTTTAAGATCAAATATTATTATTTCTGGCATGTCTTTAGAT…	MYLFNKIIKILIINGPNLNILKEREYFYSQESFKKFKKKINFYSKNIFDIIFFNSNCEGKIINFIQKNKNANWILINPAAYSHYSLSLLDCLKTFKGIIIEIHITNVYKREFFRSKSLISLRSNIIISGMSLDGYFLSIDYIIKKCL	CRDC_00070	0.952703	0.959184	0.0159206	0.309107	0.0515052	4.45243e-10
CRDco_0130	CDS	9623	11530	1908	-	635	COG0021	G	transketolase	tkt	ATGTTATTTAATTTAATAAACAATGCAAGACTAATATGCATTAAAGCTATACAAAAAGCAAATTCTGGACATCCAGGTATGCCTTTAGGTATTTCTGATATTTTTGTTATTTTGTGGAATTATTATTATAAAAATAATTTAAATAATACAAATAATATAAATAAAGATAAATTAATAATATCAAATGGTCATGGTGCAATTATACAATATGTACTATTGTATTTATCAAAGCTATATAATATAAATGATATAAAAAATCTTAGAAAATTTGGATCCAAAACTCCAGCTCATCCCGAGATTTCGGAATTTGTTGATGCTTCAACCGGGCCTTTAGGACAAGGGGTTGGGATAGGAGTTGGGGTTGCATTAAAAAATAAGATTCTTTTTAAAAAATTTAAT…	MLFNLINNARLICIKAIQKANSGHPGMPLGISDIFVILWNYYYKNNLNNTNNINKDKLIISNGHGAIIQYVLLYLSKLYNINDIKNLRKFGSKTPAHPEISEFVDASTGPLGQGVGIGVGVALKNKILFKKFNKKINLFNNKIWIVCGDGCLMEGVSTEVVSFSGNLFINNLILIYDSNNISIDGNTNNYFKENIKQKFYSMNWDVIGPINGHNYKEILFSFKKALKNYFPVLIIFKTIIGFLSSDKSFSEKVHGAIFTKYEIINIYKNFTIKYIFKKKYYYDIKKKYFFWYIFKNYYKFLELIRLLNNIYIKFNLIDLFLEKFSFSNNKSTRYISSIILKKIYEFNEIIGGSADLSSSNLTKPKNIYSITKKNFNNKYINYGVREFGMCLINYGLSLS…	CRDC_00075	0.910424	0.902362	0.0416676	0.84636	0.0492315	2.51087e-58
CRDco_0140	CDS	11490	13166	1677	+	558	COG0209	F	ribonucleotide-diphosphate reductase subunit alpha	nrdA	ATGCATATTAGTCTTGCATTGTTTATTAAATTAAATAACATGTTAAAAATAAAAATTTTGATTTTAAAAATTTATTCTTTTAGTAATTATAAAACAAATGTACTAAATTTAATGTTTAAAAAAAAAAAGTATTCAAAAAATATAAATTTATTATATTATTTAATAAATAATTTTATTTATATATTAAAAAAAAATATTAGCGCTTTGTTATATTTATTAATTTGTAATTATTATTCTAAAATTAACGCATCAATATACAATAGATTTTTATTTTTTAAAAAAAATATTTATTCATCAGAAATTTTTGAAAATTATAATTTAGAAGAAGTGTTTTTTTTTTTGTATAGAACTAAATTAAATAAAATACTAAGCATAAAATCAATTAAAAAAATTTATACC…	MHISLALFIKLNNMLKIKILILKIYSFSNYKTNVLNLMFKKKKYSKNINLLYYLINNFIYILKKNISALLYLLICNYYSKINASIYNRFLFFKKNIYSSEIFENYNLEEVFFFLYRTKLNKILSIKSIKKIYTNVLFKIDRTPYETLIDRYTNTFLYSFINIDKKVKNILKFYISYTNENFFYFLKNIKKVCSLIHLSKEEYSKKMYIGMQRHSNNKFPHYLYYLINILFKKQIFKINISLEIYNFDFLKILRTIKDFKKLKLNIIVGIPDLFIEYVIKKKNWYLFDSIEIRKKYSFFLQSFYDEYIGYGSFRNNYEKVLKNNKILKISINSNKIIKFVIKNNIEIIFTDKTNRNNINKHISCLLPNFFHSKIFDRNNYFNRKLFYLKNVNVCLQRNNI…	CRDC_00080	0.899225	0.897849	0.0419086	0.420093	0.0997604	2.48188e-37
CRDco_0150	CDS	13147	13866	720	+	239	COG0685	E	5,10-methylenetetrahydrofolate reductase	metF	ATGAAAAAAATAAGTTTTGAAATTTTTCCTGAAAAAGATATAAAAAAAAGTATAGAATTTATAAATTTTTTAAAAAAAAAAAATCCTGATTTTATTTCAATAACATGTAGTAAGGAAGACAACTATAGTTTTATTGAAATAATTAAAAAGAATACAGACATTAAAATAATTCCTCATATTATCTGCAACACATTGTTTTCAGTAATAATAAAAATATTAAAATTTATAAAAATAAAAATTTTTAGTTTTATTATTATTTCTGGTGATGATTGTAAAAATAATTCTTATAATTATATTGTCAAAATTAGACAATTATTTGGTCATATTATAAAAATTTACTCAGGTATTTATCTGGAAGAACATAAAATAACTAAAAATTTTAATAAAGAAGTTCTTTTT…	MKKISFEIFPEKDIKKSIEFINFLKKKNPDFISITCSKEDNYSFIEIIKKNTDIKIIPHIICNTLFSVIIKILKFIKIKIFSFIIISGDDCKNNSYNYIVKIRQLFGHIIKIYSGIYLEEHKITKNFNKEVLFVYKKKKIGINLFLTQFFYNFSIIKYYLNILKKSGVSKILIPGIFPKKKIQDVLNFTNKCKIEIPNWIVKNYNFINFKNYYLSNLKNFNHFHFYTFNKTKNILYYLK	CRDC_00085	0.891667	0.866109	0.059945	0.517741	0.115782	3.04892e-17
CRDco_0155	CDS	13854	14006	153	-	50			hypothetical protein		ATGATAAAATCTAATAATATTTTGTTGTTATACAAAAAATATCATAAAACATTTTTTTTTTATAAAAAAAAAAAATACATTTCTTGTAATTATAAAATAATATTAAACAAAAAAGTGTTTATTAGTTATAAGAATAAAATTTATTTTAAATAA	MIKSNNILLLYKKYHKTFFFYKKKKYISCNYKIILNKKVFISYKNKIYFK	CRDC_00090	0.882353	0.84	0.096618	0.254312	0.379919	0.0442707
CRDco_t0010	tRNA	14134	14207	74	+	-			tRNA-Ile		GGGATTATAGCTCAGTTGGTTAGAGCATGCCTCTGATAATGGCAAGGCCAATAGTTCAAATCTATTTAATCCCA		CRDC_t01077	0.945946	-	-	-	-	-
CRDco_0160	CDS	14195	15244	1050	-	349	COG0624	E	succinyl-diaminopimelate desuccinylase	dapE	ATGCTATTTAATTTTTATATTTTTTTATTATTTTTTTTAAACAAAAAAACGTTATCATATTGTAAAGAAATAATTTTTGTTGAAATAATAAAATACTTAAAATTAAATAAATTTGAAATAATAAAAATTAGAAAAGTTATAAATTTATTAATAATTGATAAAAAAAAAGAAATTTATGCTGGTCACATAGATATTGTTGAATCAGGATATATTTCCTGGATAAAGAAAAATTTTTCTTGTATATGCTATAAAAAAAAAATTATTTGTAGAGGAGTGGTTGACATGAAAGGAGGTATATGTGCGTTTCTTTTTTTATCAAAAAATAAAAATTTTATTTTAACAAATGATGAAGAAAATTTGTCAATTTATGGAACACAATATATTGTGAATATATTGATA…	MLFNFYIFLLFFLNKKTLSYCKEIIFVEIIKYLKLNKFEIIKIRKVINLLIIDKKKEIYAGHIDIVESGYISWIKKNFSCICYKKKIICRGVVDMKGGICAFLFLSKNKNFILTNDEENLSIYGTQYIVNILIYRKKKYYLFYSGEPTSDSQIGDNIRISRRGSYNFNLIFIGKQKHCAYIGKNIINYSIQKLIKINKNIFYNEIFEINNIFSGSGIDNTTPNIFYVKINYRFFHYKNIILFKKKIFQFLKKKKNYFKWIFSGIPFICYKNFYLKLIFNSVNYIQNIFPKINFLGGTSDLRYCYYFYNKSNCFEIGLLNNTIHKTNENSDFDNIYILYLILKKFKNGIK	CRDC_00095	0.900952	0.905444	0.0409584	0.81583	0.0502046	4.07823e-37
CRDco_0170	CDS	15244	16188	945	-	314	COG2171	E	tetrahydrodipicolinate N-succinyltransferase	dapD	ATGATATATTTTTCTATAATAAATTACAAAATAAACAGTAAAAATAAGATATTTTTTTGTACATTTATAGCAATTAAAAAAAACATTTCATTTTTAAAAATAAAAAAAAATTATAAAATATTTTTAAATATAAAACAAACTATATATTTAATGTTTTTATTAAATTGTTGGAAGAAAATTTTTTTTAAAAATAATGTTTTATTGATAACAATTATAAACAATGAAGTTAATTCTAACATAGATGGATTATTTAAATTATATTTAATTAGCAAAGGGTTTTATAAAATTCATTCTATAAATTTAAATAAAATTTTTTCTAAACTTGAAACATTAATTTGGTCAAATATTGGAGTTTATTCATTAAATGATGTTGAAAAAATTTTTAAAAATAAAAATAAT…	MIYFSIINYKINSKNKIFFCTFIAIKKNISFLKIKKNYKIFLNIKQTIYLMFLLNCWKKIFFKNNVLLITIINNEVNSNIDGLFKLYLISKGFYKIHSINLNKIFSKLETLIWSNIGVYSLNDVEKIFKNKNNILIESIDKIPFLTKFIIPKKVRISNTNRVRLGSFISEGTTVMSEGYINFNTFIGKNCMIEGRVSSGVYISNNTDLGGSSSIMGTLSGGGKIIISIGNNCLLGANSGIGFSLGNNCIIEAGLYITSGMKIFLIIKKKYIIVKAKVLSFINNLIFYRNSLNGRIECCKNLQNIFKINKILHIN	CRDC_00100	0.932418	0.936306	0.0260686	0.662491	0.0393493	1.26335e-28
CRDco_0180	CDS	16185	16886	702	-	233	COG0024	J	methionine aminopeptidase	map	ATGAAAAATTTTTATATTCATTCTTTTTTAAAATCTGGTTATTTTAATAGTTTTATTATTAGTTTAATAAGTAATTATAAAAATAAAATTTGGGAAATAGATTATATTTGTTTATATTATTTAAAAAAAATAAAATGTAAATCTTCTACTATCAATTATAACAAATATAAATTTTCTTCTTGTTTATCAATTGAAAATATTATTTGTCATGGTATACCAATATTAAAAAATTATTTTTACAAATTTATAAAAATAGATTTATCTATAAAATATAAAAAATTGCATAGCGATAGCTGTTTCAACAGTAACTATTATAAAAAAAAAAATTATTTTTTTAAATTTTTTTTTTATAATATTATAAAAAAGATAATAAATTCTCATTATTCTTTTTTTAAAAAA…	MKNFYIHSFLKSGYFNSFIISLISNYKNKIWEIDYICLYYLKKIKCKSSTINYNKYKFSSCLSIENIICHGIPILKNYFYKFIKIDLSIKYKKLHSDSCFNSNYYKKKNYFFKFFFYNIIKKIINSHYSFFKKIITNNNFKNIYINEDFCSHGIFRKLHNKLIIYHNNNNNNEKFQNFDSFTIEPMFLFKNKKGYFYKNVFFSFKHNLSFQWEHTLYYMNKKIIITTLRKNEL	CRDC_00105	0.924501	0.914163	0.0350044	0.444093	0.0788222	2.83049e-16
CRDco_0190	CDS	16866	17519	654	+	217	COG0052	J	30S ribosomal protein S2	rpsB	ATGAATATAAAAATTTTTCATTTGTTATCAAAATTTGTATATTTGGGAAATATACGTAAAAACAGAAATAATTTTTTAAAAAATTTCATTTCTTTTAATTATAATAATTTTGATTTTTTTAATATTAGAAAAATTTCTATTAAATTATTTTTAATTAAAAAATTTATATTTAGTACAATTACAAACAATAAAAAAATTTTATTTGTTAGCACAAAAAATTATTTAAGAGAAATAATATATAAATATTCGAGAGCTCTTAAACAAAATTATGTTTGTAATAAATGGGTAGCAGGGATGCTAACAAATTTTAACAATTATAGAATAATACTTAATAAATCTTTATTATTAAAAAAAAAAAAATATATGAATTATACAAAAAAAGAAAAAAATTTATTTTTA…	MNIKIFHLLSKFVYLGNIRKNRNNFLKNFISFNYNNFDFFNIRKISIKLFLIKKFIFSTITNNKKILFVSTKNYLREIIYKYSRALKQNYVCNKWVAGMLTNFNNYRIILNKSLLLKKKKYMNYTKKEKNLFLKEEKKIEILYGGLRFMTSKPDLVILTDIKKDKIAINEAKRVGIKIMAFVDSNDYPKGIDYIIPCNNSSIESIRIILKIIFSQIC	CRDC_00110	0.909786	0.898618	0.0408262	0.703299	0.0580497	4.33289e-20
CRDco_0200	CDS	17513	18139	627	+	208			hypothetical protein		ATGTTAAATATTGATTTGATTATTAAAATAAAAAAAGAATTTAATTTTAGTATAGGAGAGAGCAAAAAAATGCTTGAAAAAAACAATTGGGATTATAATAAATTAATTTATAATTTAAAAAAAAATAATGTTAGAAAACATTCTTTTTATAATTATTATTCTATTATTAATGTCGAAAACAACAATAAAATTTGTATCGCAAAAGTATTTTTCAATTCTGTTATATTAAATAATTCCAAAATTTTAGAAGATTTTAAAATTGAATTATCAAGTTGTATATTAAATATTAAAATGATAATATATAAAGTAAAAATTTTATCTTTAAAATTAAAAGAAAATATTTATCTGAGCAATTTTTTAATGTTTACTAAAAAAAATATTTTTTTTTATAATCATAAA…	MLNIDLIIKIKKEFNFSIGESKKMLEKNNWDYNKLIYNLKKNNVRKHSFYNYYSIINVENNNKICIAKVFFNSVILNNSKILEDFKIELSSCILNIKMIIYKVKILSLKLKENIYLSNFLMFTKKNIFFYNHKNSFFCLINYKKKLINICCNVVFNKFNYLMLKKCKNVLINQAYIKDISYNLNQIIEPKFINFIFLMNKHGNYFYYE	CRDC_00115	0.909667	0.879808	0.0620585	0.222609	0.278778	1.59227e-05
CRDco_0210	CDS	18114	18659	546	+	181	COG0233	J	hypothetical protein	frr	ATGGAAATTATTTTTATTACGAATAAAATTAAATATATTGAAAATATTGTTATTAATTATATTAATGAATATAAAAATTTTAATATTAAAAATTTAAATATAGAAACATTAAAAAAAATAAAAATAAAAATCAATAAAAATCAATTTTATCTTGAAAATATTTGTAATATTAAAAATATTAATGAAAAAACTTTTTTATTAGAGTTTAACAAAATAGAATTTTTAAAAGAAACAATTAGAAATAATGCTTTAACCAATTATGGTTTTAAAATAACTAAAATAAAAAATTTAATAGAATTAAAAATTCCTAATTTAAGTGTAGAATTCAGACACAATATTTTAAATATTTTAAAAAATGAATATTCAATAAATAAAGAAAAAATTGAAAATTATAGAAAA…	MEIIFITNKIKYIENIVINYINEYKNFNIKNLNIETLKKIKIKINKNQFYLENICNIKNINEKTFLLEFNKIEFLKETIRNNALTNYGFKITKIKNLIELKIPNLSVEFRHNILNILKNEYSINKEKIENYRKKFLLEIKNYYKSKEDYILAEKIFLKELILIKKKFQSVFNNFSNKILNE	CRDC_00120	0.908425	0.872928	0.0540515	0.555708	0.097266	1.26907e-11
CRDco_0220	CDS	18652	21987	3336	+	1111	COG0587	L	DNA polymerase III subunit alpha	dnaE	ATGAATAATTTTACTCATTTAAACGTTCATACAGAATATTCTTTTGTAGATAGCATAATAAAAACTGGGCAAATAATAAGTATTTATAAAAACATGGGGATAAAGTCTCTTTGTATTACTGATCTTGTTTCAATTACATCTTTTTATGAGTACTATTTTTATTGTTATGATAATAATATAAAACCATTAATAGGAGCAGAATGCTTTATATTATTAAATGGAAATATAATTGGAGTTATTTTATTAGCTAAAACTAAAATTGGTTATCAAAATTTAATGTTAATATTATCTAATTCTTGGAGATATGGGAATATCGAAAATGGTGTTTTTATTAAATTGTATTGGTTAAAAAAATTGTTTAAAGATTTAATAATAATAATAAATATTAGACAATATATA…	MNNFTHLNVHTEYSFVDSIIKTGQIISIYKNMGIKSLCITDLVSITSFYEYYFYCYDNNIKPLIGAECFILLNGNIIGVILLAKTKIGYQNLMLILSNSWRYGNIENGVFIKLYWLKKLFKDLIIIINIRQYILNNNGFNQNEFFFIMKNLLFIFENDCYLEISRINLPFEDYINKKIFFYSSKLNIKIVATNSVKFLNKEDYTSSIGKVLLNQEEFNNEELYFEYSNEQYVKTYKQMKKIFYDYLESLINISNIINDCNLNFKCYKFDLPKINVKKFNIRKKIFINLLKKGLKSRILKKNKKYFPYLNRLNKEVVLIKKLNLIDYFLIVTEFIIWSKKKTIPSGPGRGSGASSIICYSLYITDVDPVNENLLFERFLTSERSGMPDLDLDFCVLERDS…	CRDC_00125	0.931954	0.943294	0.0223326	0.58093	0.0384428	1.78976e-99
CRDco_0230	CDS	21984	22469	486	+	161			hypothetical protein		ATGAAAAATTTATTTATTTTAAAAAAAATAAAAAATTTTTTTTCTTTTGGTAAAGATAGTTTTTATAGTTTTTATAATTTTTTTTATAAAAAAAAAAAAATTTTTTTTATTAATTACTATCATTTTAAAATAAATAATTTTTCTTATTTAAAAATGTTTATACCAATAAGTTTAATAGGATTTAAAAAAATTTCATTAAATGAATATTTATTGAGAAGAATAAGGTTATCTATTATAGAACAAAAAAACATTGTATTTATTAAAAATCATAATTTAATTGATAAATTAGAGTTGTTTTTAATAAGAAAAATAAACAAAAATAAAACAATTTTTGTAAAAAACATATGGTATAAAAATAGGTATTTTATATGTAAACCATATTATAACGTATTAATAAAA…	MKNLFILKKIKNFFSFGKDSFYSFYNFFYKKKKIFFINYYHFKINNFSYLKMFIPISLIGFKKISLNEYLLRRIRLSIIEQKNIVFIKNHNLIDKLELFLIRKINKNKTIFVKNIWYKNRYFICKPYYNVLIKKYFFVNDKSNKNIKINRNFLRCLISKLY	CRDC_00130	0.895277	0.813665	0.084545	0.357145	0.236724	2.71495e-05
CRDco_0240	CDS	22505	24580	2076	+	691	COG0620	E	5-methyltetrahydropteroyltriglutamate--homocysteine S-methyltransferase	metE	ATGGAAATTTTTGGTTTAAGTTCTCCAAACATTGGTAAATATAGAGAATTAAAAAAATATACTGAAAAATATTGGAAAAGCGATAATTTTATTAATTTAAAAAATTTAATAATGATATCTAAAAAAATAAAGTTAGAAAAAATTTTTACACAGATTAATAATAATTTTAAATATATCCATTTTGGAGATTTTAGTTTATATGATTCTATTTTAGATATAAGTTGTACAATAAATTGTATAAAAAATAATAATGCAATAAATATAAAAAAATATTTTTCTTATGCAAGAGGTGGAACCGGAATTGAACCAAATAAAATGACAAAGTATTTTAATTTAAATTACCATTACATTATTCCTAATAATTTTGATAATTTAAAATTAGTAAACAAATTTTTATTT…	MEIFGLSSPNIGKYRELKKYTEKYWKSDNFINLKNLIMISKKIKLEKIFTQINNNFKYIHFGDFSLYDSILDISCTINCIKNNNAINIKKYFSYARGGTGIEPNKMTKYFNLNYHYIIPNNFDNLKLVNKFLFIDIINVLKIGILPTICILSPISYLYLSINKKNNFLSIFEVYILLIKKIKNLGIKSFCFEEPILCSSINTNWKKLFFVFYKKIHNYIEITINSCFECNTNNKEIFNNIKCNFINCFDKNKLNTRISNAIESDLNKTNVFIKFDKLKTNTIIILNNLNNIPYNISIEKFKNKKYLSFYFQKINELVFLKNIINKNINSYDLLYLSNFKIYKEKILIETNFNEVKKKRNKLNKKLLLSNTIGSFPQNKEIKISRKYKKFFLINNIEYSN…	CRDC_00135	0.904808	0.879884	0.0552633	0.429623	0.128632	3.65583e-35
CRDco_0250	CDS	24577	24894	318	-	105	COG0140	E	phosphoribosyl-ATP diphosphatase	hisE	ATGATTAAAAAAATTATAACTTTAATAAAAAAAAAAAATACTGTAAGTAATTCATATTCTATACATATATTACATAAAGAAGCAGATTTTTTAATAAAAAAATTATTTGAAGAATTATCTGAATTATTAATTTGTTTTAATAAGTATAATATTAATAAAGGTTGTTTTAACAGATATTTTTTAATAAAAGAAATATGCGATATTTTATACCACTTATTATTATTTATAGTATATAATAATTTTTCGTTCTTAGAAATTGAGAAAGAATTTTTAAGAAGATCAAGTATTTCTGGCGCAGAAGAAAAAATTTTCCGTTAA	MIKKIITLIKKKNTVSNSYSIHILHKEADFLIKKLFEELSELLICFNKYNINKGCFNRYFLIKEICDILYHLLLFIVYNNFSFLEIEKEFLRRSSISGAEEKIFR	CRDC_00140	0.889937	0.857143	0.0685327	0.445933	0.153684	5.075e-07
CRDco_0260	CDS	24893	25084	192	+	63			50S ribosomal protein L31	rpmE	ATGAAAAAAATTTTTTTTTTTTGTATCTGTAATAAAAAATATTCTTTATTTTCTAATTATGAAAAAAATATTACAATTAATATATGTAAAAATTGTCATCCTTATTATACTAAAAAAAAAAATTTATTAGATGCTTCTAAAAAAATGAAAAGTTTTAATAAAAAGTATGAAACTTTTTTTAAAAAAAAATAA	MKKIFFFCICNKKYSLFSNYEKNITINICKNCHPYYTKKKNLLDASKKMKSFNKKYETFFKKK	CRDC_00145	0.932292	0.920635	0.0323984	0.317428	0.102065	0.000156047
CRDco_0270	CDS	25059	25499	441	+	146			hypothetical protein		ATGAAACTTTTTTTAAAAAAAAATAATTTTATATTCGGCGATTCTTGTTCTGGAAAAACTTTCTTATATAAAAGAATAAAAATTAATAAAATAGACTTGGACTATTTTATTAAATATAAACTAATATTATTTAGATATGAATTGTATTTTAGAATAATAGAAAAAACTATGTTAAAAATATTAAAAAAAAAATATAATTTTCTAATTGTTTTAGGTGGTGGAGCTATCAATAAGTTCTGTGTTTTTAATATTTTAATTTATAAATATAATTCAATAACAAACCAAATTAAAAACTTATTAAATGATTTTAACAATCGACCTACATTAAAAAATTTAAAATATTTAAAAATTAGATTTTGCATTAGGAAAAAAAAATATATTAAAATAGCAAATTTTTAT…	MKLFLKKNNFIFGDSCSGKTFLYKRIKINKIDLDYFIKYKLILFRYELYFRIIEKTMLKILKKKYNFLIVLGGGAINKFCVFNILIYKYNSITNQIKNLLNDFNNRPTLKNLKYLKIRFCIRKKKYIKIANFYLLKCLKCNIKKII	CRDC_00150	0.882086	0.863014	0.0611232	0.679522	0.0899503	1.81566e-13
CRDco_0280	CDS	25496	26515	1020	+	339	COG0337	E	3-dehydroquinate synthase	aroB	ATGATACTAATAAAATCAAAGAAGAAAAATTTAATAAATATATATATAAACAAATCTTATAATAAAGTTAATAAGTTATTAATAAAAAAAAAATATTTAGTTGTTTTTGATTATAATATTTTTTTTTTATTTTTTAATTTAATAAAAAAAGAATTTAACAATTTTTTATATTTTATTCTTCCATTTGGAGAAAATATTAAAAATATTAATTCTTTAAAAATTATATGGAAATATTTAATAATAAATAGTGTTAATAAAAATTTTTTATTAATAATAATAGGTGGGGGTGTTTTAGGAGATATTTTTGGATATATCTGCTCATCTTATTTTAGAGGAATAAATTATATTTTGTTGCCAACTACTTTATTATCTCAAGTAGATTCTTCTATAGGAGGAAAA…	MILIKSKKKNLINIYINKSYNKVNKLLIKKKYLVVFDYNIFFLFFNLIKKEFNNFLYFILPFGENIKNINSLKIIWKYLIINSVNKNFLLIIIGGGVLGDIFGYICSSYFRGINYILLPTTLLSQVDSSIGGKNAVNFYSKNALGSISYPIFIYINYIILFYMKKKEFKDGYSEIIKYSLINSKKFFYYLLKNKRIKKIIIRSCYIKSKIISQDYYELNYRSVLNLGHTYAHSIENNKIHNYSHGISVSIGIIFSLFISSFFYKFSIFELKKIIKLFNLYKFFVKNKLKFTIKMIKKLILDKKFDNKINYILIKKIGSCIKKTLKKPILINFIKKYYEI	CRDC_00155	0.922549	0.908555	0.0428795	0.380895	0.112576	5.30151e-17
CRDco_0290	CDS	26505	28151	1647	+	548	COG0129	E	dihydroxy-acid dehydratase	ilvD	ATGAAATCTAATTTAGTAACTAAATGGCCTGAAAAAGCGGCAAATAGGTCTATGTTAAGAGCTGTTGGATATAAAAAAGAAGATTTTAATAAATTTCAAATTGGAATAGCATCAACATGGAGTAATATTACTCCTTGTAATAATCATATTAATATTTTATCAAAAGCAGTCGAATACGGAGTTAATAAATTAGCTAAAGCAACAATTTTTAATACTATTACTGTTTCTGATGGAATTTCCAATGGAAATTATGGAATGAAATATTCATTATTATCAAGAGAAATAATTTCTTCTTCAATTGAAATAGTTTGTAACGCTCAAAGTTTTGATGGAATTATTAGTATTGGTGGATGCGATAAAAATATACCAGGTTGTATAATAGGAATGTGTAAAGTAAAT…	MKSNLVTKWPEKAANRSMLRAVGYKKEDFNKFQIGIASTWSNITPCNNHINILSKAVEYGVNKLAKATIFNTITVSDGISNGNYGMKYSLLSREIISSSIEIVCNAQSFDGIISIGGCDKNIPGCIIGMCKVNIPSIFIYGGTILPGKNRTDIVSVFESLGKYFAKKISEKELLEAEKNSVIGSGSCSGMYTANSMAIVAEILGISIPNSSVQNAQSVNKIINCINSGKTLFNLLKNNLKPSNIITLESLKNAIKVISLLGGSTNCILHLLNIAKTLKIKFFLKDIKDLTNNLPTISDLKPSGKFFISDLINSGGIQRFLKFLLEIGILNGDCVTITGNTLKNNLKFIKSNYKNKLLKCLNFPIKKTNQLKILFGNLSKRGCIAKISGKDGEIFIGKSI…	CRDC_00160	0.919247	0.928832	0.0318692	1.32144	0.024117	1.95272e-59
CRDco_0300	CDS	28144	29127	984	+	327			hypothetical protein		ATGAATAAAATCATTTTAATATTATTAAAAATTTGTTTTGTTGTATCTTTAATAAATAATTTAAGTTATATTATTTTAAAAAAAAAATTTATAGAGTTTTCTTTTCTAGATATTTCTATTATTTTTTCTATATTTTATTATTTGGGATCGATATCATTATTTTTTTTTAATAAAAAATCTGAGAAAATTTCTTTTCTCAAATTAAATTTTTTTTTAACTTTATTGTTATTTTTATTTTTTTTTTTATTAGTTTGTGATAATATATTTATCTCATTTATTTTGAAATATTTAACAGGCTTAGTATGTAGCTATATTTACTACTTAATAGATTTATTTATTGAAAAAAAAATGAAAAAAAATTTTACTAGTATGATTATGTCAGAAATTTATTTTGCTGCA…	MNKIILILLKICFVVSLINNLSYIILKKKFIEFSFLDISIIFSIFYYLGSISLFFFNKKSEKISFLKLNFFLTLLLFLFFFLLVCDNIFISFILKYLTGLVCSYIYYLIDLFIEKKMKKNFTSMIMSEIYFAAFVTQFYDDFLSKMDNNYYILLIIIIYLLKNTFIIMEEDEIENDFSIKYFIGKNNIFYTGFLFILIFLMTSYYFIQKTYFFNFSIVGKNYLSSLGYSIFSFINFFIKDYRKEITIIISIISFVFFIYLDHSLSSILNAINFNIGMLCCSTFFSYTNYIIKKDKNNLLTSFLNSFFFLLSYILQSIMEIKAFFYFI	CRDC_00165	0.931911	0.914373	0.0340322	0.400577	0.0849579	6.72824e-19
CRDco_0310	CDS	29135	30340	1206	+	401	COG0112	E	serine hydroxymethyltransferase	glyA	ATGAACAAAAATTTTTATAATTTTTTAGATTTGTTAAAAATAGAATCTATAAAACAAGAAAAAAAAATTAACTTGATAGCGTCTGAAAATTATGCTAGCTTATCATCTATTATATACTCTTCTTCTTGTTTTATAAATAAATATACTGAGGGTTATCCTTTTAATAGATATTATTCAGGTTGTAAAATCTTTGATATTTTTGAAAATAAAGCAATAATTGAGTCTCAAGTTTTATTCTCGTCTTTTTTTTCAAATGTTCAACCACATTCTGGTACGCAAGCTAATGCAGCGGCATACCAATCTTTAATAAATAAAGATGATAAAATTTTATCTTTGGATTTAAAATCTGGAGGACATTTATCTCATGGATTTAAAAAAAATTTTTCTGGTAATTTTTAT…	MNKNFYNFLDLLKIESIKQEKKINLIASENYASLSSIIYSSSCFINKYTEGYPFNRYYSGCKIFDIFENKAIIESQVLFSSFFSNVQPHSGTQANAAAYQSLINKDDKILSLDLKSGGHLSHGFKKNFSGNFYNVVNYCLDKNNLLNNNNIEKVIKYEKPSLLILGYSSYQNIVEWDFFKKISKKNNIKILSDISHISGLICSGLIQNPINFSDVVTTTTHKTLRGIKGGIILSNNKKIWNKINSGLFPGQQGGCISNHIIGKYISFKEANSYEFINYTKQILINSKIMLKTFLYRGYNSSSDETLNHMFLIKINNECSSYIEKILEKNGILLNKNFFPKDSKSSKKPSAIRIGLSSCTTRKMKNLEVELIANYICDLIEKKNNFIKLDIIILCKKFPI…	CRDC_00170	0.910448	0.9202	0.0377455	0.794061	0.0475347	3.81806e-39
CRDco_0320	CDS	30327	30887	561	-	186			hypothetical protein		ATGAACATAAACTACAAAATTATATTAGATTACGATAATACATGCATAAATTCAGATAGTGATTTTTTAATTGGTTATTTAATTTCAAAATTAAATATTTTTAATAACAAAATTAAAAATATATATATTTTTTATTACAAATTGTATGAGCAGCAGATTATTAACGACAAAAATTATATAAATTTTGTTTATAAAATAATTAATAAAATAAAAAAAATTAAAATTATATTTGACTATATTATAAAAATATTTAATAATAATATATTTTTCTTAATTAAAAAATCCATAATTTTAACTTCTTCAAGTTATTATATAATTGATTTAAAAAAAAAAATTTTTAATAATTATATAATTAATTCAAAAATTAATTTAACTAATTTAAAATTAAATAAAATATTA…	MNINYKIILDYDNTCINSDSDFLIGYLISKLNIFNNKIKNIYIFYYKLYEQQIINDKNYINFVYKIINKIKKIKIIFDYIIKIFNNNIFFLIKKSIILTSSSYYIIDLKKKIFNNYIINSKINLTNLKLNKILNLKKIILKSIFLSDSVNDIYYFFYNKKNLLVNSDRIIYHADNIKKINMNFIYK	CRDC_00175	0.909414	0.887097	0.0637482	0.239205	0.2665	8.39454e-06
CRDco_0325	CDS	30880	31023	144	+	47			hypothetical protein		ATGTTCATAAAATATTTAACAAAAAAAAAATATTTTTTTTTTTATAAATATAAAAAAAAAGCAAACGTAAATATTTTGAATTTAAATAAAAAAAATTACTTTTTTTCAAAAATTAATATTTTATTTAAATTATTAAAATTATGA	MFIKYLTKKKYFFFYKYKKKANVNILNLNKKNYFFSKINILFKLLKL	CRDC_00180	0.888889	0.787234	0.145927	0.0943978	1.54587	0.590403
CRDco_0330	CDS	31020	32225	1206	+	401	COG0104	F	adenylosuccinate synthetase	purA	ATGAATTTATCTGTAATAGGTTTACAATGGGGAGATGAAGGTAAGGGTAAAATTATCGATTTACTTACTAATTATTGTAATATCAATATAAGATATAATGGTGGGCATAATGCTGGTCATGTGATATATTTAAAAAATATAAAAAAAGTTGTGAGAATTTTACCATCTGGTGTTTTAAAAAAAAAATGTTTATGCTTAATTTCTAATAATGTTGCATTATTGCTAAATAATTTATTGTATGAAATATCAGATGTAAATAAAGATAAAATAATTATTTCAAAAAATATTTTTATAATAAATAAAATAGATGAATTAATAGATTATTTAATTGATAAAATATTAAAAATAGGTACAACTTATAGTGGAATTAGTATATTTTATATACGAAAGTATTCAAAA…	MNLSVIGLQWGDEGKGKIIDLLTNYCNINIRYNGGHNAGHVIYLKNIKKVVRILPSGVLKKKCLCLISNNVALLLNNLLYEISDVNKDKIIISKNIFIINKIDELIDYLIDKILKIGTTYSGISIFYIRKYSKCCFQIKNLYNIIYFIKNFNIIFFYNLYFFFFKIKLKINIFLFSKKTKSMLHFFKNNIVNNNKFINNSYKKIFESSQGALLDFDLGIYPFVTCSNIINKSIFISSNFFYNKIKYLGIMKSYSTRVGNGSFLSKLEINKNYLLSLLTNEFGTNSLKVRKIGWLDLVAIIEMIKINNISSLILTKMDSLIFLKFIKIVISYKINNKKYYNYKDNLFYNNQCIFFNSWNISNKLYFKNEKNFHIYIRFIEKILNTPISIISIGKHERDII…	CRDC_00185	0.896437	0.865337	0.0628173	0.494426	0.127051	1.24707e-23
CRDco_0340	CDS	32222	33571	1350	+	449	COG0719	O	Fe-S cluster assembly protein SufB	sufB	ATGAAAAATTATAATTATTATAGTTTGATAAATTCTTATCAAATAGAAGAAACACTTTGTGAAAATTTAATTAATGAAATTTCGAATATAAATAAAGAACCATTATGGTTAAAGTCATTTAGAATGAATTCTTTTAAAATTTTAAAAAAAATAAAAATTCCTAATTGGGGAAATTTTTTTATTAAAAAAATATTATTGTATAATTCTTGCTATTACAATTTTCATGATAATAAAAATAATTATTCAATAAAAAAAACATTTCAAGAAATAATAAAAAAAAAAACTGCAACAGATTTTATCTATAATTCTATTTCTATCAAAACAACTATGAAAAAAAAACTTTTAGAAAAAGGAATCATATTTTGTTCATTAAATGAAGCAATAAAAAATTATGAAAAA…	MKNYNYYSLINSYQIEETLCENLINEISNINKEPLWLKSFRMNSFKILKKIKIPNWGNFFIKKILLYNSCYYNFHDNKNNYSIKKTFQEIIKKKTATDFIYNSISIKTTMKKKLLEKGIIFCSLNEAIKNYEKLVYKYIGTVVKPNDNFFSCLNSSIFSDGTFVYVPKNTICPIELSSYFRINDEIGQFERTLIICDNNSSLSYLEGCTASVKKKNQLHTAIVELIAKKNSVIKYSTVQNWYSGNKLSINGIYNFVTKRGFCYGYKSSIVWIQIETGSSITWKYPSTILKGNFSNSEFYSISISINYQQIDTGTKMYYFGNNCKSIINAKSISLNNSTQTYRGFIKVFSNSFNSVNLTSCESIIMDFGKIFTFPINSVSNANCFIEHEANIIKISQNEL…	CRDC_00190	0.928942	0.939866	0.0231742	1.12311	0.020634	3.48433e-50
CRDco_0350	CDS	33568	34233	666	+	221	COG0396	O	Fe-S cluster assembly protein SufC	sufC	ATGATTAAAATCATTAATTTATCTATAATATGTGAAAATTTTTTTATTTTTAAAAAAATTAATTTTTTTATAAAGAAAAACAAAATTTATGCAATTATTGGGAAAAATGGTATAGGTAAAACAACTTTATTAAAGTCTTTTATAAAAGATAAAAATTATTCTTATTTAGGAGAAATATTATTTAATAATGAAAATTTATTATTGTTTAGTACAGATTATATTTCTAGAATGGGAATTTTTTATTCTTACCAAACTCCTATAGAATTACATAATGTTAAAAATATTTTTTTTTTGAAAACTTGTTATAGTATTTTTAATTTAAAAAAATATTTTTTTTTCAAATTATTAAAATTTTATATAAAAAATGTTGATTTCAAAAAAAAATTATTTTTTAGATCA…	MIKIINLSIICENFFIFKKINFFIKKNKIYAIIGKNGIGKTTLLKSFIKDKNYSYLGEILFNNENLLLFSTDYISRMGIFYSYQTPIELHNVKNIFFLKTCYSIFNLKKYFFFKLLKFYIKNVDFKKKLFFRSYNYGFSGGEKKKNDFLFLIIINPCFILLDEIDSGIDFNSFYFITNYLNNIKKSKYIVIITHDKKINKFLFIDFYILIKNQKIDILSCL	CRDC_00195	0.923423	0.918552	0.0342042	0.47608	0.0718455	5.2872e-18
CRDco_0355	CDS	34224	35045	822	+	273			hypothetical protein		ATGTTTATAAACTTTATATATAATAAAAAAAAAAATTTTTTTTTATTAAAAAAGTATTATCATAAAAATACTTATAAAAAAAAATGCTTTTATAATTTTTTAAAGAGAATTCTTTTTAAAAAATTAAAGTTTATGAATTTAAAATGTATTTATATTAAAAAAAAAGAAAAAAACTTAATAAAATACTTTTTTTTTAAAGTTTATTATTTTTTTTTAAAAAATAATATTTTTAAAATTAAATTTTTTTTTTTTGATATTTGTTTTTTAAAAATTTTAATAAAAAAATCTTATTTAATATTCAAAATATTAAAAAGTTTTTTATTTTTTTTAAGTTTTTGTTCAAAAATTTTTTTATTTACTAATAACTTAGTATTTAAAGTAGTTTTATTAAATTTTAAT…	MFINFIYNKKKNFFLLKKYYHKNTYKKKCFYNFLKRILFKKLKFMNLKCIYIKKKEKNLIKYFFFKVYYFFLKNNIFKIKFFFFDICFLKILIKKSYLIFKILKSFLFFLSFCSKIFLFTNNLVFKVVLLNFNQLSIKYIINKKTTKIIQNILLIKSNNFFIYNLKAKVYNIFIDFYNKIKIFDNFNFSIENFFIHCFFLFIKIFNFLSVNRATKNIFVYQNFNFFLSNKNLIVINLNISLYSKKLFCKHKIFFLLINYRKYYFIDNFFIKKI	CRDC_00200	0.889429	0.846154	0.0872326	0.237288	0.367624	2.93743e-05
CRDco_0360	CDS	35048	36193	1146	+	381	COG0520	E	cysteine desulfurase SufS	sufS	ATGTTTTTATTTTTAAAAAGATTTAAAAAATATATTTATTTTGATAGTTCTTCTACTAATCAAAAACCAAAAATTCTTTTTAAATCTGTTATAAATACTATTCAAAAAAAAAATTTTAATTTAAATAGAGGAGAATATGATTTATTAAATAAAAATGATATCATATTTAGGAAGTTAAAATTTTTATTAAAAAAATTATTAAAAATTAATTTTATAGAAGAAATTTTTTTCTTTTATAATTCAACATTTTCAGTAAATTTTATAATTATAAATTTAATAAATTTTTTGAAAAAAACAAATGAAGTTATAATATCAAAAACTGAACATAATTCAGTGTTAATTCCATTATTAAAAATAATAAAAAATAAAAAAATTATAATAATAATTTGCCCAATTATT…	MFLFLKRFKKYIYFDSSSTNQKPKILFKSVINTIQKKNFNLNRGEYDLLNKNDIIFRKLKFLLKKLLKINFIEEIFFFYNSTFSVNFIIINLINFLKKTNEVIISKTEHNSVLIPLLKIIKNKKIIIIICPIIKLLIFKNIFCNYINNNTMIFATSHISNNYGIITRIKNLLNICKYNNILSIVDSTQSISYINTNLKKINSNFLFFSFHKLYSLTGVSVLYCNINFINKLKPHYLGGGTSTLESYTFKLKKLDEKFYFGTQNIFSLFSSYYSIKWFLKNKKYIFYTNYFLKKILFYFLKKRNKNCKNTILIYCKNGFFFNYYLNLNKIILRCDKLCNYMKNMFINKKNNCRLSLNFFNKIKEIFKIKFLIHFFNFKIRNY	CRDC_00205	0.917103	0.897638	0.0466105	0.396247	0.11763	4.60024e-20
CRDco_0370	CDS	36155	37033	879	-	292	COG0482	J	tRNA (5-methylaminomethyl-2-thiouridylate)-methyltransferase	mnmA	ATGAAAATTTTATTAAATTCTGGTGGAAAAGATTCAAATTATTTTAGTTTTAAATGTGATTTTTTTAATATATTTGTAATGATAAAAAGTTGTAAAACTTTTATTGATTTTTTTTATTCAATTTTTAATTGCAAAAACAATATAAGAAATTTAATATTTATTAATTTAAACAAAGAGTATTATAGATTAATAAATATATTTTTTAAAATGAAAAAAATTAATATAGATTTTTATTGCAATAAGTTAATAAAAATTTACTTAATTAAAAAAATATTTAAAATTAAAAAAATCTTTTCAGGGCATTATTTTAGAAATATAAACAATAAATTTTGTCTTTCTATTGATCAAAAAAAAGATCAATCTTATTTTTTAAATTTTAAAAATAATATTTTTTCAAAT…	MKILLNSGGKDSNYFSFKCDFFNIFVMIKSCKTFIDFFYSIFNCKNNIRNLIFINLNKEYYRLINIFFKMKKINIDFYCNKLIKIYLIKKIFKIKKIFSGHYFRNINNKFCLSIDQKKDQSYFLNFKNNIFSNIGFLNKNIVEFISIKNNFICKNKKNTTGICFNFKKKWFFYYFVIENNMIFNIIKTSIFLNLGKLINLYPIVKIKNNIIYTSKYKKLHFFKLLEIKNFYFNFKIFLKTRSTMIKRIGKIVFYKQKTYLLLYKKQKFIDFKNVLIFYNDLIISNLKIKKMY	CRDC_00210	0.909091	0.876712	0.0617285	0.250213	0.246704	8.88804e-09
CRDco_0380	CDS	37035	37250	216	-	71	COG0361	J	translation initiation factor IF-1	infA	ATGAAAAATAAAAATATATTTGAAGTAGAAGGAGTTGTTATCAACTCTATGCCAAACGCTACATTTAAAATAAAATTAGAAAATGATTTAATAATAGATGCTTATGTTTCTGGAAAAATAAGAAAAAATTTTATTAAAATAATGATCGGCGATAAGGTTAAAATTTTGCTTTCTGATTACGATTTAACAAAAGGACGAATAATACACAGATTATAA	MKNKNIFEVEGVVINSMPNATFKIKLENDLIIDAYVSGKIRKNFIKIMIGDKVKILLSDYDLTKGRIIHRL	CRDC_00215	0.958333	0.985915	0.00550367	0.37272	0.0147662	6.19736e-07
CRDco_t0020	tRNA	37268	37338	71	+	-			tRNA-Glu		GTCTCGTTCGTCTATAGGTAGGACCTTGCTCTTTCACGGCGAAAAAAAGGGTTCGAATCCCTTACGAGATA		CRDC_t01079	1	-	-	-	-	-
CRDco_t0030	tRNA	37338	37411	74	+	-			tRNA-Gly		AGCGAAAGTATCTTAATGGTAAAGCACCACCTTGCCATGGTGGAAGTTGCGAGTTCAAGTCTCGTTTTTCGCTA		CRDC_t01081	0.918919	-	-	-	-	-
CRDco_t0040	tRNA	37411	37499	89	+	-			tRNA-Ser		AGAGATATGTCTGAGTGGTTTAAAGAGTATGCTTGGAATGCATAAAAAGCATATCAATGCTTTCATGGGTTCGAATCCCATTATCTCTT		CRDC_t01083	0.977528	-	-	-	-	-
CRDco_0390	CDS	37491	37787	297	-	98			thioredoxin	trxA	ATGATAAAAATAAATAATAAAAAATTAATTAAATTAATCGAAAATAAAAAAAAGATTTTATTAATTTCTGCAGAATGGTGTTCTCCATGTAAAATATTAAAAAAAAATATAAAAAAAATTGAAAAAAAATTAAATTTATTATTTTTCAATATAGATGCAGATAAATATAAAGAATATTGTATGAAATTAGGGATTAAGTTTTTACCATCTTTAATATTTGATTTAAAAAATAAAAAAATTATGTCGGGGTTAATAAAAATAAAAGATATATTAAAAGAAATAAATTTTAAGAGATAA	MIKINNKKLIKLIENKKKILLISAEWCSPCKILKKNIKKIEKKLNLLFFNIDADKYKEYCMKLGIKFLPSLIFDLKNKKIMSGLIKIKDILKEINFKR	CRDC_00220	0.915825	0.877551	0.0520783	0.31826	0.163635	4.84332e-05
CRDco_0400	CDS	37784	39079	1296	-	431	COG0362	G	6-phosphogluconate dehydrogenase	gnd	ATGAAAAATCATTTAGGAATAATTGGCTATGGTATTATGGCTAAAAATATTATTATTAATCTTGTTAAAAGCGATATTAATATTTCTATTTTTAATAAAGAAAAAATTTTATTAAACAAAAAAATATTTAATATTGTTTTAATTACTAATTGTTTAAAAAGATTTGTACAATCTTTACCTTTATTAAAATTAATTTTTTTGATTATAAAAACAGGATTTCCGATAAAACTAATTTTGTTTAGACTTAAAAAAAAATTGTCTAAAAATGACATAGTTATTGATTTTGGTAATTCTTTTTATAAAGAAACTTTTTTAAATAACAAAATTATTAATGAAAAATATAATTTTATTTCATCAGGAATTTCTGGTGGAGCAAATGGAGCTTTGTATGGATTATGT…	MKNHLGIIGYGIMAKNIIINLVKSDINISIFNKEKILLNKKIFNIVLITNCLKRFVQSLPLLKLIFLIIKTGFPIKLILFRLKKKLSKNDIVIDFGNSFYKETFLNNKIINEKYNFISSGISGGANGALYGLCCMMDCSIKLYKKIFNIIKKIFFLKNKRYSFCLSIGLSSSHYIKMIHNGIEYGILQLISEVYFLLKNIVKKKINIINIILTWNNSNIESYLLKILLNILLKKKNKICDIVDQKGTGRNFILNSIKNNINTNSIFEALIIRIISKNIFLRKIIFFNEKKLVFINKSIFLELIKNMFLFFKLLCYSQGFNQLIKIKKKYNWKINLNNLIKSYFDSCIIDSKILFILTNIKKNFFLTKIFFKYIKKFFYIKKIILFITKCNFTSFFLISC…	CRDC_00225	0.901614	0.895592	0.0462922	0.458942	0.100867	8.00376e-31
CRDco_0410	CDS	39068	40312	1245	+	414	COG0147	E	anthranilate synthase component I	trpE	ATGATTTTTCATAATAAAGTATTATTTTTCAAAAAATTTAAATTAAATACATTCATAAAAAAAATTTTGAATAAAAATTTTTTTTGTTTAGAAAAAAATAATATTGTCTTTATTTTTGATTTTTTTGATATTTTGAATAAAAACAATATTATAAATAAATTTTTAAATAAAAAATACAATATTGTTACAAAAAATATTAATTTTTATTTTCTTAAAAAAAATTATAAAAATTTTAAAAAATATAGATTTTTGTTCTCTTTTTTTGATTTTATAAATTTTAATTTTCTACAAAAAAATGTTAAAAATAATTTGAAAAATAATTATTGGAGTTTTTTCCCTAGATTTTTTTTTTTATACAAAAAAAAAAATAAAAAAGCAATTTTTTTTTATATTTTGAAA…	MIFHNKVLFFKKFKLNTFIKKILNKNFFCLEKNNIVFIFDFFDILNKNNIINKFLNKKYNIVTKNINFYFLKKNYKNFKKYRFLFSFFDFINFNFLQKNVKNNLKNNYWSFFPRFFFLYKKKNKKAIFFYILKKNFFLFSKKIKFFIIKIKNIVFKKIKLKKIFFFNYYTKKKLFFKNYCKIKKNINCGNITQCVISNIFILKNFLNYNYKKISSYNFYFFYNNVRITINSPEFLLRKENLKNFTKPIAGTVDKRIKIKKILNNKKEISEHIMLLDLSLSDIFKNNINKFLLKRLFYCEHYKNLIHIVSEIFFMSFNKDSLNIINSLFPAGTLSGSPKINSIKLINFLEKNNRIFYGGIFCISNKFQIETCLMIRFMLFINNILIIESGAGIIDKSLNI…	CRDC_00230	0.910986	0.92029	0.037078	0.516406	0.0718002	4.55915e-35
CRDco_0420	CDS	40309	40830	522	+	173	COG0512	E	anthranilate synthase component II	trpG	ATGATATTGTTTTTAGATAATTATGATAGTTTTTCTAATAATATTTTAAAAAAAATTAATCTTAAAAATTTGATATTAAATCTTTTAAATTTAAACATTAAAAAAATTAATTTAAATTATTTTATAGAAAAAATTATTATTTTTGGTCCAGGCCCAGGGAATATCGAAAATAGTAATTTAAATACAATTATTATAGATAAATTTTTAGGTAAAAAGAAATTTTTAGGAGTTTGTTTAGGTCATCAAATAATAAGTTGTTATTTTGGTTATAAATTATATAAATTAAATATTATAAATCATGGTGAATTAAAAAAAGTAGTTTTTTATATTAAAAAATATAGATTATTTATAATTAAAAAATTTATTTTTTATAATTCTTTATCATGTTTAGGGTTAAAT…	MILFLDNYDSFSNNILKKINLKNLILNLLNLNIKKINLNYFIEKIIIFGPGPGNIENSNLNTIIIDKFLGKKKFLGVCLGHQIISCYFGYKLYKLNIINHGELKKVVFYIKKYRLFIIKKFIFYNSLSCLGLNNFLILSKNNFEIFIIKNLFLKAKSFQFHSESIMSYRNILL	CRDC_00235	0.925287	0.936416	0.0298025	0.341452	0.0872818	5.66065e-12
CRDco_0430	CDS	40827	41693	867	+	288			anthranilate phosphoribosyltransferase	trpD	ATGATAAAATTAAAAATCAAAAAAATTTTTTTAAAAAAAAAAATAAATTCGAATTATTTAATATTTAATTTTTCTATTTTTAAAAAAGAAATTATTATTAAAAAAAATTTTTTTTATTTATTAATTATTTTTTTTAATTTTGTAAAAAAAATATATTTTTTAAAAAAAAATTTGTCAATTTTTTTAAATATTTGTGGAAGTGGTGGAGACGGTATAAATCTTCCTAATATATCAACTAGCGATTGTATCGTTTGGTCTTTTTTTCTAAAAAAAATATTGAAAAATTCTGGAAATTCCATACTATTAAAAAATGGAAGTTTAAATTTTTTAAAAAAAATTAAAATTTTAGATTATATATATTTAAGTAATAATAATAACTTTATTAATAATAAAAATATG…	MIKLKIKKIFLKKKINSNYLIFNFSIFKKEIIIKKNFFYLLIIFFNFVKKIYFLKKNLSIFLNICGSGGDGINLPNISTSDCIVWSFFLKKILKNSGNSILLKNGSLNFLKKIKILDYIYLSNNNNFINNKNMSNYFFSFRKKLRKNSYFNTCNPIVNIFVNKINAIGTYSKKNFFLIKFLIFNSFVFFNNSDDIIQNNQIVFIKKNKYYINNLQLNLHNLFFNKSIFTENFKFLIFNIKHKKNNFFLSKLFLTLFLLKFKKFSFIYFFLYIVYNNYLYKFLKNKIQL	CRDC_00240	0.88812	0.854167	0.0739248	0.358484	0.206215	9.37838e-12
CRDco_0440	CDS	41690	42430	741	+	246	COG0134	E	indole-3-glycerol phosphate synthase	trpC	ATGAACAAAATTCTTATTAAGAAAAAAAATTATAAAATTTTTTTTAGTACAATAATAAAAAATTTAAATTATAAAAAAACCAATTTTATCAAAAATGTATTATTTAATATTAAAAGCAATAAAATATCTTTTATATCAGAATATAAAAGACAATCTCCTTATAAAGGAATGTATATTAATAATATAAAAAAAATCGTAAAAAAATATGAAATTTTAGGAAGTATATGTTTGTCTTTATTAAATGAATGCATTCATTTTAAATGTAATTTTTATGATTTTTTTTACATTAAAAAACATACAAATTTGTTGATTTTAAGAAAAGATTTTATATTTAGTACAATACATTTACTTCATTCTTTTTTAATAGGATACGATGTATTATTGGTGCTTTCAAGTTTA…	MNKILIKKKNYKIFFSTIIKNLNYKKTNFIKNVLFNIKSNKISFISEYKRQSPYKGMYINNIKKIVKKYEILGSICLSLLNECIHFKCNFYDFFYIKKHTNLLILRKDFIFSTIHLLHSFLIGYDVLLVLSSLNLLIIKNIYTVSKKLKINIIIEIHNLKELEKIQNIRPIFLGINCRDLKNLLINKNQDNLFKKLPNNCIIISESGLNLFNHIKIFIDNNIRVFLIGDFFLNNFNFFKKIFNLLN	CRDC_00245	0.91498	0.898374	0.0439546	0.357476	0.122958	1.65818e-13
CRDco_t0050	tRNA	42432	42506	75	+	-			tRNA-Asn		TTCCTTGGTAGCTCAGCTGGTAGAGCAAATGACTGTTAATCATTTGGTCACAGGTTCGATCCCTGTCTAAGGAGT		CRDC_t01085	0.973333	-	-	-	-	-
CRDco_t0060	tRNA	42505	42578	74	-	-			tRNA-Met		GGTTATATAGCTTAGTTGGTAGAGCGAATCATTCATGATGATTAGGTCTCCTGTTCGAATCAGGATATAACTAC		CRDC_t01087	0.972973	-	-	-	-	-
CRDco_0450	CDS	42601	43053	453	-	150			hypothetical protein		ATGAAGTTTAAATATAAAATAAAATTATTTGCTAGAAATAATAATAATTTAAAAACATTAAAAGGAACTTTTATTAATGAAAATAAATATATTCAAGTTTATGTTCCTATAAATGTTATGTATAAAAAAATTTTTGAAAATAATTTTTTGATCGTTAAATTTATGAATAAAAAATACTTTGTTTTTATTAAATTTATTAAAATTAGTTATATAAATAATAAAATTGAGTATTTTATAATTGAAAATATCAAAAAAGAAATACAAATTTCATATAATTGTAGTGGAATTAGAATACAAAAAAAAATAACTTTTTATAATAATAGAAATATTTTTCCAAGATCTGTAAATTTATTTATTGTTCATAAAAAAAAAATTATTAAAGAAAATGATTTTTTTTTT…	MKFKYKIKLFARNNNNLKTLKGTFINENKYIQVYVPINVMYKKIFENNFLIVKFMNKKYFVFIKFIKISYINNKIEYFIIENIKKEIQISYNCSGIRIQKKITFYNNRNIFPRSVNLFIVHKKKIIKENDFFFKNFRISNKKLFFFKFDF	CRDC_00255	0.89207	0.853333	0.0592114	0.378632	0.156382	2.56221e-08
CRDco_0460	CDS	43043	43966	924	-	307	COG0462	F	ribose-phosphate pyrophosphokinase	prs	ATGAAAATTATTAAACCAAATATTATATTTGGTAGCTCAAATTTATATTTTTTTAAAAGTTTATTAAAAATTTTTAACATAAATATTAATTACTTAAAAATTGATAATTTTAATGATACTGAATATAATATAAATTTTTTAAAAAATTTTTCAGGAAAATCTATTTTTATACTTCAAAGTTTATCTTTTCCAATTCACGATAATATTTTTAATTTATTTTTAATATTAAATTATTTAAAAAAAATTGCTATTAAAAAAATTTATTTAATTATTCCTTATTTTTGTTATTCAAGACAAGATAAAGTATTTAGCGAATACAACCCAATATCAATAAAATTATTATCAAATTCTTTGGATAATTTTAAAATTAGTAAAATCGTTACGTTAGATTCTCACTCT…	MKIIKPNIIFGSSNLYFFKSLLKIFNININYLKIDNFNDTEYNINFLKNFSGKSIFILQSLSFPIHDNIFNLFLILNYLKKIAIKKIYLIIPYFCYSRQDKVFSEYNPISIKLLSNSLDNFKISKIVTLDSHSSNFECYFNTPIKVLKSTSLIVDDIVKYHQEVDIIVSPDIGGVLRAKNLANYLNLELVIIDKRRPIINQIKIFCMIGNVINKKSIILDDIIDTSNSIIEVTNFLFFHKIKNVVVYVTHPVFSKQSYIKIINSKIDEVIISDTINFNYRNPKIRIITTKYLFIEEIKKIMLEEYEV	CRDC_00260	0.940476	0.934853	0.0262376	0.508822	0.0515655	1.80843e-21
CRDco_0470	CDS	43967	44659	693	+	230	COG0216	J	peptide chain release factor 1	prfA	ATGAATAATGAACTAATTTTAGAAATTAGACAAGGAATAGGTGGCGCAGAGGCGGTTTCGTTTTTAAACGAACTTAAAAAAATGTATTTAAAATTTTTTCAAAAAAAAAACATAGAATATGAAATTTTAATTAATAATAATAAAGAATTTGTTGCTAAAATATGTAATAATAAATATAAAGATTTTTTGATAAATGAATCAGGAATTCATAGAGTTCAAAGAGTTCCTAAAAGTGAAAACCAGGGTAGATTACATACATCTACTTGTAGTATTTTTGTAGATAAATATAAAAAAAATAATTTATTAATTATCAAAGATAAAGATTTAAAAATAGAAACATGTAAATCTAGTGGAGCAGGTGGGCAACACATCAATACTACAAATTCTGCTGTTAAAATA…	MNNELILEIRQGIGGAEAVSFLNELKKMYLKFFQKKNIEYEILINNNKEFVAKICNNKYKDFLINESGIHRVQRVPKSENQGRLHTSTCSIFVDKYKKNNLLIIKDKDLKIETCKSSGAGGQHINTTNSAVKITHLPTNISVECSDERSQILNKNKALLILKLKINNATNKQNKFETNLLRKNIISKSERSKKTKTYNFPNNKIIDHNKNVSYYQLDKILDGNLDFIFKN	CRDC_00265	0.906205	0.895652	0.0439735	0.984683	0.0446575	3.72676e-24
CRDco_0480	CDS	44649	45725	1077	-	358	COG0064	J	aspartyl/glutamyl-tRNA amidotransferase subunit B	gatB	ATGTTTATAATTAACAAATATTATAAAATTTATATAGGATGTGAAATTCATATAAAATGTAATTTACAAAAAATATTTTCTTTTCAACAAATAAATATTTACGATCATGCTGTGCCTGGAGTACTTCCATTATTTAATAAAAAAATAATAAATTTTTTGTTTTTAATTAATTTTATCCTCAAAGGTAAATTATTTTATTTTTTTTTAATAGAAAGAAAATTATATTTTTATTACGATTTACCAAAAAATTATCAATTGACACAAAATAATTATCAAAGTATTTTTAATATAATTATTAAAAATAAATGTTTAAAAAATATAATTATAAAAAAAATTCATTTTGAAGAAGACGCAGCTTCATCAAAAATTTATGATGATTTAAAAATTATAAATTATAAT…	MFIINKYYKIYIGCEIHIKCNLQKIFSFQQINIYDHAVPGVLPLFNKKIINFLFLINFILKGKLFYFFLIERKLYFYYDLPKNYQLTQNNYQSIFNIIIKNKCLKNIIIKKIHFEEDAASSKIYDDLKIINYNRSGNTLFEIVTEPIFNDSNCLLYFLKKIKKIFLKNNISTTNLHLGEMRFDINLSLLNKINLKKTKKIEIKNLNSFISIKNSLFYEIYRKIINLENNKKFISQTRNYNEHTTNILRKKCFTSYYNYHIDYDFGYFINFDYEIYYNEKKKKKKNFLIFKKYPKKNYTIISKYLKINKNLYFIKNQYFNNFLFFYNFLRIIKKNIIKIYYYLCKKKLYFKIKNLLFNF	CRDC_00270	0.923863	0.916201	0.0370372	0.499803	0.0741036	5.55933e-24
CRDco_0490	CDS	45712	47067	1356	-	451	COG0154	J	aspartyl/glutamyl-tRNA amidotransferase subunit A	gatA	ATGAATCAATTATGTAAATTAGGAATTAAAAAAATTATTTTTTTAATAAAAACGAAACAAATATCAAATTATGAATTAACAAAAATTTGTTTAAACAATTTATTAAAAACAAATAAAAAAAATAATTTTTTAATAGAAATTTTTTATAAAAATGCTATAAAATATTCTAAAAAAATGGATAAAACTCATAAAATAAGTTTACCAATTTCTATTAAAAATATTTTTAGTATAAAAAACAAAAAATTAACATGTAATTCAAATATTTTAAAAAAATTTAAATCTAAGTATGATTCTAGTATATCTAAATTATTAAAAAAAAATAATTTTAATATATTATCAATAGATAAATTAGACGAATTTTGTTTGGGAGGCTCAGGCTTAAACAATTGTAATATATAT…	MNQLCKLGIKKIIFLIKTKQISNYELTKICLNNLLKTNKKNNFLIEIFYKNAIKYSKKMDKTHKISLPISIKNIFSIKNKKLTCNSNILKKFKSKYDSSISKLLKKNNFNILSIDKLDEFCLGGSGLNNCNIYNLYNKNFIVGGSSAGSALNISYGCNLFSIGSDTGGSIRTPSSYCGVVGYKPTNGLFSRHGMVPYSSYLDNCSIISNNAENCKYLFKMLNYKNKDLLSNKKYVFYNIKKKKIISIINYYEFFVDLEIKILFEKIISNFEKLGFFVNINKMNFYSLNKLYENISSKEFYSNSSKFDGIKYGFQKKFFKNSNDYIKLNRIFSNNCKNKILKGQTEFKISKFNNFDNYFNIFLKKIFKNSQFIIIPTNICFLKIIENNFSEYLDLFTLIS…	CRDC_00275	0.921324	0.909091	0.0377429	0.440517	0.0856787	6.44055e-28
CRDco_0500	CDS	47051	47248	198	-	65			hypothetical protein		ATGAGTATCATTAAATATTATCTCTTTATAAGTAGTTTAAAAAATAATTCTAAAATCATAAATTTCAACAATTTATCAATAAAAATTATAAAAAAAAAATTTTTAACAAACAATTTTATGTTTATAAATAATTTAAAGAAAAATAAATTTAAAAAAATGTATCATAAAAAAACAAATAAATATGAATCAATTATGTAA	MSIIKYYLFISSLKNNSKIINFNNLSIKIIKKKFLTNNFMFINNLKKNKFKKMYHKKTNKYESIM	CRDC_00280	0.914141	0.907692	0.0666794	0.148704	0.448403	0.117753
CRDco_0510	CDS	47238	47777	540	+	179			ATP phosphoribosyltransferase	hisG	ATGATACTCATATCTGTTTCTAAAGGAAGAAATTTTTTTCCTTCATTAAATGTATTAAAACATATAAAAATTTTTCTTATAAAAATTATTCATAGAAAAATATTGTTGAAAACTAATAGAAAAAATATATATATTGTTATTATTAAAAATAAAGATTTATTAAAATTGTTAAAGTATAAAATTTTTAATCTTAGTATAGTTGGAAAAGATTTAGTTTTCCAAAAAAATATTAAAAAAATAAAATTAATTAGTTTTAAAACTTGTTTATATATAAATAACGACTTTTATATAATTACAAAATATCATAATATTTTAAATTACTATAAAATGCATAATTTTAATTTAAAAATATATAGTTCATTGGAATTTTTTTTAAATTTTAATAAAAAAGGAATAATC…	MILISVSKGRNFFPSLNVLKHIKIFLIKIIHRKILLKTNRKNIYIVIIKNKDLLKLLKYKIFNLSIVGKDLVFQKNIKKIKLISFKTCLYINNDFYIITKYHNILNYYKMHNFNLKIYSSLEFFLNFNKKGIIDITETNKTLYKNFLYPNNFIFKIDLFIIYINIKKKVLNDLINYVKY	CRDC_00285	0.890311	0.856354	0.0669852	0.342385	0.195643	1.17881e-07
CRDco_0520	CDS	47764	49005	1242	+	413	COG0141	E	histidinol dehydrogenase	hisD	ATGTTAAATATTAAAAACAATATTTTATTATTAAAAAAAAAACCCATTAATATTAAAAATAAAGTTAAAACAATAATTAAAGATATAAAAATTTACGGTGAGTTTGCTTTATTATATTATATAAAATTTATTGATGGTATTGATATAAAATCAATAAAAGAATTAATTATTAATAGAAAAACGATGAAATCTTCTTATAATAAAATTTCTAATAAAAAAAAAAAAATTTTAAAAGAAATATATTTAAGATTAAAACGATATCATTTTCATAACTATGTTAATTCTTGGCAAATAAATAATAATATTGACATAATTTATGGGCAAAAAATAAATAATATAGAAAAAATTTGTATTTATGTTCCTGGTGGGAATACAATTTATCCATCTTCTATCTATATG…	MLNIKNNILLLKKKPINIKNKVKTIIKDIKIYGEFALLYYIKFIDGIDIKSIKELIINRKTMKSSYNKISNKKKKILKEIYLRLKRYHFHNYVNSWQINNNIDIIYGQKINNIEKICIYVPGGNTIYPSSIYMNCIPSLIYRPNFICMVSPIKNGVISNTILSISYLNKINKIIFSGGVHTLSCVVFGTRNIIKVDKLTGPGNYYITKAKKIFFGSVGIDMLAGPSELIILCDGFIHPNVISYDFFSQLEHDINASCCLFTNNKKYLNLLYTKIYKLLLFQKNKKIIFKSLKNSILLFNKINNLLEIINFLAPEHLMICIKNSNKVVKKIKNCGAIFISYKTTETYGDYVIGPSHVIPTNSTSKYFSSLNIYDFCKKIGIIKIYNNKYCKILSSFFSKI…	CRDC_00290	0.919485	0.932203	0.02774	0.927718	0.0299014	2.15351e-44
CRDco_0530	CDS	49002	49298	297	+	98			50S ribosomal protein L13	rplM	ATGATATTAATAGACTTCAAAAAAAAAATTTTAGGAAGAATAATTTCTGTTTTAAGTAAAATACTTATAAATTTAAATTTTTTTAATAAAAAAATTTTTTTTTTTATTTTTAATTGTAATCAAGTAATTTTAAAAAAAAAAGTATTTTATAAACATTCTGGATATATTGGTAATCTTAAAAAAAAAATTGTAGATAATATTACTTTAATTAAAAAAAGTATTTTTAAAATGTTGCCTAAAAATAAAAAAAGAATTAAAATTATGAAAAAAATTTATTTTTTTGAATATAAAATATGA	MILIDFKKKILGRIISVLSKILINLNFFNKKIFFFIFNCNQVILKKKVFYKHSGYIGNLKKKIVDNITLIKKSIFKMLPKNKKRIKIMKKIYFFEYKI	CRDC_00295	0.926174	0.887755	0.0548091	0.411233	0.13328	9.53435e-05
CRDco_0540	CDS	49295	49675	381	+	126	COG0103	J	30S ribosomal protein S9	rpsI	ATGAAATATATTTCTTTTTCAAAAAAAAAAACTTGTAAAACTAAAGTAGAAATTCGTAAAGGACATGGTTTATTAACAATAAACAATCTTTCTATTAAAAAATATTTTGGAAATATATATAATAAAAACTACATTTTATTGCCAATTATATTATCTAGTTTAAAAAATTTTGATTTTATAATCAAAACTAAAGGAAGTGGAAAAATTTCACAAATCTTTAGTATAAAAATAGCTATTTGTAAATGTATATTATTGTTTAATTATAAATTTAAAAAAATTTTTAGAAAATTAAATTTTTTTTCTATTGATAATAGAATAGTTGAAAGGAAAAAATATGGAAAAAAAAAATCAAGAAAATCAGAACAATATTCAAAAAGATAA	MKYISFSKKKTCKTKVEIRKGHGLLTINNLSIKKYFGNIYNKNYILLPIILSSLKNFDFIIKTKGSGKISQIFSIKIAICKCILLFNYKFKKIFRKLNFFSIDNRIVERKKYGKKKSRKSEQYSKR	CRDC_00300	0.931759	0.928571	0.0339307	0.475833	0.0713081	2.55042e-08
CRDco_0550	CDS	49829	50404	576	+	191			hypothetical protein		ATGATAAATAAACACATTACTTTATTACCAAATAAATTTAAAAAAAATATAAATTGTATTGATTTAACTTTTGGTTTTGGAGGGTATAATTCTGTTTTAAATAGCTATAAATTATTAGTATCAATAGATAAAAATCTATATTCAAAATTTGTTTCTAAAAAAAAATATAACAAAAATTTTTTCATTTTTATTACAAAAATAAAAAATCTTAAAAATATATTAAAGAGATTTAAATTCAATAGAATAAATTTATTAATTTATGATCAAGGATTTAATAGTTGTGAAATAAAAAATTTTTTTTATTTTTTTAAAAAAAAAAAATATTTATTAAAAAAAAATATAATAAATAATAATTTAAAGTACGTATTTAATGATCTAATTTGTTATTTTAGTAGAAAA…	MINKHITLLPNKFKKNINCIDLTFGFGGYNSVLNSYKLLVSIDKNLYSKFVSKKKYNKNFFIFITKIKNLKNILKRFKFNRINLLIYDQGFNSCEIKNFFYFFKKKKYLLKKNIINNNLKYVFNDLICYFSRKLLFIINTFSIYEQMKIVLFLKKIKKFNLKKIKINFFEISLNNGFKKSLMNFVYVKKNL	CRDC_00305	0.908146	0.884817	0.0559895	0.338192	0.165555	4.17721e-09
CRDco_0560	CDS	50385	51137	753	+	250			hypothetical protein		ATGTTAAAAAAAATCTTTAAAAACAAAATTTTATTTAATCTTTTAAAAATAATTTGTTATAAAAAAAAAAAATATGTATTTTCATTAGGACCAATTGGAAATTATTGTTATTCTATTTGTATAAATAAAATAAATAAAAAATACAATTTTTTATTTTTAAAAAAAATAAAAGATTTAAAAAAATCAAAAAAAATTTTACCTTATGAAAATAATAATGGTGGTATTGTAAGAGATACTTTAAATCTTTTATTAAAAAAAAAATCTTTTATTAAAACGATTTTAATATTAAATATTGAACATAATTTTTTTTGTTTTAAAAATAAAAAAAATTTTTTTTTACATAATCAATCATATAAACAAATAAAAAAAACCTTAATTTTTTTATCAAAAAAAATAAAA…	MLKKIFKNKILFNLLKIICYKKKKYVFSLGPIGNYCYSICINKINKKYNFLFLKKIKDLKKSKKILPYENNNGGIVRDTLNLLLKKKSFIKTILILNIEHNFFCFKNKKNFFLHNQSYKQIKKTLIFLSKKIKTKTVNSNSEINNGLNICNFLTTKTIPINIKNLKLKDNIYNKTKFIIDSYTNIKNKIISFFSKKIKYYLNLSSIITIYKNKKIYYFEIFLKSLKILLFLMKQFKKKNKILISGFYNIL	CRDC_00310	0.915007	0.884	0.0493345	0.454592	0.108525	5.21889e-14
CRDco_0570	CDS	51134	52360	1227	+	408	COG0128	E	3-phosphoshikimate 1-carboxyvinyltransferase	aroA	ATGAAATCATATTTTAAAATAAACTGTATTAAAATAAAAAAAAAAAAAATTAAAGTAGGAGATAAATCTCTTTCTCATCGATCTATTATTTATTGTTTAATAAAGAATTGTATAATAGAAATTTCTAATATTTTAGAATCTTTAGATATTTTATCCACTATTAATTTATGTAAAAATATAGGAATATATATGTACGGCCCTATTAACTCTTATTTATTAGCATCTTCGTTAAAAAAAAAAAATATGAAAAATAAAATAAGTTATATAGGTAATTCTGGGACTACCATCAGAATAACTTTATCATTATTAATAAAAAATAATTTTGTTATCGGAGACAAATCTTTAAATAAAAGAACAATGTATAGAATAATAAAACCTCTTACATTAATTGGATATGTT…	MKSYFKINCIKIKKKKIKVGDKSLSHRSIIYCLIKNCIIEISNILESLDILSTINLCKNIGIYMYGPINSYLLASSLKKKNMKNKISYIGNSGTTIRITLSLLIKNNFVIGDKSLNKRTMYRIIKPLTLIGYVLQCKKNFFTPIIIIKKNNFGLKYNLVNSSSQIKSCLLLSSLNSFFKIFLKEKKKTRDHTERFFPILKKKIKNFNIKIPNDFSSISFIISYNLINKNNFILNLGFNKLRNGFFEYLLNSNLKIFFIKKKIYKNEHFAKILFFKFFIKKNTIFSENISKMIDEIPILLLLLIKLKNKNKIYGLEELKFKESNRFLSMYYNIIFLGVKIIKKKNYLIFKSKNIHNNYVKSLSDHRLFMSFYIGNVYNVKISNPENILSSFPSFFNLFNN…	CRDC_00315	0.92677	0.946078	0.0248386	0.511546	0.048556	6.27135e-36
CRDco_0580	CDS	52347	53471	1125	+	374	COG0539	J	30S ribosomal protein S1	rpsA	ATGTTTATAAATAATAATTATATTAAAAGTAATTTTGTGTCTTTTTTTGATAATTTTATAATAGTTAGTTTTATAAAAACAATTTTAATAAATAAAACTTTAAAAAATCAAAAAAAAATAATTACTATTTTTAAAAAAAAAAAGAAAAAACTAAAAAATTATTTTTTTGGTTTTTTATTTAAAAAAATAAAATTTGGTTATTTTATAAATGAAACAAAATTTATATTTTTACCAAATAATTTAATAGATACTAGGAAAATAATTTTTCCTAAAAAAATATTTTTTTTTGAAATAATATTGAAAAAAATTCAAATAGAAAATAATTACTTTGCAACAAGAAAATTTAATTTTAAAAAAAAAAAAAAAATTAGCAGAATTAAAATTGGGAAAAAATATTTA…	MFINNNYIKSNFVSFFDNFIIVSFIKTILINKTLKNQKKIITIFKKKKKKLKNYFFGFLFKKIKFGYFINETKFIFLPNNLIDTRKIIFPKKIFFFEIILKKIQIENNYFATRKFNFKKKKKISRIKIGKKYLGIIKNVINYGIFINIGEFDGLLHISDIPFIKNIYKSFFIKNFLIVKIIKFDRKLKKVSLNLKKNYKKNFEKFFFSEKIKCFIKKFSFKKIICYNNISKKYIIFDKLNEFKKKDIINAYFLKKTEKQIYLSMKFTVKKNNFKYSLLMKKYKFKNYYLLSYKKNNILYKKLIKKIKITKIEYYKYYLINIINNEFNKIININNNYYLKQNNFYIRIKNKLKKKVNIFNLKYIKNKIYFFFRIY	CRDC_00320	0.931556	0.917112	0.0362002	0.321206	0.112701	1.97491e-17
CRDco_0590	CDS	53468	54994	1527	-	508	COG0459	O	chaperonin GroEL	groL	TTGGCAGATGCGGTAAAAACCACTTTAGGACCAAAGGGGCGAAATGTAATTCTAGATAAAAATTTTAGTTCACCTTTAGTTACTAAAGATGGAGTTACAGTAGCAAAAGAAATAGAATTAAAAGATAAATTTGAAAATATGGGAGCTCAGATGGTAAAAGAAGTTGCTTCTAAAACATCAGATGTTGCTGGAGACGGAACAACTACTGCCACTGTTCTAGCTCAATCAATAGTAAATGAAGGAATAAAAGCAGTCATATCAGGAATGAATCCAATGGATTTAAAAAGAGGAATTGATAAAGCAATTTTTCATGCTGTTTTAGAATTAAAAAAAATATCTATACCGTGTTTAGATACATTATCTATTTCTCAAGTTGGAACTATATCAGCTAATGGCGAA…	MADAVKTTLGPKGRNVILDKNFSSPLVTKDGVTVAKEIELKDKFENMGAQMVKEVASKTSDVAGDGTTTATVLAQSIVNEGIKAVISGMNPMDLKRGIDKAIFHAVLELKKISIPCLDTLSISQVGTISANGEKIIGKIISDAMNKVGKNGVITVDEGKGIEDELEVVEGMQFDRGYISPYFINCQENMSSILENCYVLITDKKISNIRDIVNILELISKKNKSLFIIAEDIEGEALATLVINNMRGILKLNAVKAPGFGDRRKDLLKDLSILTGSTLISEEIGISLDKIKIENLGFAKKITSNKENTVIVGGKGNENTIKEQIKNIRKQISESSSDYDKEKLQERMAKLSGGVAIIRVGAATEIEMKEKKARIEDALHSTRAAVEEGVVIGGGVALIR…	CRDC_00325	0.892028	0.941509	0.00592037	1.14208	0.00518386	5.59712e-98
CRDco_0600	CDS	55072	55356	285	-	94	COG0234	O	co-chaperone GroES	groS	ATGAAATTTATTCCTTTATATGATAAAATTGTTGCTATAAAAATAGAAAATGAAAATAAAATTGGAGAAATTTATATTCCTACAAACGAAAATAATATTATTAAAGGAAAAGTTGTAGAAATTGGAATAGGAAATATTCTTGAAAATGGAAAAATTTCTCCATTAATTGTTAAAGTTGATGATAATATTTTATTTAAAGATGGCTACAATGTAGAAAAATATAAAGTTGGCAACATCGAATATTATTTTGTTAAAGAAAAAGATATAATTTCTATTATTAAATAA	MKFIPLYDKIVAIKIENENKIGEIYIPTNENNIIKGKVVEIGIGNILENGKISPLIVKVDDNILFKDGYNVEKYKVGNIEYYFVKEKDIISIIK	CRDC_00330	0.887719	0.797872	0.0831205	0.579671	0.143392	2.59846e-05
CRDco_t0070	tRNA	55487	55561	75	+	-			tRNA-Val		TAGGCGATTAACTCAATAGGTAGAGTATTAGTTTTACATACTAAATGTTACAAGTTCAAATCTTGTATTGCCTAT		CRDC_t01089	0.96	-	-	-	-	-
CRDco_t0080	tRNA	55565	55640	76	+	-			tRNA-Asp		TGGATTGATAGTTTAGTTGGTTAAAATGTTGGCTTGTCACGTCGAAGACCACGGGTTCGAATCCCGTTCAGTCCGT		CRDC_t01091	0.973684	-	-	-	-	-
CRDco_0610	CDS	55696	56226	531	+	176			hypothetical protein		TTGAAAAAAATAATAAAATTAAATGCTTTTTTTATATTATTTAACTTTTTTTTTAAAAAAAAATTCTTATATAAAAATAATAACTTTTTTTTATATTTTAAAAATTTTTTTAAAAAAAAAATAATTAACAAAAATTTTTCTATATTATATTTTTTAAAAAATAATGGAAACATTAATTCGTGTATTAGAACATGTCATCTTTTTAATATAATATCAGTTATAAAAAAAAAAAACCATAAACATATTAATTCATATTATTACAACATATTTTTTGTGAAAAATATTTTTTTTTTTTTGTTGTTTTTTAAAAAAAAAAAATTAATAATAGGATTATCTATTAATTCAAGTATTTCTATAAAAAAAATAAACAATAATACAAATTTTATAGTGTTTGTAGGA…	MKKIIKLNAFFILFNFFFKKKFLYKNNNFFLYFKNFFKKKIINKNFSILYFLKNNGNINSCIRTCHLFNIISVIKKKNHKHINSYYYNIFFVKNIFFFLLFFKKKKLIIGLSINSSISIKKINNNTNFIVFVGNEKKSFVRLFYKKFDLILKIETYCKKSLNVSVVNAISLHYLIQ	CRDC_00340	0.779661	0.755682	0.0656201	0.3415	0.192152	1.49851e-07
CRDco_0620	CDS	56223	56687	465	+	154			hypothetical protein		ATGAATTATCATATATATATAGTATTAGAAATATTTAATAATAATTTATATTCAAATTTTTTTAAAAGTTTAGTTTCTTTTTTTATAAGATCAAATAGCAAAATTAAATTTATAACAGATTACGGAAATTATTTTAATCAAAAAAAAATAAAAAGACTTTTTTATTTTAATATTGATTGCAAAAAACCAACTTTAAATAAGATTCCGAAATTATTTAAAATTAAAAAAGATATTATTTTTAATTTTATTATATTAAAAAATAGTATTAATTTTTATATTGAATATATCAATAATATAAGTAACTACATTTCTCAAAATTTTAGAATAATTTCTTCAATAATAAAAAATATTAAATACAAACAATATAAGTATTTTTCACAAACAATTAAGAATCTTAAG…	MNYHIYIVLEIFNNNLYSNFFKSLVSFFIRSNSKIKFITDYGNYFNQKKIKRLFYFNIDCKKPTLNKIPKLFKIKKDIIFNFIILKNSINFYIEYINNISNYISQNFRIISSIIKNIKYKQYKYFSQTIKNLKILSIIPNNFKSYIKKINFLYD	CRDC_00345	0.909677	0.909091	0.0426229	0.425815	0.100097	1.10788e-11
CRDco_0630	CDS	56680	57831	1152	+	383	COG0305	L	replicative DNA helicase	dnaB	ATGATTAAGAATATTTCTTCTATTAATTCAGAATTTATTATAATAAATTATATTTATAATGATTTTTATTTTTCAAAAAAAATATTAGAAATTTTAAAAGAAGAAGATTTTTTTTTTGATACAACAAAAAAATTTTTTATACAAAAACAATTTTTTTTAAAATTAAAGTTTTTAGATGAAAAATTGGTTTTTTCGAATCTTAAAAATTTATTAGAAAAATCTAAAAAAAGAAAGATGTTAAAAATATTATTTAACATAAGTTTTGATTTAATATATTATAATAATATTGAAGAAAATATATTTGATAAAATAAATTTTTTGCAAAATTTTAAAAAAAGTAATTTTTTTTTTAAAAAAGTTGATTATAAAAAAATATTAAAGAATTATTTTTTAGAAAAT…	MIKNISSINSEFIIINYIYNDFYFSKKILEILKEEDFFFDTTKKFFIQKQFFLKLKFLDEKLVFSNLKNLLEKSKKRKMLKILFNISFDLIYYNNIEENIFDKINFLQNFKKSNFFFKKVDYKKILKNYFLENEKNFFTGYKKLDNIINGLQKGNLIILAGRPSIGKTSFSLNIIKNLILFKKKIIFFSLEMTVNQLLIRLISIILEINHDNFIKNNFNNMDIKKISFFIKNINFDELIIKDCSNLSSNDIESQLEYYKKNNINIEIIIIDYIQLMKSEFYSNNRVLEVSDISRSLKLIAKHFNCVVIALSQLNRLVEYRVEKTPVLSDLRDSGSIEQDADIVIFLHKKKLNFVDILVAKNRNGSLGIINFIFKNEYTKFLQI	CRDC_00350	0.93316	0.966057	0.0144589	0.589305	0.0245355	8.20627e-44
CRDco_0640	CDS	57803	58345	543	+	180			hypothetical protein		ATGAATATACTAAATTTTTGCAAATTTAAAAAAAAAATAGGTCAAAACTATTTGATTTTCAATCTGAAATTTTCTTTAGATTTGTGTTCTGGATATAATTATTTTAACAATTTTTGCAATGAAATTGATTATTATAAAATCAAATATACTAAGAATAATATATATTTTTGTAAAAAAAAGTGTATATATTCTAATTTTTTAAATTTTAATTTTTTTTTAAATAAATTTATTAATATAAATATTTCTTTTAATATAATAAAAATTTTTTTAAAAAAAATAAATAAAATATCAATATTTTATTTTAAAATTATTATAGATTTATCTAAAAAAAAATTTTTTAAAAAAAATTCCATAATTATAAAGATTAAAATATTTAAAAAAAAATTTTTTTTTCCTTAT…	MNILNFCKFKKKIGQNYLIFNLKFSLDLCSGYNYFNNFCNEIDYYKIKYTKNNIYFCKKKCIYSNFLNFNFFLNKFININISFNIIKIFLKKINKISIFYFKIIIDLSKKKFFKKNSIIIKIKIFKKKFFFPYPKIRIIKMYFKKKYFYKKKFVLNFNNLRFNYSKPIKLINNNVFFKKI	CRDC_00355	0.907919	0.888889	0.0653937	0.183265	0.356825	0.000656041
CRDco_0645	CDS	58323	58451	129	+	42			hypothetical protein		ATGTCTTTTTCAAAAAGATTTAAGAAAGAAAATTTTGAAAGTTTGTTAAAAAGATTTAAAAAAAATATTGAAAAAAAAAATAAAATAATAAAAAAAGAAAAAAAAAAGTTATTGAAAATTTTAAAATGA	MSFSKRFKKENFESLLKRFKKNIEKKNKIIKKEKKKLLKILK	CRDC_00360	0.922481	0.928571	0.0383857	0.452923	0.0847511	0.000463301
CRDco_0650	CDS	58448	59212	765	+	254	COG0358	L	DNA primase	dnaG	ATGAATATAAAATGTCCTTTTCACAATGATAATAATGCATCGTTATCTTTAAAAAATAAAAAAGTTATTTGTTATGGATGTAACTTTAATGGAAACTCTATTGATTTTTTAAAAATAAAACAATTTAAACTTTCTTTCAATAAGAAAATTGTTTTAGAAGCAAAAGAAAATTTATATAAAAAAAAAAATATTTGGTTAAATTATCTATTATTAAGGAATATAAATATGAAAATTTCTTTAAAATTTAATTTAGGATTTTTAGATTTTTCGTATAAAAATAAAGTTAAAAATATTTTATTAAACAGATTAATTTTTCCTATTTTAAATGAAAATAATTTATTAATAGGAATCGGGTTAAAAACTAATAATGATAAAAATAAGTATTTAAATTTTTTTAAA…	MNIKCPFHNDNNASLSLKNKKVICYGCNFNGNSIDFLKIKQFKLSFNKKIVLEAKENLYKKKNIWLNYLLLRNINMKISLKFNLGFLDFSYKNKVKNILLNRLIFPILNENNLLIGIGLKTNNDKNKYLNFFKKYNMNEIFYGINNIIDYNFILIVEGYFDLLTLNKNNFVNVVSNLGCNVNSEKIFFLLKKFKKIYFCFDGDEAGYEAYIKVKNISNSFYNKRMFSKTMPYSYDPDNYINNYGIKSFLRYLKI	CRDC_00365	0.880208	0.819608	0.0852127	0.454014	0.187687	8.16838e-12
CRDco_0660	CDS	59209	60279	1071	+	356	COG0568	K	RNA polymerase sigma factor RpoD	rpoD	ATGATTATTAATTTTTTATTAAAAAATAAAAATTTAAATTTTTTATTAAAAAAAACAAAAAAAAATTTTTTAATAATTTTTAAATGTGTAATAAATAAAAAATACAATATTAAAAAAAAAGTTTATATTAAATTAAATACGAATAAGAATTTATTTATTAAAAAAAAAAAAATTAATAATATAATTAATTATTTTTTTATTAATTTTTTTATTATTGAAAAAACAATTATAAAAATATTATTTTGTTTTAATAAATTGATTATAAAAAAAAAAAGAATTTTAATTGAAAAGTTTTCTAGTTTTTGTAGAAGAAATTTATTTCTATATAAAAAAAAAATATCAATCAGTTTTTTTATTAAAACCTTTAAAAAATTTTTTTTGTTTATTAAAAACAACATT…	MIINFLLKNKNLNFLLKKTKKNFLIIFKCVINKKYNIKKKVYIKLNTNKNLFIKKKKINNIINYFFINFFIIEKTIIKILFCFNKLIIKKKRILIEKFSSFCRRNLFLYKKKISISFFIKTFKKFFLFIKNNIIVFKNKISIFKKKINNYIETKNYIEINYLIYINEKISDKIAKNNIKILKKIIKKYKKKQIYDDLYQECYSEFVEIINNFKISKKNFFRFCYWKIKKKMISIINLKRKELKKNCLSVDKPLFNHSLKYHISDRSKFLILEFARNELKNLIRSLIINLPEREQKIIRLRFGIGTPKNYTLEEIGQLYSLSRERIRQIELNVILKMRQTVVVRILQPYIKVFKILE	CRDC_00370	0.895425	0.86236	0.0631974	0.501715	0.125963	2.10632e-20
CRDco_t0090	tRNA	60284	60356	73	+	-			tRNA-Ala		GGGGTTATAATTTAATTGGTAAAATTTTTGCTTTGCAAGCAAAATTAAAGAGTTCAAATCTCTTTAACTCCAC		CRDC_t01093	0.986301	-	-	-	-	-
CRDco_0670	CDS	60347	61282	936	-	311	COG0079	E	histidinol-phosphate transaminase	hisC	ATGATATATTCTCCAGGAAAAAGATATTATTTTGGTCATAAATTAAACGCTAATGAGAATTGGTTCTCTACTAGTAAAAATATTATATTTTTAATAAAAACAATTTCCAAAAACTTTGAAAAATTAAAATTTTATCCAGACTCAGATAATTTTTATTTTACACAAATTATTAGTAAAACTTATAATCTAAAAAAAAAAGAAATTTTTATTTGCAATGGTTCTGATGAAGGTTTATTTTTTTTATTTTTTTTATTTAAAAATTTTAAAATTAAAATTCCTAAAATAAGTTATCCTTTTTATAATGTTTATTCTAGTTTTAATAAGATATATACCAAAAAAATAAAATATAAAAAAATTATTAATTTTAATAACATTATTTTCCCATCACCAAATTCTCCT…	MIYSPGKRYYFGHKLNANENWFSTSKNIIFLIKTISKNFEKLKFYPDSDNFYFTQIISKTYNLKKKEIFICNGSDEGLFFLFFLFKNFKIKIPKISYPFYNVYSSFNKIYTKKIKYKKIINFNNIIFPSPNSPYGVFFKKKEIINKINKRNFIIIDEAYCEFYNMGYTKYISNNNNLIIIKTLSKSFSLAGSRIGIIFSNEKIIKKLNFIKHCFNSYTIDTINNLIGIESIKDKNYLYYKMQKNNFFKLLLNFFFKKKNEGNFICIPKNIDFNFYFSKKYFFFRNYNFLLRITISNYFILKKIIKNYFLWS	CRDC_00375	0.941239	0.92926	0.0306278	0.317266	0.0965367	1.36382e-14
CRDco_0680	CDS	61279	62010	732	-	243	COG0107	E	imidazole glycerol phosphate synthase subunit HisF	hisF	ATGATAAGATTGATAAGTTGTTTTGATATCAAAAATAATATGGTGGTAAAAGGTGTTGGGTTTAACAACTTAAAAATAATTGAAAATCCTGTTAATTTAATTAATAAATATATTAATTCAAAAATTGATGAAATTGTATTATTAGATATAACTTCTAATTATACAAAAAAAAGTTTATCTAATTTAGTTATAAAAAAAATATCAAAAATACTAGACGTTCCTTTATCTATAGGAGGTGGTATCAATACTTTAGAAAAAATTTCAAAATTATTAAAATTAGGAGCAGATCGAATTATTATAAATTCATATTGTTATGAAAATATTTGTTTTTTAAAAAAAATTACTAGTTATTATGGTTCACAATTATTAATTGTTGCAATAGATATTAAAAAAAGAAAG…	MIRLISCFDIKNNMVVKGVGFNNLKIIENPVNLINKYINSKIDEIVLLDITSNYTKKSLSNLVIKKISKILDVPLSIGGGINTLEKISKLLKLGADRIIINSYCYENICFLKKITSYYGSQLLIVAIDIKKRKDSFLTYKNSGFKKTNFFLEDWCIIVKKMGCGEILLTSIEKDGNKNGYDINSLYHIKKMIDISIIISGGMGSINDIYYIFKYLKTNSFLIASLFHYNFLKTSYLKKYLKFI	CRDC_00380	0.884038	0.843621	0.0771204	0.776506	0.0993172	1.42664e-17
CRDco_0690	CDS	62007	62684	678	-	225	COG0106	E	1-(5-phosphoribosyl)-5-[(5-phosphoribosylamino)me thylideneamino] imidazole-4-carboxamide isomerase	hisA	ATGATAATATTATCTTTAGATATATATAAAAACAAGATTGTAAGATTGTACAAAGGTCAAATAAACAAAGTTGAGGTTTTTGGTTATATATATGAATACATAGATTTTTACAACTCTATAAATATAAAAAAATTACATATAGTATCATTAGATAGCATTTTTTTAAAAAAAAATTTTTTGTTTTTCCCAAAAAATAATATTAAAATACAAATTGGTGGTGGTATTCGGAGTTTTAAACAAGCTTCTTTTTATTTAAATAATAATTTTAAAAAAATTGTTCTAGGAAGTTTATTATTTTTAGATAAAATAGAATTTAAAAAAATGTTATCATATTATAAAAAAAAAATAATAATAAGTTTGGATTGCTTTAATAATTATATTGCGATAAATGGATGGGAA…	MIILSLDIYKNKIVRLYKGQINKVEVFGYIYEYIDFYNSINIKKLHIVSLDSIFLKKNFLFFPKNNIKIQIGGGIRSFKQASFYLNNNFKKIVLGSLLFLDKIEFKKMLSYYKKKIIISLDCFNNYIAINGWETVTKINFEIFFVYLFDINIKTIIYTNISKDGTLSGIQIKEIKFLINKKFLCKFIISGGISSYNDICRINKNNNFDFIIGLSIYKSTMKIKNI	CRDC_00385	0.899705	0.888889	0.0507331	0.772588	0.0656665	1.89365e-19
CRDco_0700	CDS	62681	63283	603	-	200	COG0118	E	imidazole glycerol phosphate synthase subunit HisH	hisH	ATGAATGTTTTATTAATCAATTATGGAACTAGCAATATAATTTCTATATACAATTCTTTAAAAAAAATAAAAAAAATAAAAATTTATGTAAATAATTTTGCTATAAAAAATTATGATAAAATTATTTTTCCAGGTCAAGGCCATATTAAAAATACAATGAATTTTTTATCAAAAATAGAAAATATTCAATATTATATAAAAAATATACATATTCTTGGAATATGTATTGGATATCATATTTTTTTTAAAAATAGTGATGAAAACCAACATATAAATTGTTTTAATTACTTTAATGAAAAAATAAAAAATATTTCAAATAATTGTTGTTATAATACGTTTCATCCAAATATAGGATGGAAAACGGTTAATATTATTAAATTTCATAAAATACTAAAAAAC…	MNVLLINYGTSNIISIYNSLKKIKKIKIYVNNFAIKNYDKIIFPGQGHIKNTMNFLSKIENIQYYIKNIHILGICIGYHIFFKNSDENQHINCFNYFNEKIKNISNNCCYNTFHPNIGWKTVNIIKFHKILKNIPNCFKQYFMHSYSSIYNNQNFSYATTNYNNKTFNSIVIKENKFLIQFHPEKSSKYGLLLIKNFLEL	CRDC_00390	0.902156	0.875	0.0561512	0.49735	0.112901	9.01819e-13
CRDco_0710	CDS	63280	63822	543	-	180	COG0131	E	imidazoleglycerol-phosphate dehydratase HisB	hisB	ATGGAGTTATATCAATTTAGGAGAAAAACTCTAGAATCAGATATTGAAATAAAATTAAATTATTTTGGTTTTGGTATTTTTAAGATAAAAACTTTTGTTTTTTTTTTTGATCATATTTTTTCACAATTTATTAATTATAGTTTATTTGATTGTTATTTAAGATGTTATTCAGATCTTAAAATAGATTCACATCATTCTTTAGAAGATATATCAATAAGTATTGGTTTACTATTAAAAAAAAAAAAAATAAATAGATATAATAGTTTTCAATTGTGTATGGATGATTCATTTATTTTAATGAGTATTGATGCATGTAATAGAATTTATTATTTTGACAATTTTTTGTATTTAGATTATGATTTACAACTTTTAAGGGAATTTTTTTCCGTTTTTGCTAAA…	MELYQFRRKTLESDIEIKLNYFGFGIFKIKTFVFFFDHIFSQFINYSLFDCYLRCYSDLKIDSHHSLEDISISIGLLLKKKKINRYNSFQLCMDDSFILMSIDACNRIYYFDNFLYLDYDLQLLREFFSVFAKNYKCCIYIYCYYYINKHHLIESIFKIFGIIFNNAKKNSILHSTKGYI	CRDC_00395	0.937615	0.933333	0.027234	1.15501	0.0235791	1.73102e-17
CRDco_t0100	tRNA	63829	63903	75	+	-			tRNA-Phe		TGGCTAAATAGCTCAGTAGGCAGAGCAAAGGACTGAAAATCCTTGTGTCGGTGGTTCGATTCCACCTTTAGCTAT		CRDC_t01095	0.96	-	-	-	-	-
CRDco_t0110	tRNA	63903	63973	71	+	-			tRNA-Gln		TGAGATATAGCCAAGTGGTAAGGCATTGGTTTTTGATACCAAAATCCTAGGTTCAATTCCTAGTATCTCAG		CRDC_t01097	1	-	-	-	-	-
CRDco_t0120	tRNA	63975	64048	74	+	-			tRNA-Thr		TGCTTTTGTAGCTTAAAGGGTAAAGCTGTTGATTTGTAATCAGCTGTTCCGGGTTCAATTCCTGGCGAAAGTAT		CRDC_t01099	0.945946	-	-	-	-	-
CRDco_0720	CDS	64195	64545	351	-	116			hypothetical protein		ATGTATAAATTAAGTAAAGTTATTTTAGACAAGTATTATTTTATTAAAAGTTTTATATCAGGAATAAAATTATTTAGTAAAGATTTAATAATTATAAAAAATTTTAAATTAAAAATTAATTCTTGTAAAGTAAAATTGGATAACAATAATATTTATTTTTTTTTTAATAATAATAGTAGAATTCTTTTACTTAGAAAAATAGAAAAAATTATAATAATAAGTTTTTTAAAAAAAAAAAATTATTTTTGTATTCCTATAAAAATTATAAAAATAAATTCATTTTTTAAAATAAAATTATCAATAGTAAAAAAAAAGGGGGTGAAAGGTGTTGACGATTATGGAAAAAATTAA	MYKLSKVILDKYYFIKSFISGIKLFSKDLIIIKNFKLKINSCKVKLDNNNIYFFFNNNSRILLLRKIEKIIIISFLKKKNYFCIPIKIIKINSFFKIKLSIVKKKGVKGVDDYGKN	CRDC_00400	0.897727	0.853448	0.0423909	0.219788	0.192872	0.000566547
CRDco_0730	CDS	64546	64998	453	+	150	COG0576	O	nucleotide exchange factor GrpE	grpE	ATGGAAAAAGAATATTCTTTAATGAATTTTTTAGATAGAATAATTGTTTTAGAAGAAAAATTCTGTTCTTTTGTATCAGAAACAAAAAAAGAAACTGATTACGATGAAGATAGAATAAAAAAATTAAAAGAAATTATTATTGAAAATATAATAATAGAATTAATACCAATAACTGATTCTATGGAAATGTTTGCGAAAAATTTTGATTCAAATCAAACTAAAGAATCTGAAATTATATTTTTAATTTTTAAATTAATAAAAAAATTTTATAAAAAATTTAATATAAAACAAATTTCTGAAACTGGAGTATTTTTTAATCCTGACATACATGAAGCTATTGGAATTTTTCCAACTTTTGGAAAAAAAAAGGGTATGGTGAAAACCGTTTTACAACCTGGA…	MEKEYSLMNFLDRIIVLEEKFCSFVSETKKETDYDEDRIKKLKEIIIENIIIELIPITDSMEMFAKNFDSNQTKESEIIFLIFKLIKKFYKKFNIKQISETGVFFNPDIHEAIGIFPTFGKKKGMVKTVLQPGYTRNSKLIRPALVIVYN	CRDC_00405	0.927152	0.94	0.0245069	1.55613	0.0157486	9.69567e-19
CRDco_0740	CDS	65056	66861	1806	+	601	COG0443	O	molecular chaperone DnaK	dnaK	ATGAGCAAAATAATTGGAATTGATTTAGGTACTACAAATTCTTGTGTTGCTGTTTTGAATAATGGTAAACCTCAAGTAATTGAAAATTCAGAAGGAGGGAGAACAACACCATCAGTTGTTGGATATACTGAAGATAATAGAATTATTGTTGGCTTACCTGCTAAAAGACAAGCTATAACTAATCCAAACAATACTTTATATGCTATAAAAAGGTTAATAGGAAGAAAGTATACTGATGAAATTGTTCAAAAAGATATAAAAATGGTTCCTTATAAAATAGTTGCTGCAGATAATGGAGACGCATGGGTTGAAGTAAAAGAAAAAAAACTTGCTCCACCTCAAATAAGTGCTGAAATATTAAAAAAAATGAAATCTACCGCTGAAACTTTTTTAAATGAA…	MSKIIGIDLGTTNSCVAVLNNGKPQVIENSEGGRTTPSVVGYTEDNRIIVGLPAKRQAITNPNNTLYAIKRLIGRKYTDEIVQKDIKMVPYKIVAADNGDAWVEVKEKKLAPPQISAEILKKMKSTAETFLNEKIEKAVITVPAYFNDSQRQATKDAGKIAGLEVLRIINEPTAAALAYGLDKKPDDRIIVVYDLGGGTFDISVIEIANVDGETQFEVLSTNGDTFLGGEDFDMRIINHLIYEFKIENGIDLSGDSLAMQRLKEAAEKAKIELSNAEQTDINLPYITADKNGPKHLNVKITRSKLESLVEDLISKSLKPCEVALNDAKIDKSKISEIILVGGQTRMPLVQKMVSDFFEKDVKKDINPDEAVAVGASVQAGVLSGVVKDVLLLDVTPLTL…	CRDC_00415	0.953488	0.985025	0.00552702	1.74619	0.00316519	1.51668e-74
CRDco_0750	CDS	66906	67598	693	+	230	COG0289	E	4-hydroxy-tetrahydrodipicolinate reductase	dapB	ATGATTAAAATTTTTGTATTTGGAATAACTGGTAAAATGGGTAAATCTATTTTAAATTATATAAAATTAAATAAAGGATTTATCTTATTGGGTGGTGTTAACAAAAATAATTATTACAAATTATTTATTAATAAATATACTATCATTTTTAATAAAATGAAGAACACCAGTGTATTAATTGATTTTTCAAATGTATTGTTAATAAAAAAAAATTTATTTATTTCTAAAAAATTTAAAATTCCAATAATTATAGGAGTTACCGGGCTGCATTTAAAATTATTAAATTATATAAAATTTTCATCAAAATATATTTCTATATTACTATCTTATAATATGAGTATAGGTATAAATATTATAAATTTATTTTTATCAAATACAAATAATTATTTAAAAAAATAT…	MIKIFVFGITGKMGKSILNYIKLNKGFILLGGVNKNNYYKLFINKYTIIFNKMKNTSVLIDFSNVLLIKKNLFISKKFKIPIIIGVTGLHLKLLNYIKFSSKYISILLSYNMSIGINIINLFLSNTNNYLKKYNFESFILDIHHDKKIDSPSGTALMLFSKIRKINKNILSIRIKNIIGNHFIFLISNNEIIKIEHFVLNRNIFVIGIFYSILWLLNTKKGCFSMYDIFF	CRDC_00420	0.915594	0.931034	0.0276972	0.47067	0.0588463	1.78571e-19
CRDco_0760	CDS	67599	68051	453	+	150	COG0505	F	split carbamoylphosphate synthase small subunit	carAn	ATGCTAATATTAGAAAGTGGCTTGGTAATAAACTCAAAAATAATAAATTTTAAAAATTTATATGGAGAGCTAGTATTCAATGTATCAAATTTAGGATATACTGAAATAATTTCAGATCCTTCGTATAAATCTCAATTTTTAGTTTTGTCTAACCCACATATAGGAAATAATGGTATTATTTACCAAGATTTGCAATCATTTAAAATAAATATTAATTTAATTATAATTAATTGCTATTCTATATCTAGTAATTTCAGATGCAATAATAAAGTTTTTATTTATCTTAAAAAAAAAAAAATACCAATTGTAACAAATTTAGATACCAGATATTTAATTTCAAATATTAAAACTATTGGTTCACAGTTTGCAACAATTAAAAAAAAAAATATAAAAAAAATT…	MLILESGLVINSKIINFKNLYGELVFNVSNLGYTEIISDPSYKSQFLVLSNPHIGNNGIIYQDLQSFKININLIIINCYSISSNFRCNNKVFIYLKKKKIPIVTNLDTRYLISNIKTIGSQFATIKKKNIKKILIIKYLRFLNNQKIYYD	CRDC_00425	0.909492	0.933333	0.0278853	0.720727	0.0386905	5.92008e-18
CRDco_0770	CDS	68044	68595	552	+	183	COG0505	F	split carbamoylphosphate synthase small subunit	carAc	ATGATTAATATTTTGTTAATAAATTTTGGCTGCAAACTAGGTATGTTTAAATTATTAATAAAAAATAATTATTTTATATATGAATTTGAAAAAAAAATAAATATTTGTTTATTATTAAAATTAAATGGAGTTTTTATTTCTAATGGACCAGGTGCACCGAAAACATATTTAAAATATTTTAATATAATATTATTTTTTGTTTATATAAAAATACCCATATTAAGTATATGTCTAGGTCATCAAATAATAAGCATTATTAATATGTTTTCAATTTTTAAGCTTAAAAACGGTCATCATGGAGTAAATCATCCGATTTATAATATTAATAAAAAAAAACTTTATTTAACTTCACAAAATCATAATTTTAATATTAAAAAAAACAATTATTTTAATTATTCA…	MINILLINFGCKLGMFKLLIKNNYFIYEFEKKINICLLLKLNGVFISNGPGAPKTYLKYFNIILFFVYIKIPILSICLGHQIISIINMFSIFKLKNGHHGVNHPIYNINKKKLYLTSQNHNFNIKKNNYFNYSNLFFSLFDNTLQNINSEIQPLICFQGHPEGCPGPNDLINIFKYYKNIYEQ	CRDC_00430	0.907942	0.89071	0.0485355	1.11909	0.0433704	6.6156e-15
CRDco_0780	CDS	68585	71482	2898	+	965	COG0458	F	carbamoyl-phosphate synthase large subunit	carB	ATGAACAATAAAATCCTTGTTTTAGGGGCAGGTCCTATAATTGTAGGACAAGCATGCGAATTTGATTATTCTGGAACACAAGCTTGTAAAACTTTAAAAGAAGAAAAATATAATGTTGTTTTATTAAACTCTAATCCAGCAACAATAATGACAGATTATGAAATAGCTAATTCTATATATATTGAGCAAATAAATTTATTTAACATAATTAATATAATAATAAAAGAAAGACCAAATTTTATTTTACCAACTATGGGTGGACAAACATCTTTAAATTGTATATTAGATTTTATTAATTCAGGGTTCCCTTTTCCTATTGAAAATATATTAGGAATAAATAAAAAAACATTAATTAATGCTGAGAGCAGATATTTTTTTAATAATCTAATAAAAAAAATA…	MNNKILVLGAGPIIVGQACEFDYSGTQACKTLKEEKYNVVLLNSNPATIMTDYEIANSIYIEQINLFNIINIIIKERPNFILPTMGGQTSLNCILDFINSGFPFPIENILGINKKTLINAESRYFFNNLIKKIGLKCPDSIIIKKHDIKNIKFIEFPCIIRPSFTLGGLGSGIAYNKIQFLKIFKNAFSFSNEITIDKSIIGWKEYEMELLIDKYNNIVVICCIENIDPVGIHTGDSITITPPQTLSDKEYQNIRDCSFIILKSIGLKGGGANIQFAINPANGDVIIIELNPRISRSSALASKATGYPIAKIFTKLSIGYNLINLLNDITYKNLNASFEPLIDYIVIKIPKFNFEKFKNIDYLNTMMKSIGEIMSLGGSFQESFIKSIFSIIENNDILS…	CRDC_00435	0.915143	0.926425	0.0313795	0.800234	0.0392128	1.0358e-99
CRDco_t0130	tRNA	71487	71567	81	+	-			tRNA-Leu		ACCGAAATGGTGAAATGGTATACACGTTATCTTGAGAGGATAATGGAATATTCCATACGGGTTCAACTCCCGTTTTCGGTA		CRDC_t01101	0.987654	-	-	-	-	-
CRDco_0790	CDS	71578	73131	1554	+	517	COG0532	J	translation initiation factor IF-2	infB	ATGAATGATTTTTACATAGAAGAAAAAGTTACTTTAAAAAAGTTATCAGAGATTATAAAAATAAACGAAATAGAGTTTGTTAGAAAAACATTTTTAAAAGGTATTTCATTAAAAAAAAATGAAATTTTAAATTTTGAAACAGCAAAAACTTTATGTAAAGATTTATTTAACATAAATATTTTGAAAAAAAATTCTTTTGAATTTGAAACAAAACTTTTTAATAATAATTTTTATATTTCTATAATAGGAAACGTTAATTCTGGTAAAACCACTTTGCTTGATTTTATATTTAAAACAAATATTTCTTCTAAAGAATTTGGAAAAATTACACAATTCGTTACTGTATTTGAATTATTATTTTATAACAAAAAAATTTTTTTTTTCGATTTACCAGGACAT…	MNDFYIEEKVTLKKLSEIIKINEIEFVRKTFLKGISLKKNEILNFETAKTLCKDLFNINILKKNSFEFETKLFNNNFYISIIGNVNSGKTTLLDFIFKTNISSKEFGKITQFVTVFELLFYNKKIFFFDLPGHKLFNKIIKTYVNISTIIFLIVSIDNDINKEYENIINIIEKNDINLIICINKIDKKTIEKIYLKNLKTFKISSKNGYGVKNLICQSLESFKFFKDFNNLYDGIIVNSYIKNGIFYTTLFLFKNTLKKNDFIYFSNEKIQLKNLYVHNTEKDKIISPCIFKTKSIIFPPDFFFGKNKNTLNKNSNNIYKENYFHFNNYYVKSSNHTIALSILDYYQSLKSNDKIKMSVSLGDFNETDLNYCINFKCKIILISLNLNYSILKKINENNL…	CRDC_00440	0.90629	0.866538	0.0616926	0.42354	0.145659	4.16333e-23
CRDco_0800	CDS	73118	73312	195	+	64			hypothetical protein		ATGTTAATAAGTGAAATTATTTTACAAAACGGGTTTGGTCATTTTAAAGTTCAGAATTATTATTTAATTAAAAAATTAAAAAAGATAAAATATCATTTTACATATAATAAAAAAGATATAAAGTGTAAAATAATAATAAATAAAATATTACATAAAATTAAAAAAAATATATTCTTGATAAAAAATTCTTTATGA	MLISEIILQNGFGHFKVQNYYLIKKLKKIKYHFTYNKKDIKCKIIINKILHKIKKNIFLIKNSL	CRDC_00445	0.912821	0.890625	0.0446679	0.624113	0.0715701	4.14251e-06
CRDco_0810	CDS	73309	74238	930	+	309	COG0162	J	tyrosine--tRNA ligase	tyrS	ATGAATTTTTTTAAATTAATATTTAAAAAAATAATTGGATGTTTTAACATTCAAAAAATTGGAATAATAAAATTTGGATTAGATCCAACATTCTATTCTATACATTTAGGCCATTTTTTTATAATAAATTTTTTATTTTTTTTGGTTAAAAAAAATTTTAATATTGTAATAATAATAGGAGATTATACAACTTTTTTAAAAAAAAAAATTAATAAAAACATAATAATATTAAATTCAATTTGTTTAAAATCTCAAATTTATAATATTATAGGAGAAATAGATATTTTTTTCAATTCAATCTGGGTTATAAATAATAAATTATCATTTTTTTTTAAAATATTTGATTTAATAAATACTAACAAATATATTTGCCAAAGTATTAAAAACGAAAACCAAGAA…	MNFFKLIFKKIIGCFNIQKIGIIKFGLDPTFYSIHLGHFFIINFLFFLVKKNFNIVIIIGDYTTFLKKKINKNIIILNSICLKSQIYNIIGEIDIFFNSIWVINNKLSFFFKIFDLINTNKYICQSIKNENQEKLNIKKLLYPLIQAYDSLIINSYIEIGGIDQLLNIICARFMQKIFKKLKQNSILFILLENKNKKLSKSDNNDLTLSELPKILINLIFYNIKTYIEKLFITNCYKFIFLKIKKNSFYFKKRNFLSYYYKKIFKNNKFCFNNKIYKKKLFLNDKLLINNFFLKKINYNFLNNKIKIYD	CRDC_00450	0.917382	0.886731	0.0502839	0.288736	0.174152	1.30855e-12
CRDco_0820	CDS	74231	75397	1167	+	388	COG0008	J	glutamine--tRNA ligase	glnS	ATGATTAATTTTCTTTTATTTTGTAAAAAAACAATTCTCAGATTTCCACCAGAGCCTAAAGGATTTTTGCATATAGGTCATAATTTTAATATTTATTTAAATTATTGTTATTCATTAAAAAAAGGATTTTTTTTTTTAAGATATGATAATACTAATTTATCAAATATTAATTGGTATTTTTATAATTTTATTAAATTTGATTTATTATGGTTAGGAATTAAATGGAATAAACTAGAGTATTTTCAAAATAAAATAAGAATAATATATAAAATATTATTCTATATTATAAAAAAAAAAAGCATTTTTTTAAAAAAAAACAATATCTTAATAAGAATTAATTTTAATTATCTTAAGAATTTAAATCTTATATATTTTTTATTGAATAACACTTTTTTTTTT…	MINFLLFCKKTILRFPPEPKGFLHIGHNFNIYLNYCYSLKKGFFFLRYDNTNLSNINWYFYNFIKFDLLWLGIKWNKLEYFQNKIRIIYKILFYIIKKKSIFLKKNNILIRINFNYLKNLNLIYFLLNNTFFFKKNEIVYFVKNKIIIRIKNKKRHCMYFPTYNFSQCFNDYFNKINFSICTSEFKINSKIYNYLLKKVNKKPIQIEFEKKKLKFNKISKRNLKKKFFFNLFYLRKIGIDSKNLFNICNTLGVSKKISFLKFKDFKKMIVKKKTILIKCKLYLKSILFNIKKNLFFSIFVNKKNINLLNKNFKLYKILKNNFYTLNFSFFNKKLFFNKITYFKNYIFFCNKIIILKKKNLLKIYNFFINKRHCLYDNIVVYKKINLLK	CRDC_00455	0.908312	0.886598	0.0536148	0.301674	0.177724	6.37513e-16
CRDco_t0140	tRNA	75404	75477	74	+	-			tRNA-Pro		CGGAACATGGCGTAGTTTGGTAACGTACTTGCTTTGGGAGTAAGTGATCAAAGGTTCAAATCCTTTTGTTCCGA		CRDC_t01103	0.972973	-	-	-	-	-
CRDco_t0150	tRNA	75478	75550	73	+	-			tRNA-Arg		GCGTTTATAGCTCAAAGGATAGAGCAATGACCTTCTAAGTCAAAGGTTGTAAGTTCAATTCTTACTAAACGTA		CRDC_t01105	0.972603	-	-	-	-	-
CRDco_t0160	tRNA	75553	75626	74	+	-			tRNA-His		GTAAATATAGCTCAGTAGGTAGAGTATTGGTTTGTGGCGCCATATGTCAAGGGTTCAAATCCCTTTATTTACCC		CRDC_t01107	0.947368	-	-	-	-	-
CRDco_0830	CDS	75646	76224	579	+	192	COG0740	O	ATP-dependent Clp endopeptidase proteolytic subunit ClpP	clpP	ATGACATATGTACCAACTGTAATAGACAAAAATATAAAAGGCGATAGATTTATGGATTTGTTTTCTAAAATGTTAAAAGAACGAGTAATTTTTTTGAATGGTGCTATAGATGATAATTTATCTTCTATAATAGTATCACAATTATTGTTTTTAGATTCTGAAAATAATAAAGATATAATATTATATATTAATTCTCCTGGTGGAGTTGTTTCTTCTGGTTTAAGTATTTATGATACAATTCAATTTATTAAATCAGATGTTTCTACTATTTGTATTGGACAAGCAGCAAGTATGGCAGCAGTATTGTTATCATGTGGTAAAAAAGGGAAAAGATTCTCTTTTCCAAATTCTAGAATTATGATACATCAACCATTAGGATATGCACAAGGACAGGCAAGT…	MTYVPTVIDKNIKGDRFMDLFSKMLKERVIFLNGAIDDNLSSIIVSQLLFLDSENNKDIILYINSPGGVVSSGLSIYDTIQFIKSDVSTICIGQAASMAAVLLSCGKKGKRFSFPNSRIMIHQPLGYAQGQASDIEIHAREVVKIKKILCEILSSHTNNNVEKIFKDTDRDNFMDCKKSLEYGIIDNVLFKK	CRDC_00460	0.932642	0.979167	0.00808988	0.985492	0.00820897	1.29667e-29
CRDco_0840	CDS	76205	77278	1074	+	357	COG1219	O	ATP-dependent Clp protease ATP-binding subunit ClpX	clpX	ATGTCTTATTTAAAAAATAAATTTAATATTAATTTTTTAGAATATTTAAACCCAGAAAGTATTAAAATAGAATTAGATAGACATATGATTGGACAACATGAAACAAAAAAAATAGTGTCTGTAGGTGTTTATAATCATTATAAAAGGTTGTTTTTATTAAAATCAAAAAATATTTATTTAGAAAAAAGCAATATTTTACTAATCGGTCCAACCGGATGCGGAAAAACTTTGATGGTAAAAACACTAGCAAAAATAATAAATGTTCCTATTATTGTTGTTGATGCTACATCATTTACAGAAGCAGGATATGTAGGAGATGATGTAGAATCTATTATACAAAAATTATTGCATGAATGTGATTATGATGTAGAATTAGCTGAACAAAGTATTATATACATA…	MSYLKNKFNINFLEYLNPESIKIELDRHMIGQHETKKIVSVGVYNHYKRLFLLKSKNIYLEKSNILLIGPTGCGKTLMVKTLAKIINVPIIVVDATSFTEAGYVGDDVESIIQKLLHECDYDVELAEQSIIYIDEIDKISKKTDIMSGKDVSGEGVQQSLLKLIEGVSLSITSLAEKKNPSQNPQIFNVDTTNILFIAGGAFSGIENFVVNRINQETNFLEKINNNYNIICETNTEDLINFGIIPEFLGRLPILAKFRELNESELIYILIKSKNALLKQFCYLFLIEGVDIKFTYDSIKEIAKIAINKKIGARGLKSILEIVLLNTMFFFPSKKKLKMIIIFKEVISENKMPLYILD	CRDC_00465	0.927442	0.955182	0.0184407	1.03688	0.0177848	1.70325e-46
CRDco_0850	CDS	77345	78373	1029	+	342	COG1502	I	cardiolipin synthase	cls	ATGATTTGTTATAGTAAAAAAAAAAAACCCGACAAGATATTATATAAAATTTTTTTTTTAGGATATTCTTTTTTTAAAGATTTATTCGAATCAATTTTAATTGCCAAAAAAAGTATTTTTGTTCAATTTTATATATTTAGAAATGATTATTTAGGAAGAATTTTTCTGTATTGTTTGAAAAATAGATCAAACAAATGCACTATTTTGTTGATAGTAGATAGTATTGGTTCTAGTAATTTTACGTTTTCTCATAAAAAGATATTGTTTTTTAAATATAATAAAGAAACTATATTAATAAATTTAAGAAATCATAAAAAAATAGTATTCATAGATAGTAAAATACTTTTTATAGGTGGAAACAATGTTGGTTTAGAATATTTAGGAATAAATACATCCGTA…	MICYSKKKKPDKILYKIFFLGYSFFKDLFESILIAKKSIFVQFYIFRNDYLGRIFLYCLKNRSNKCTILLIVDSIGSSNFTFSHKKILFFKYNKETILINLRNHKKIVFIDSKILFIGGNNVGLEYLGINTSVKKWNDFHCKIINFYPNFLINDYIVSTNNNYLIKKIEICKKIFYLDNYMKDFINFLIFFVRKTLVIMSPYIILDKNLINLVKNLLNKHIDIIIYVSCETDNLYIQISSLIFLKILMSYKIKVYFLSDGFFHRKIYIIDNDYIIFGSMNFDVRSIFINKECLILIKDTYFKKIFYEELNKQIVSISMKTHKKKPILLKFVYIFSFLNYLIQ	CRDC_00470	0.869406	0.870879	0.0307512	0.493052	0.062369	2.50882e-26
CRDco_0860	CDS	78370	79635	1266	+	421	COG0173	J	aspartate--tRNA ligase	aspS	ATGACAAAATTTTTCCTCTTTTTTGATATTGTGAAAAAAATAAAAAAAATCAACAACATTTTTTTTATAAATTTGTTTTATAAAAAAACTAATATTATTTTAAAAAACATAAAATTAAAAATAAAAAAATCTTTAATAGGTATATATGGATTATATTTTAATAATAATAAAATAATTTTTGAAATTTGTTATTATAAAAGTAAACTAAATAAAATAAATACTTTATTTTTATATTATAAATCTAGCTTTATTTATTTTTTAAGGGTTTTTTTTAATGAAATGAAATTTTTAGAATTGGATACTCCAATAATTGAAACTTATTCCGTTTCTGGTTCTAAACAATTTCTTATTATAAATAAAAAAAAAAAAAATTCTTTTTTTGCGTTATCACAATCTCCT…	MTKFFLFFDIVKKIKKINNIFFINLFYKKTNIILKNIKLKIKKSLIGIYGLYFNNNKIIFEICYYKSKLNKINTLFLYYKSSFIYFLRVFFNEMKFLELDTPIIETYSVSGSKQFLIINKKKKNSFFALSQSPQLIKQYYMFNNIKKYFKIISCFRDEDERSNRLKEFQQLDIEISFSNFLLIKNLLNNLLKSIYFYYFKKKIYLFTVKYKHIKKFFFEKKNFQKPFLFKRLNLKIFHIYIIKSFYKILFFIEKIYFLYFKRYIILVSKKKIDFTICYLIDFFLKYYNIINLKIIFFWYVNFFYYKNNKIKHHHLSSYKNNFLSIFKSKSLSYDLNLNGIEIGGGSIRNLNFKIQKKNFFILKEKNPKFLNFFKRSIAQHCGIAIGIERLLSQICMVNI…	CRDC_00475	0.916272	0.87886	0.0498525	0.37229	0.133908	1.09474e-19
CRDco_0870	CDS	79622	79879	258	+	85			hypothetical protein		ATGATATTGTCTGAATTAAAAACAAAACAAATTAGTTTGATTAAAAAAAGCAATAAAATTGAAAATTTAGTTAGTAATTCTTTTTATATTTTTTCTATTTTTATAGATAAAAACATTATTGTAAATAATTTTAAACAAATTAATTACAAAAAAAAAAGAAAAAAAATTTATTTTTTTTCAAAATTTTTTTTTATGTTTAACGAAACAATTATAAAAAGTAATTACGAATTTTTATTAACTAATTTATTTATTTTATAG	MILSELKTKQISLIKKSNKIENLVSNSFYIFSIFIDKNIIVNNFKQINYKKKRKKIYFFSKFFFMFNETIIKSNYEFLLTNLFIL	CRDC_00480	0.728682	0.593023	0.135448	0.334861	0.404491	0.0824283
CRDco_t0170	tRNA	79879	79963	85	+	-			tRNA-Ser		GGAAAGATGGTAGAGTGGTTTAATACATCGGTCTTGAAAACCGAAAAAGTAAATTCTTTCCAGGGTTCGAATCCCTGTCTTTCCA		CRDC_t01109	0.976471	-	-	-	-	-
CRDco_0875	CDS	79885	80526	642	+	213			ribulose-phosphate 3-epimerase	rpe	ATGGTAGAGTGGTTTAATACATCGGTCTTGAAAACCGAAAAAGTAAATTCTTTCCAGGGTTCGAATCCCTGTCTTTCCAGAAAGATATTTATATCAATATTATCTATAAAAAAAACAAATTTTAAAAATAAAGTAATTAAAATTTTAAATTCTAATTTTTATTTTTATCATATAGATATAATAAACTTTAGCTATGCAAACAATATTTCTTTTTGTATCGAAGAAATAAAAATAATTTCTACATATTTAAAAAAATTTTTAAACATAAAAATAGAATTTCATTTAATGACAAAATTTTTTAATTCTAAAATATATTTCAAAAATATAATTCATTTAGAAAATAATTTTTTATCTAAAAACATTTCTATAGGAAACAATTTCTGTTGGAATTATTTATTT…	MVEWFNTSVLKTEKVNSFQGSNPCLSRKIFISILSIKKTNFKNKVIKILNSNFYFYHIDIINFSYANNISFCIEEIKIISTYLKKFLNIKIEFHLMTKFFNSKIYFKNIIHLENNFLSKNISIGNNFCWNYLFFLKKNFLIMSVLPGFGNQKFLKKTQKIFFKKSNIDGGINEKIFKIIRNYFNKIIIGSKMINLINIKTFYNYNFSKSNFLL	CRDC_00485	0.707165	0.661972	0.0583521	0.330465	0.176576	1.46661e-06
CRDco_0880	CDS	80527	83571	3045	-	1014	COG0506, COG4230	E	bifunctional proline dehydrogenase/L-glutamate gamma-semialdehyde dehydrogenase PutA	putA	ATGATTTATAATTTTTTGTTAAACATAATTAGTAAATATTATTTGATTGATGAAAATATTTATTTATTAGAATTATTAAAAACATGTTCATTTTCAGATATTTTTTTTGAAAAAGTAGAAATATTGGCAACAAATTTAGTTAATGAAAACAGAAAAAATATGGAATTGGATTCCATTACCAATATATTAAATGAATATAATTTAAGTACAAGAGAAGGTATACAAATGATGTGTTTAGCTGAATCATTATTAAGAATTCCGGATTTTTATGCATGTTCGTCTTTTATAAAAGATAAAATTTCATTTCAAGAATGGCAATATTATTATAAATCTGATTATTGGAAAATTATTATATATAATATGATTATAGATTTTGTCGCAGATTTTTTTTATGAAAAC…	MIYNFLLNIISKYYLIDENIYLLELLKTCSFSDIFFEKVEILATNLVNENRKNMELDSITNILNEYNLSTREGIQMMCLAESLLRIPDFYACSSFIKDKISFQEWQYYYKSDYWKIIIYNMIIDFVADFFYENDSFIDEDFLIFCFKKIIFFFSNYIMKNIGKKFVYAKTANSAIKKALSDKSFYSFDMLGEAALTFYDARKFFNQYQLAISNIKKTFLGAKRYKIPTISIKLSALHPKYSFYNRKRILRDLIPMLKLLIVDIKLANSFLTIDAEECDRMELSLQIFNIVFYSGYCLYWNGFGIVVQAYSKRALPAIYWLNKIAYMRQTKIAIRLVKGAYWDYEIKHVQTLNLNLYPVYTKKFCTDLSYLLCTVYLLSKICCNNVLPQFATHNIQTIAF…	CRDC_00490	0.924795	0.944773	0.0219966	0.99416	0.0221258	4.5027e-120
CRDco_0890	CDS	83579	84937	1359	+	452	COG0119	E	2-isopropylmalate synthase	leuA	ATGTTAAATTGGAATTGTAATTATATTTATAAATCTCCTATTTGGGTAAGCGAAGACTTAAGAGATGGGAACCAATCTTTAATTAATGGATATGATATAAAAAAAAAAATAAAAATTTGGAATTTTTTATTAGAAATTGGTTTTAAACAAATTGTTTTAGGGTTTCCGGCTTCAAATAAACATGATTTTAATTTTATAAAATATTTAATAAAGAATAAGTTAATACCATTAGATGTTACAATATCGATTTTAACGCCAAATAAAAAAAATTTAATAGATTTAAGTTTTGATAGTGTTAAAAAAATAGAAAACGTAATTTTTCATTTATATAATTCTATTTCTAAGAATCAAAGAAAAATAGTTTTTAAATTAAATAAAAAAAAAACTATCAATTTTTCT…	MLNWNCNYIYKSPIWVSEDLRDGNQSLINGYDIKKKIKIWNFLLEIGFKQIVLGFPASNKHDFNFIKYLIKNKLIPLDVTISILTPNKKNLIDLSFDSVKKIENVIFHLYNSISKNQRKIVFKLNKKKTINFSLNGIRYIISKINKNKKKSILQYSPESFSNSEIFFSKKVSYYFSYLCFINKIKSILNLPMTVENCLPHYYLNTLSYIKKNIFNTILSTHIHNDMNGAITTSILSLLAGVSRIEGTVFGNGERAGNASIFVLASNILNLGINPNIDIYNKKIYSFFKNEKICLLNRFPWFSRLNYVAFSGSHQDAIFKSFFIKKIFSWKVIYLPLNPKKFGFFHKNIIKINSQSGKGGLRFIFWYNFNLLLNKIILNKIYTMSQDISEILMCEICKEL…	CRDC_00495	0.930096	0.915929	0.0362732	0.381528	0.0950735	1.77149e-24
CRDco_0900	CDS	84930	85967	1038	+	345	COG0082	E	chorismate synthase	aroC	ATGAATAATTCATATGGAGAAATTATTAAAATAACAACTTTTGGTGAAAGTCATGGCTTACTCATTGGTGCTATTATTGATGGATTTTATTCTAACAAGTATATTTTTGAGAGGGTTATTCAATTAAAATTAAACTTAAGAAAACCATTTACATCATTATTTTCTACTCAAAGAAAAGAATTAGACAAAATTAAAATTTTTACTGGAATTTTTGAATCAAAAACAACTGGTTGTCCTATTTTATTAATGATAAAAAATCATGATAACAATAGTTTAGATTATAACAATATTGCTAAAAATTTTAGACCAGGACATGCTGATATAACTTATAAAAAAAAATATAAAAATAGAGATTTTAGAGGAGGGGGGAGATCAAGTGCTAGAGAGACGGCTTGCAGA…	MNNSYGEIIKITTFGESHGLLIGAIIDGFYSNKYIFERVIQLKLNLRKPFTSLFSTQRKELDKIKIFTGIFESKTTGCPILLMIKNHDNNSLDYNNIAKNFRPGHADITYKKKYKNRDFRGGGRSSARETACRVACGALFNNILNNKGILIRSYIKQIGKLKINFNYWKNKINRFFTNIFFIKELKEYINNLKNSSNSISAEIITIINGIPIGMGDPIYKKIDSIIANYILSINASKSIFFGINFKKKNSFNIKDEITKFGFLSNNNGGILGGITNGQPIVFNTIFKPTSSTSKETQTINDKFLETKSKTFGRHDPCVGLRAIPIIESMISTIVINKIIKKKIYE	CRDC_00500	0.921002	0.942029	0.0254775	0.805215	0.0316407	2.55106e-40
CRDco_0910	CDS	85960	87324	1365	+	454	COG0065	E	3-isopropylmalate dehydratase large subunit	leuC	ATGAATAATACACTATACGACAATATAATAAAAAATCATATTGTTAAAATTTATGATGATTTATACCTTTTATATGTTGATAAAATATTATTACATGAAGTAACATCCCCTCAAGCATTTAAATTATTAAAAAATAATTATTTATGGAATAATAAAAGCGTTCTTTCTACATCGGACCACAATGTATCTACTAATATTAAAAAAAGATTTTTTTTTAATAAAAATATATCGCAACTAAATTGTATAAAAAAAAATAAAGAAAAATATTTTTTTAAATATTTTGATTTAAATCATCCTAATCAAGGAATTATTCATATAATTGCTATAGAAAATAATATATTGTTTCCAGGTACAATTGTAATTTGTGGTGATTCGCATACAACAACTAACGGAAGCTTA…	MNNTLYDNIIKNHIVKIYDDLYLLYVDKILLHEVTSPQAFKLLKNNYLWNNKSVLSTSDHNVSTNIKKRFFFNKNISQLNCIKKNKEKYFFKYFDLNHPNQGIIHIIAIENNILFPGTIVICGDSHTTTNGSLALLASGVGTSDLSVALSTQCIIQKRLKNMNILIFNKNKIFSKDLALFIIKKISSKGGVDYCIEFSGNKIESLSISEKMTICNMSIEAGSKSSLVSPDKKLINFYKKKILNIEKFLEYINSIKSKTNSIYNKKYIFNSLYIKPHITWGTNLDTVIELDEIIRTKNLNMLKYMGLVNQTNLVGVKINKMFLGSCTNSRLEDLLIACIFLLNMKKKINKEVIGIIVPGSEFIRLQSEFYGINKIFIYFGYYWRNSGCSMCLAMNDDKLL…	CRDC_00505	0.924542	0.927313	0.0324768	0.656496	0.04947	1.16893e-37
CRDco_0920	CDS	87308	87862	555	+	184	COG0066	E	3-isopropylmalate dehydratase small subunit	leuD	ATGAAATTAATTTCTAATTTTTTATATATTGATATTGATAATATTGATACAGATATTATTATTCCTAAACAATTTTTAAATACTTTAAAAAAAACAGGGTTTGACCGATGTTTGTTTTTTGATATGAGATATATCATTAATAATAAAAATATTTATTTAAACAAAGATTTTAGTTTAAATAAAAAAAAAACTAAAATATTAATTTCTAGTAAAAATTTTGGCTGCGGAAGCTCTAGAGAACATGCAGTTTGGGCAATTAAAAATTTTGGAGTTGATATTATAATAGCAGAAAGTTATAGTAATATTTTTTTTGATAATTCTATGAAGAATAATTTATTATTAATTATTTTTAAAAAAAATAAAATTAAAACGTTAATAAAAAGTAATTTATTGTATTTA…	MKLISNFLYIDIDNIDTDIIIPKQFLNTLKKTGFDRCLFFDMRYIINNKNIYLNKDFSLNKKKTKILISSKNFGCGSSREHAVWAIKNFGVDIIIAESYSNIFFDNSMKNNLLLIIFKKNKIKTLIKSNLLYLNINKQFLRYGTNKYCYFYINNLYKNIFLNKFSIIDFILKKKKKILNYLRNV	CRDC_00510	0.920721	0.891304	0.0518033	0.308606	0.167862	2.53711e-07
CRDco_0930	CDS	87855	88901	1047	+	348	COG0473	E	3-isopropylmalate dehydrogenase	leuB	ATGTTTAATATAATAATTTTACCAGGAGATGGTATAGGACCAGAAATTATAAAACAAGCGGTAAAAATTTTAAAAACTTGTTGTTATTTAGGATATAAAATAAATTTATTATATAATTATATAGGTGGTATTTCCATAGATAAATATAATTCTCCTATTACTAATAAAGTATTAAAAATTTGTAATGAATCAGACGCTATTATATTGGGATGTGTAGGAGGTTATAAATGGAGTAATAACCCAATAAAACCTGAACAAGGATTATTAAAATTAAGAAAACAATTAAATTTTTTTTCTAATTTAAGACCTATAAAATGTCCTTTTAAAAATATAGATTTTATTATAGTTAGAGAATTAACTGGTGGAATTTATTATGGAAAACCTAAAGGTGTTTCAAAA…	MFNIIILPGDGIGPEIIKQAVKILKTCCYLGYKINLLYNYIGGISIDKYNSPITNKVLKICNESDAIILGCVGGYKWSNNPIKPEQGLLKLRKQLNFFSNLRPIKCPFKNIDFIIVRELTGGIYYGKPKGVSKQIINSIPTWYSYDTELYNEQEIIRIAKIAFNLSLNRKKKLTSIDKSNVLSTSKLWRKIINYLSNFYNNIKLNYLYIDYATIELIKNYKNFDVVITSNIFGDIISDQCSLLTGSLGMLPSISLNNKSNCLIEPCHGSAPDIAGKNIANPIGMLLSLVMLFEYLFNNKVLSNKLFYAIYKILSFGFCTLDMKNYFKNSKILSTEEFGDLTNYYFLND	CRDC_00515	0.914995	0.942529	0.0236859	0.76762	0.0308562	1.35318e-44
CRDco_0940	CDS	88894	89922	1029	+	342	COG0136	E	aspartate-semialdehyde dehydrogenase	asd	ATGATTAAATTAGGAATAATCGGATGGAGAGGATTGGTTGGAAGTGTTTTTTTAAACAGAATTAAAAATAGTTTTATAAATAAGCATTGTGAAATTTTTTTATTTTCTACAAATAAAATTTTAATTAAAAATAATGTTTTTAACGCTTTTGATACAAAAATATTATTAAATATGAATATATTAGTATGTTGTCAAGGAAGCGATTATACAAAAAACATTTTAAAAAAAATTAAAACAAAAAAATGGAAAGGATATTGGATAGATTCTTCTAGTTTTTTAAGAATGAATAATGAAAGTCTAATTGTTTTAGATCCTTTAAATAAAAATTTAATTAATAAAAGTTTAAAAAATAAAAAATTTTTTGCTGGAGCAAATTGTACTGTTAGTTTAGCTTTATTA…	MIKLGIIGWRGLVGSVFLNRIKNSFINKHCEIFLFSTNKILIKNNVFNAFDTKILLNMNILVCCQGSDYTKNILKKIKTKKWKGYWIDSSSFLRMNNESLIVLDPLNKNLINKSLKNKKFFAGANCTVSLALLLFKNFLNLNLIEWISSSSYQAISGAGSKLISETIGEINSTKNLQTNLLSLEKSIKLSFNKKIPMVFNAKPWIDKKVNFGQTKEEWKSSSEASKILGEKINIDSNCVRITSLRCHSQYFLFKIKKNLHLNNIYEILNDKYVYLVKNDENHSKNILTPYNVCGKLKIFAGRIKKSLFDNKIFSLFSVGDQLLWGAAEPIKRFTEILLNFIL	CRDC_00520	0.909621	0.906433	0.0387287	0.767392	0.0504679	2.90815e-33
CRDco_0950	CDS	89919	90479	561	+	186	COG0135	E	phosphoribosylanthranilate isomerase	trpF	ATGAAAATAAAATTTTGTGGAATAAAATCCAAAGTTGATTTAAAAAAATCAATTTTATCTAATTGTAATTTTATTGGTTTAAATTTCTATAAAAAAAGCAAAAGATATATTAGTACTATGCATAGCGACATTATTAAAATGCTTCCACCGTATTTAAAAAGTATTTCTTTATTTGTTAATAATTCTTTTTTCTATATTCTTAAAAAAAAAAATAAATTTAAATTTTTACAATTTCATGGGAATGAAAATTTTTTATTTTGTGAATTATTCAAAAAAAAATATTTAAAAACATTAAAAATTTTAAAAAAAAATATCATTTATTATTATTCAGATTTTTTTTTATATTTTTTAATCGATAAAAAAAATTTAAATTTTGGAGGATGTGGAATACCGTTTCTT…	MKIKFCGIKSKVDLKKSILSNCNFIGLNFYKKSKRYISTMHSDIIKMLPPYLKSISLFVNNSFFYILKKKNKFKFLQFHGNENFLFCELFKKKYLKTLKILKKNIIYYYSDFFLYFLIDKKNLNFGGCGIPFLHFKINLIFCFIISGGINNFNLIKIKKNTSCDFYDICSGVEYLFKKNLIKMILY	CRDC_00525	0.877876	0.833333	0.0800142	0.597718	0.133866	5.82544e-10
CRDco_0960	CDS	90483	91496	1014	+	337	COG0172	J	serine--tRNA ligase	serS	ATGTTTATTAAAATAAGTGAAATTTTAAGAAAAAAAATAAATATAATAACTTTAAACAAATTAAAAAATATAGAAAAAAAAAATAAATTCTATAAAAAAAAAAAACTTTTGAATTATTCTAATTTTATATTATTTAATAATGGGTATAATAATTATAATAGAAACATTTATTTTTCATATATTAAAAAAAATTTTTTTAATATAAAAATTCCTTTATTAGAATATAATTGTAAAATTGATAAAATAATTAGTTCGATAAAATCAACAATTTTTGATAAAATATATATTTTTTTAGAAAAAACTATTGAAAATTTTATTATAAGAATTCAAACAATAAAATTTGATTACGAAGAAGTTACTATACCTTTATTAATAAATTATTCAAATTTATTATACTCA…	MFIKISEILRKKINIITLNKLKNIEKKNKFYKKKKLLNYSNFILFNNGYNNYNRNIYFSYIKKNFFNIKIPLLEYNCKIDKIISSIKSTIFDKIYIFLEKTIENFIIRIQTIKFDYEEVTIPLLINYSNLLYSGQIPNFYNNLFKIDNRNSFLIPTSEVILNSLSFFIKKFSFPIKLICNSYCFRKEIGKMGSDNLGLKRQHQFKKIEIFQYFNKKESFERFYSIACNILYILKLLKLKPRIIKLHNYELNFNSFLSFDFEIWDIVNNTWIEISSLSLCLNKPFNIYLKKINAYLINASCLPLGRIIFIIFLYYRINNNFIKVPKILNKNLTDLLKW	CRDC_00530	0.920118	0.934718	0.0318681	0.362684	0.0878676	1.35512e-23
CRDco_t0180	tRNA	91476	91554	79	+	-			tRNA-Leu		ACCGATCTGTTGAAATGGTAAACATTCAAGATTTAGAATCTTGTGCATTTGCTTAGGGGTTCAAGTCCCCTGATCGGTA		CRDC_t01111	1	-	-	-	-	-
CRDco_0970	CDS	91566	92306	741	+	246			putative NAD(+)/NADH kinase		ATGAAAAATTTTTTAATAAAATTAAGATATGGAATTTTTAATAAAAAAATTTTATTATTTTTAAAAAAAATTATCAAAAAAAGAAAAAATATTTTTTTATCAAAAATATTTTTTAATACAAAATTTTTGTTAAATATACTATTAAAAAAAAATTTATTTTTAGAAAATAATTATTTTAATAATAAAATAATTTTTATTCTTGGGGGAGACGGTAGTTTTATAAACGGAATTAAAAATTTTTTAAACAAAAAAATTTATATAAAATGTATAAATTTTGGTAATTTAGGATTTTTAGCAAACAACTTATTAAATAAAAATTTTTTGTTACCAAATTATATAGGAAAAATAATAATTTATAATAAAAAAATTAATGGTTCATTAATTTTTTTAAACGAAATT…	MKNFLIKLRYGIFNKKILLFLKKIIKKRKNIFLSKIFFNTKFLLNILLKKNLFLENNYFNNKIIFILGGDGSFINGIKNFLNKKIYIKCINFGNLGFLANNLLNKNFLLPNYIGKIIIYNKKINGSLIFLNEILIKNNKSLIIKIKKKIFLSDFIIISTSIGSSGHFFSVKNIFFKLNNLSLSLSCSHTNNKFVFFFKKLKIIVKKYVILLIDGVQLFYLKNTKIFINIFKNKIFLSNLKFKIYDK	CRDC_00535	0.887248	0.845528	0.0714411	0.505818	0.141239	2.36256e-13
CRDco_0980	CDS	92296	92667	372	+	123			hypothetical protein		ATGATAAATAATATTAAAAAAATTAAAACAAAAATTAAAAACACTAAAAATATATATAGCTTATTATTTAAAATAGGAATAGCTAATAAAATTTTAAGCAAATCTTATATAATAAATAATTGTATTGTAAAAACCTGGATAAAAATTATTATTAAAAAAAAAATATTATTTTTTGGGTATAGCAATTCTTTATTAATTTCAGGTTTAATAAAAATAATTTTTAAAGTTTTAAATAATAATAAAAAAAATAATATTTTTATATTTTTCAAGTTTGATTTTTTAAAAATAATAAAAATAAAAAATTTAATTACTAATTTAAAAAAACACTCATTTAAAAATATTTTAACATATATACAAAATTATATAAAATAA	MINNIKKIKTKIKNTKNIYSLLFKIGIANKILSKSYIINNCIVKTWIKIIIKKKILFFGYSNSLLISGLIKIIFKVLNNNKKNNIFIFFKFDFLKIIKIKNLITNLKKHSFKNILTYIQNYIK	CRDC_00540	0.91129	0.878049	0.0612996	0.253695	0.241628	0.000338234
CRDco_0990	CDS	92655	92984	330	-	109	COG0139, COG0140	E	phosphoribosyl-AMP cyclohydrolase	hisI	ATGAATAATTTTATTTACAAAATCTTTTTTTTAATAAATTGGAAAAGAAAAATTTTTCCAGTTGTAATTCAAGATTTTTTTAATAAAAAACTTCTAATGCTAGCATGGATTTCAAAATTTTCTTTATTAGAATCTTTTTTTATTAAAAAAACATGTTTTTGGTCTAGAAAATTAAAAAAAAAATGGAGAAAAGGATATTTTTCTAATAATTTACAAATAATTAATAAAATAAAATTTGATTGTGATATTGATTCTATTGTTTTTGAAATTTTTGATAATAAAAATAACTGTCATTATATAAAAAAATCTTGTTTTAATTATTTTATATAA	MNNFIYKIFFLINWKRKIFPVVIQDFFNKKLLMLAWISKFSLLESFFIKKTCFWSRKLKKKWRKGYFSNNLQIINKIKFDCDIDSIVFEIFDNKNNCHYIKKSCFNYFI	CRDC_00545	0.930303	0.908257	0.0477146	0.315725	0.151127	0.000218592
CRDco_1000	CDS	92977	93519	543	-	180			hypothetical protein		ATGAACATAATTAAAATATATAATTATTTAATGTACTTTACTGATTCTTGTTATAATTATTTATTTAATAATAAAAAAAAAAATTTTTATTATAAAGTTTATATTGTAAAAAAAGGACATAATGAGAGCAGAACAAAAATTTGTTATTGTAAACTAAAAAATAACTTTTTTAATAAAATTATCAAAATTAAAGAAACACTAATTATTATAGATATGTTAAGTTTATGCTTTTTAAATAATAGTTTATTTCATTTCAATAATAAATTAATTATTAATTCACCAAATTCTTGTTTAAATTTTTTCTTAGAAAATAAAATTTTGAATAAAATATTATATTTGTTAGAATATATTATTAATAAGAGACTTAAATTTCATAATGGAATATTAAAAATGGATAAT…	MNIIKIYNYLMYFTDSCYNYLFNNKKKNFYYKVYIVKKGHNESRTKICYCKLKNNFFNKIIKIKETLIIIDMLSLCFLNNSLFHFNNKLIINSPNSCLNFFLENKILNKILYLLEYIINKRLKFHNGILKMDNFNMEKKTICLFFLGNCKHCNLSIKTFNKFVIKIMKKIRLLKIIKLNE	CRDC_00550	0.913444	0.866667	0.0618565	0.276077	0.224056	1.25262e-05
CRDco_1010	CDS	93506	94069	564	-	187	COG0847	L	DNA polymerase III subunit epsilon	dnaQ	ATGAAAAGATATATTTTTTTAGATGTTGAAACAACAGGTTTATCACCGCATAAAGGTGATAGAATCATAGAAATAGGTTGTGTAGAAGTAATTAATGGTTTTATAACAGGAAGAGTTTTTCATTCTTATTTTAAAACATTTGCAAAAATATCTGATGATGCTTATAATATACATGGAATTGATCAAAATTTTTTAAAAGATAAGCCTTTATTTGGAGAAAAACTAGACGATTTTTTAGGTTTTATTAGTAATTCTACTATAATCGCTCATAATGCAAAATTTGATGTGAATTTTATTCATTATGAAATCAATAATTGTGGCGGTAATTTAGAATATTTGCATTCTAATTGCTTATTTTTAGATTCTTTAGAAATTTTTAGAAAAATGTTTCCTAGACAA…	MKRYIFLDVETTGLSPHKGDRIIEIGCVEVINGFITGRVFHSYFKTFAKISDDAYNIHGIDQNFLKDKPLFGEKLDDFLGFISNSTIIAHNAKFDVNFIHYEINNCGGNLEYLHSNCLFLDSLEIFRKMFPRQKNDLDSLCKRYNIYFENIREKHTAILDAWLLSIMIIKMGFFDKRSYLGNFNEHN	CRDC_00555	0.929078	0.930481	0.0284252	0.871226	0.0326267	2.77422e-19
CRDco_1020	CDS	94066	95292	1227	-	408			hypothetical protein		ATGATTAATTTTTCATTTTTTAAAAAAGTAAAAAATAATTTTTTAATTAATTTTTTAAAAAAATTTGCTTATTTTTTTGAATTTATTTATAGTAATAGATTTATTGAAAAAAATTTATTTTTTAAAAAAAAAATATTTAAAAAATTTTTCATTTTAAAAACTTTTAAAAAAAGAATGTATTTTTCTATAACTAGAAAAATTTTCTCTTCTTTTTTTTTTTTTTTCTTAAAAAAATTTTTGATAAAAAAAAATAAAAAAATTTTTTATCTAAACAAAAATTTAAAAATTAAAAAAAAAGAATTAATAATATTTACGTCAGATTTTAATTTTTTTAGTTTTAATTATAAAAAAATATCTTTTTTTTTGAAAATAAAAAACGAAAATTTTAAAAATAATAAT…	MINFSFFKKVKNNFLINFLKKFAYFFEFIYSNRFIEKNLFFKKKIFKKFFILKTFKKRMYFSITRKIFSSFFFFFLKKFLIKKNKKIFYLNKNLKIKKKELIIFTSDFNFFSFNYKKISFFLKIKNENFKNNNQKKLFYKKKRLYFVKNIFYSLKKIKIIGFLIIKKIKWYSYYTPYWFNFNNKKVKKFINFYFLKKKNFLLKRYFNISFLLKNFNKKHLFSFSYLTNKNKILNFQNLYLNKNLNKKYHFIKKKNFFYEINYTEKTKICLICCFSYNLVKIIYSCFKKNYIELIYYFKKKNFFIINKKINYIGYLNLKKKNFLVKIIEIILKKGKFFHYKKYLSLKTKLILLNYINYIFNNEKIFLLKKNYFKKLFKNGILNIIVYANNINIYCIKKKF…	CRDC_00560	0.903094	0.840686	0.0833045	0.196545	0.423844	3.93402e-05	このあとCRDCではCRDC_00565"hypothetical protein"(210bp)あり。
CRDco_1030	CDS	95947	96261	315	-	104			50S ribosomal protein L20	rplT	ATGGCTCGATCAAGTAAATCTTTACAAATTAAAAAAAGAAAAAAATATACCAGTTTTACAAAAGGATTTTTTGGAAGAAAAAACAATTGTTTTAAATTATCAAAACAATATTATTTAAGATCTTTAAATAAAAGATATATAAATACAAAAACAAAAAAAAGAATTTTTTCTAAAAAAAAAAATATTTTGATAAATTTTATTTTTAGAATTTATTATGGGTTTTCTTATAATAAATTATTATTTATTTTAAAAAATAATTATTGTAAAATTAATAAATTAAAAATAATCTATATATTATTAAAAACAATTTTTTAA	MARSSKSLQIKKRKKYTSFTKGFFGRKNNCFKLSKQYYLRSLNKRYINTKTKKRIFSKKKNILINFIFRIYYGFSYNKLLFILKNNYCKINKLKIIYILLKTIF	CRDC_00570	0.930159	0.884615	0.0469088	0.3382	0.138701	5.37526e-05
CRDco_1040	CDS	96245	96439	195	-	64			hypothetical protein		ATGAAAATAAAAAAAAAATCCATAAATTCTATAAAAAAAAGAATAATTCTTAAAAAAAAAATAAAATGTTTGAAATCAAATCAGCATCATTTATTAATTAATAAAAATAAAAAAAAAAATAGTTATAAAAACAAATTTAGTTATTTGAGTAAAATTATCGTTTCTAAGATAAAAAAGTATGGCTCGATCAAGTAA	MKIKKKSINSIKKRIILKKKIKCLKSNQHHLLINKNKKKNSYKNKFSYLSKIIVSKIKKYGSIK	CRDC_00575	0.928205	0.921875	0.0411177	0.224167	0.183425	0.00267881
CRDco_1050	CDS	96387	96917	531	-	176	COG0290	J	translation initiation factor IF-3	infC	ATGATTAAAAAAGTTATTTTTTTTAATTCAATTAATTCAAAAAAAATATTATTAAATACTTTTTTATATAATTTTTTTTTTATAAATTTTTTATTTATTTTAAAAAGAGTAAAAAAAAAAATTTTGTTTCTTTTTAATAAAAAAAAATTTAATTATTTTTTAGTTTTTAAAAATATAAAAAAAAAAAAATTTTTAAAAAAAAAATCTAGATTAGGAAGATTAAAAGAATTAAGAATGGGTATAAGTATACATAATAGAGATTATTTTTTAAAAATAAAAAAAGCTAATAAATTTTTAAAAGAAGGATACACTGTTAAAATTGTTATTTTTTTTAAAGGCAGGGAAATAATTTTCAAAGAAAAAGGAGTAGAACTAATATTAAAATTTCAAAATAATATT…	MIKKVIFFNSINSKKILLNTFLYNFFFINFLFILKRVKKKILFLFNKKKFNYFLVFKNIKKKKFLKKKSRLGRLKELRMGISIHNRDYFLKIKKANKFLKEGYTVKIVIFFKGREIIFKEKGVELILKFQNNIKGINFKFSDIEFEGKQINSVFIPKIKNENKKKIHKFYKKKNNS	CRDC_00580	0.932203	0.931818	0.0309665	0.580276	0.0533651	3.41419e-13
CRDco_1060	CDS	96917	97531	615	-	204	COG0605	P	superoxide dismutase	sodA	ATGATAATGTTTAAAATTTTTATAAACGAATTTAAAAATAATAATTTTTTAAGTAAAACACAATTTAATAATCATCAAATTATTTATAATAATTATAAAAATAATTTAAATTTATTTTTAATTGAGAAAAAAATATTTCTTAAAAATAAATTAGAATTAATAGATATTATTTCGGATTTACCAGAAAATGAAAAAAATCAATTTTCATATATTTTAGGTGGATATTTAAATCATGAATATTTTTTTAAAAATATTAGTTTTAATAAAAATTTTTGTTTTGGAGAAATAAAAAATAAAATATTAAAAACGTTTAATAGTTATCAAAATTTTGAATTTAATTTTATAAAATGCTTGCAAAATTTTATTGGATGGGGTTGGGTTGTAATTAACAACAAAAAA…	MIMFKIFINEFKNNNFLSKTQFNNHQIIYNNYKNNLNLFLIEKKIFLKNKLELIDIISDLPENEKNQFSYILGGYLNHEYFFKNISFNKNFCFGEIKNKILKTFNSYQNFEFNFIKCLQNFIGWGWVVINNKKLCILKTYENNNPMYPISLGGFNSVPLLCIDLHEHSYIIDYTNNKNLYISNFLKNINWYEVENRYQNYLLNI	CRDC_00585	0.925325	0.95098	0.0205703	0.42196	0.0487495	9.26457e-18
CRDco_1070	CDS	97560	98024	465	-	154			hypothetical protein		ATGAATTTTCTAATATATAAAACTATTACTAGTGTAGGTATTTTTATAGTAGAAAGTAATTTATTTGTATTGTTTTACAATCATTTCAAAAATAAAACACGTTTTTATAAAAAAAAAAATGTATTTGTAAAACACATTATTAAAATGAATCCTTTGCATTATTATTTCATTATACATGCTATGTATGTAAAATATGGCAATTATTTTGTTTATTTATTCATAATGTTTAATTATAATCATTTAGTAAAATGTTTTTTTGATATAGAAAGAAAAAAACCCATTAATAAAATTTTTTTTAAAAAACAATTTCGTTTGTATGAAATAAAAAAAATAAAAAATATTGTTTTCTTTTTTATATATGGTAAAATTTTATTTAAAAATATTAAAAAATATGGAATC…	MNFLIYKTITSVGIFIVESNLFVLFYNHFKNKTRFYKKKNVFVKHIIKMNPLHYYFIIHAMYVKYGNYFVYLFIMFNYNHLVKCFFDIERKKPINKIFFKKQFRLYEIKKIKNIVFFFIYGKILFKNIKKYGIGMYKHVSKINSYKNLLKTILM	CRDC_00590	0.873118	0.792208	0.103927	0.427606	0.243044	9.18491e-06
CRDco_1080	CDS	98005	99663	1659	-	552	COG0481	M	elongation factor 4	lepA	ATGAAATTAATAGTTAATAATATTTCTATTATTGCTCATGTTGATCATGGTAAAACCACACTTCTAAATTATTTAATAAATTTTTGTAAAAATTATAAAAATTATAAAAAGAATTTTTTTTTTATTAATAATAATTTATATACTATTAAATTCAATGTTTTTACAGCTATTTTAAACAAAAAAATTATTAATTTTATCGATTGCCCAGGCCATTTTGATTTTATAAATGAAATTTACAAATCAATATTAATAAGTGATTATTGTTTAATAATAATAGATTCTTTAAAAGGTGTAGAAGCTCAAACTATATTTTGTTACAATTTATCAAAAAAATTTAATAAAAAAATTGTTTTTGTTATAAATAAAATAGATATTTATATTAAATTAAAAAAAATTAAA…	MKLIVNNISIIAHVDHGKTTLLNYLINFCKNYKNYKKNFFFINNNLYTIKFNVFTAILNKKIINFIDCPGHFDFINEIYKSILISDYCLIIIDSLKGVEAQTIFCYNLSKKFNKKIVFVINKIDIYIKLKKIKQKIIFFKKKYKTFFFSSKYKIGVLKIFFLYKKIKYINKKLIFIFENLNNIKYGNIIFFKILTGTLVYGNCLKNKYNNNILLSKIGILSVKNIFLKKTFNNCIHFCFSNKLDYKRIHFYSCYNNNLSFNKFVVNVYYSLYIQDNFFLFKLLYNDSSIYFETINSVFFGESYFLGFIGVLHSEIFFKKLKILSHFWVTNPIIFFLFNKNNKWIIDKIFYENCYEYEQIMIVKLYVLKKNFFFIIQNVFLFNYYKINIINYSNLIIIIF…	CRDC_00595	0.916817	0.905797	0.044126	0.409087	0.107865	2.54587e-30
CRDco_1090	CDS	99647	100573	927	-	308	COG0722	E	3-deoxy-7-phosphoheptulonate synthase		ATGTTTAGAATAATAAATTTTAAAAGATTATTAATTGATTTAAAAAATAAAATTATTAATATTAAAAAATTAAAACAAATTATTTTTTTTAAAAAAAAAATCATTCTTATTTTAGGACCGTGTTCTCTAAGCAACATAAAAGAATTTCTCGAATATGCAAAAAAAATTAAAACAATTTGTTTTAATATAGAATTTTTTATTAGAGTTTATTATGAAAAACCAAGAACAAACATAGGTTGGAAAGGGTATATATATGATCCTTATATCGATAATAGTTATTGTATGTATGATAGTATTTTTATTATAAGAAGATTATTAATTGATTTAACTTATTTAAATATCAATATAGCAACAGAATGTTTAAACTTTTATTTAATAAATTATTTCTTAGATTGTATT…	MFRIINFKRLLIDLKNKIINIKKLKQIIFFKKKIILILGPCSLSNIKEFLEYAKKIKTICFNIEFFIRVYYEKPRTNIGWKGYIYDPYIDNSYCMYDSIFIIRRLLIDLTYLNINIATECLNFYLINYFLDCISWICIGARTSNSQIHREFCSSIKNIIGIKNEISGKLSSLKDSLQSICANHCFPSFFEKNKIIFTKGNKYCQYVLRGGTEPNFQYLNIKNFSNYSIIDCSHSNSMKNPINQIYVLENVYNQYKYLNVKISGFMLESYDKYGNQDIKNKVKNLSITDSCINFSLLNTVVKLLNEINS	CRDC_00600	0.910753	0.905844	0.0456829	0.548717	0.0832541	4.92761e-22
CRDco_1095	CDS	100561	100686	126	-	41			hypothetical protein		ATGGCTGTACCAAAAAATAAAAAATCTAAGAAAAAATCTCGAATGAAAAAATTTTTTGAAAAAAAATATGTTTTTAGTATTAACAATTTGTTTAATATAAATATAAAACATTTATGTTTAGAATAA	MAVPKNKKSKKKSRMKKFFEKKYVFSINNLFNINIKHLCLE	CRDC_00605	0.896825	0.853659	0.0836773	0.241696	0.346209	0.131401
CRDco_1100	CDS	100685	101947	1263	+	420	COG0621	J	tRNA (N6-isopentenyl adenosine(37)-C2)-methylthiotransferase MiaB	miaB	ATGTTTAATTTTATAAATGTTTATATTAAAACTTTAGGATGCAACATAAATAATTTAGAATCTGAAAAAAATTTTTTTTATCTTAAATATTTTAAAATTGTTTTACAAAAAAACTTTTATAATTCAAATTTATTATTAATAAACACTTGTGTAATAAGAAATAATCCGCAAAGAAAAATTTTTAAAGAATTAAACAAATGGCAATTTTTGAAAAAATATAAAAAAATTATTATTTTTTTAACAGGTTGTTTTTCTGAATTTAATAACTTAAAACAAAGTAAAATTTTAAAAATTGATATTTTATTCAATTCTTCTTGTAGTATATATTTAAACAAAATGATATTATTCTATATTAAAAATAAAAAAAAAATTTATTTTATTAAAAAAAAAATTAATTTT…	MFNFINVYIKTLGCNINNLESEKNFFYLKYFKIVLQKNFYNSNLLLINTCVIRNNPQRKIFKELNKWQFLKKYKKIIIFLTGCFSEFNNLKQSKILKIDILFNSSCSIYLNKMILFYIKNKKKIYFIKKKINFFYKNKINNYLLIMKGCNHNCSYCIIPQIKGKEYYFDYNFLLNNIINNIKKPYYEITLLGQNVNSYYSKFINFDSLIFNISKIKNIKRINFLSSNIKDFTKNFYFLFKNIKKISNHIHLPIQSGSNFVLKKMNRKYSIEEYFFFIKKLKRIKSVTISTDIIISFPSENFFEFDKSLKIIKKILFVDIYYFLYSKKKNTISYNFKNNNKYNNFKLKLFQKSIKNNNLIFLNKKERVLVLGYIKKNIFIGKMDCFKLVFFEYFKYEIIG…	CRDC_00610	0.917656	0.914286	0.0385207	0.365764	0.105316	1.46837e-25
CRDco_1110	CDS	101937	102212	276	+	91			hypothetical protein		ATGATAATTAATTTTTTAATCTATAGTCAATATAGAGTATTAATAAAGATAAAATTTAAAATAAAAATTGTTAAAACAATTTTAATAATTATAAAAAAAAAAAAAATAAATTTTTATAATTTTAAAAAAATTATATTTTTTGATAGTTTAAATAATAAAAATGATATAGTTTTTTATTTACACAATTGTAAAAAAAATGTTTTTCATAGTATTAAACATTTCTTAAAAATTAATCATAATTCAATTTTAGAAAATAAAATTAATGAAATATTTTAA	MIINFLIYSQYRVLIKIKFKIKIVKTILIIIKKKKINFYNFKKIIFFDSLNNKNDIVFYLHNCKKNVFHSIKHFLKINHNSILENKINEIF	CRDC_00615	0.92029	0.857143	0.0665138	0.172435	0.385732	0.0141921
CRDco_1120	CDS	102199	104088	1890	+	629	COG0495	J	leucine--tRNA ligase	leuS	ATGAAATATTTTAAAAATCCAATTTTTATAGAAAAAAAAATTACAAAAAAAATAAAACAAGTAAAAAAAAACCGATTCTTTTCTATACCAATGTTTCCATACCCTAGTGGAAAATTACACTTAGGACATGTAAGAAATTATGTTTTAACAGATATAATTACTAAAATAAAACAATTGGAAAAAAATAATGTTATTCATTCTTTAGGTTGGGACTCATTTGGACTTCCAGCAGAAAACGCTTCAAAAAAATATAATATAAATTCGTTAAAATGGACAATTTCTAATATAAAATTAATGAGACACCAATTAAAATTAACAAATATTGATTATTATAAAAAAACAGAATTTTTAACATGTGATTTTAATTTTTATAAATGGGAATTTTGGATTTTTATCCAT…	MKYFKNPIFIEKKITKKIKQVKKNRFFSIPMFPYPSGKLHLGHVRNYVLTDIITKIKQLEKNNVIHSLGWDSFGLPAENASKKYNINSLKWTISNIKLMRHQLKLTNIDYYKKTEFLTCDFNFYKWEFWIFIHFLKNNLLYKSYENVYWDEIENCILSNEQVINNICWRSGIKAETRRIKTWFINIKKYTKRLIFNLRKINWSKKVKNIQKKWINILIFFIKKNHFYSNYNNIFININFLKIKNNNLLYLIVLKNFKNFIFKKKIFIFDKKLQIKKKIILNNFKIINSLINKKNLNLLIFKKNIFYIKITNIKNWSFERNRLWGSFFFYKKVKNKNFKSKSTIDTFFQSSWYYINYLKTKNLTNLNKLKWFPINIYIGGIEHVNLHLIYLRIINNIFYD…	CRDC_00620	0.748677	0.753577	0.0375339	0.392898	0.0955308	4.72105e-33
													CRDC_00630	0.111052	0.103339	0.0607868	0.351812	0.172782	7.12836e-05
CRDco_1130	CDS	104072	104896	825	-	274	COG0074	C	succinate--CoA ligase [ADP-forming] subunit alpha	sucD	ATGTTTAATTTTAGAATTTTATCATGTGGTTTAACCGGAAGTTTTGGTATTTTTCATACAAAAGTTTCGTTAAAATATGGAACAAAAATAAGTTGTGGGTTAAATTATAAAAAAAAAGGTTCAATGTTTTTAAATTTACCAATATTTTCTTCATCTTTAAAATCATTAAAAATAACAAATTGTAGAATTTCTATAATTTTTATTCCATCTGTTTTTTGTAAAAATATAATTTTAGAAAATATATTTTCAGGATTTAAAATAATAATTTGTATAACGGAAAATATACCTATTTTCGATATTTTAGAAATAAAAAAATATGTAAATAAATACAATATTTTATTCATTGGACCCAATACACCTGGTTTAATTTTACCTTCTTATAAAATAAGATTAGGTATT…	MFNFRILSCGLTGSFGIFHTKVSLKYGTKISCGLNYKKKGSMFLNLPIFSSSLKSLKITNCRISIIFIPSVFCKNIILENIFSGFKIIICITENIPIFDILEIKKYVNKYNILFIGPNTPGLILPSYKIRLGIFPVKYIKFGKLGIISRSGTLMYEAIKISFQVKIGQSFCLGIGGDYIPCFNIKNFLHYFTTIKDTKKILIIGEIGGNFENFLIKLKNKKLYFYIVGIFSPIEIKMGHAGAINNKANDILKKIKKIKKKHLIINDLKDINLIK	CRDC_00635	0.924848	0.930657	0.0298652	0.637017	0.0468829	5.36842e-26
CRDco_1140	CDS	104889	105932	1044	-	347	COG0045	C	succinate--CoA ligase [ADP-forming] subunit beta	sucC	ATGAATTTATATGAATACGAAGCAAAAAAAATATTAAAATTTTTCAATATTCCTATTCTAAATTCATATTTTACAAAAAACAAATATTATATTAAAAATAGAATTTATAAAATACAAGTTTACTCTGGTTATAGAAAAAAAAATAATGGTATTTTGTATATTGAAAATTTTAATAATTTTTTATTATTTTTTAAAAAATGGAATAACTCATCTTTTTTAAAAAATAAAATTAATGGGTTTTTAATAGAAAAATTTATTTTTTTTGACAAAGAATTATATTTATCATTTTTTATTTCCAATGACTTCTTAATTTTTCTTTTGTCAGATAAAGGAGGAATAAATATTGAATTACGACAAAAAAAAGACTTTTTAAAAATTAAAATTAATATTCTAATAATG…	MNLYEYEAKKILKFFNIPILNSYFTKNKYYIKNRIYKIQVYSGYRKKNNGILYIENFNNFLLFFKKWNNSSFLKNKINGFLIEKFIFFDKELYLSFFISNDFLIFLLSDKGGINIELRQKKDFLKIKINILIMNFSIFDFLSNCLINNTIIKKIIKIIFNLFLIIFYKQIALIEINPLIIIKNNIYILDCKIILSKTIENNFSNNISSFLKINYVQLKGKICCIVNGAGLALETLDKFCYFNKKCFSFIDLSGSITNQQLNFLFNFIITKKKILILFINLFGGIVSCIKILNSLLNLMYLDFNFKIIIRMDGSFSNYSKKNINCLKNLLIIEDSLKCIYKCITLLYV	CRDC_00640	0.920498	0.907781	0.0400609	0.410923	0.09749	1.972e-21
CRDco_1150	CDS	105919	106899	981	-	326	COG0008	J	glutamate--tRNA ligase	gltX	ATGTATAATTTGAGAATAGCATTATCACCTAGTGGGTTTCCTCATATAGGAAACAATTTTATTATTCTTACAAATTATTTACTTAAAAATAAAATTTTTGGAAATATTTTTTTAAGATTTGATGATACCAACGAAAAAAAAAATAAATTAAAAAATAAATTTTATATTATTAATAATCTTAAAAAAAATGGAATTTTTGTTAAAAAAATAATAAATCAAAAATATCATTTTTTTTATTATTTCAAAAAAAAATTTAATTTTAAAAGATGTTCTTATAAAAAGAATTTTTTTAATAACAAAATACTTAAAAAAAATATTATTTATTCTATATTTATAATTTTTAAAAATTTGTTATTAAAATTTAAAGATAATAATTACGGTTTAATTGATTATAAAATT…	MYNLRIALSPSGFPHIGNNFIILTNYLLKNKIFGNIFLRFDDTNEKKNKLKNKFYIINNLKKNGIFVKKIINQKYHFFYYFKKKFNFKRCSYKKNFFNNKILKKNIIYSIFIIFKNLLLKFKDNNYGLIDYKILMDKIIILKNSMVPSYNFSSIIDDYIYDILIIIRGKEWLNQIPFQLLICKKIFFYFYFNHMPNMNHYNGKKLSKRNFLNKNFLNVVFFLKKIKNVFKKNKNYKLLLLEKSKKKLNKINNYIMINLLNLLKNFDVKNIFNLIKIKTFFLEKIKDTNIEFSNFNFLNKIILDTKNIDFFNKIKEFLTKFKKYEFI	CRDC_00645	0.924567	0.895706	0.044996	0.25546	0.176138	1.77027e-11
CRDco_t0190	tRNA	106901	106975	75	-	-			tRNA-Met		TGGGTTTATAACTCAATGGTTAGAGTATAGGACTCATAATCCTCTAGTTGTAGGTTCAAGTCCTACTAAACCCAT		CRDC_t01113	0.973333	-	-	-	-	-
CRDco_1160	CDS	107069	108361	1293	+	430	COG0143	J	methionine--tRNA ligase	metG	ATGAAACGTTATTTAATTACAACTGCTTTACCATATATAAATGGTGTAATACATATTGGGCATATATATGAATTATATATTTCATATATATATTATGTAGTATTAAAAAAATACTATAGTCCGATACTATCAATTGGTTTGGATTGTCATGGTCTAATAAAAAAAAATAATTTATTGAAAATAGATTTTTTAAATAAAAAAAAATATATATACCATAATTTTTACTTTTTTTATGATAAAACTAATAACTTCATAAATAAAAGAATTAGCAATTGGATTTATGCTTTTTTAAATGATAAAAATTTTTTGTATAGTAAATCTACTAATAGGTTTTATAATAATAAAAAAAATTTTTTTATTCCTGATAAATATTTGAAAATAAATTGTATAAATTGTAAT…	MKRYLITTALPYINGVIHIGHIYELYISYIYYVVLKKYYSPILSIGLDCHGLIKKNNLLKIDFLNKKKYIYHNFYFFYDKTNNFINKRISNWIYAFLNDKNFLYSKSTNRFYNNKKNFFIPDKYLKINCINCNNLIENYYCIYCKKEVSSFIILKKENLILKKINSIFLKNFIFNDWDFSRNKIYNGIKIISKKNIFFYVWYDAIISYISNNIKHIKKNYSNLILQIIGKDIIYYHKIFNIILNILYIKKTKIIIHNFLTLNNKISKSNHILIKKDKSFIIKFFFMINNNLKKDIIYNVILIKNLYKKIFFNKIINLFFRIRAFFNIFDNKFLDIFFKKKNVDYYFLKKKKINIFLKKTLLNILIINKKLDLNKFWNKKNKYLIHHYYSKTIYNYLINL…	CRDC_00650	0.92034	0.893023	0.0496176	0.269674	0.183991	8.75445e-15
CRDco_1165	CDS	108351	108536	186	+	61			hypothetical protein		ATGAAATATAAACATTATATTTTATATAATACAAAAAAAATAATAAAAAATTGTATAAATTGTAATTTTTGTGTATATTATTGCCCAAAATATAAAATAAGTATTAAAAAAAAAAATATTTTTATAAAAAATTGTAATTTTTGTAATTATTGTAACGTTTTTTGTAAAATTAATTGCATTAAATAG	MKYKHYILYNTKKIIKNCINCNFCVYYCPKYKISIKKKNIFIKNCNFCNYCNVFCKINCIK	CRDC_00655	0.908602	0.868852	0.0596443	0.310275	0.19223	0.00232911
CRDco_1170	CDS	108529	109704	1176	-	391	COG0137	E	argininosuccinate synthase	argG	ATGCTTAAAAAAAAAATTGTATTAGCTTACTCAGGTGGTTTAGATACATCCGTTATTGTTAAATGGTTACAAAAAAAAAATTTTGAAGTAATTTGTTTTACGGCAGATATTGGTCAAGGAAACGAAATAAATATTGCTAGAAATAGAGCAAAATCCTTAGATGTAAAAACAATTTTTATTAAAAATTTAAAAAATGAATTTATACAAAATTTTATTTTTCCATATTTAAGATCTAGTTCTGCATATGAAAATTTTTATTTGTTAGGAACAGCAATCTCTAGACCTTTAATAGCAAAAGAATTAATGAAAATATCTTATTATACAAATTCAAATCATGTCGCCCATGGAGCAACAGGGAAAGGGAACGATCAAATTAGATTTGAATTAGGGTTTAAATAT…	MLKKKIVLAYSGGLDTSVIVKWLQKKNFEVICFTADIGQGNEINIARNRAKSLDVKTIFIKNLKNEFIQNFIFPYLRSSSAYENFYLLGTAISRPLIAKELMKISYYTNSNHVAHGATGKGNDQIRFELGFKYFNPNIEIIAPWRIWELNSRNKLLNFCLKNNISINKKIKKYSIDKNIFHNSYEGGDLENLLFEADEHMWETTINNENSVDYPIYLSLTFRKGDLIKINNIYYSNEIMFLKLNKIGSIAGIGRIDIVENRYIGIKSRGCYESPAATIIMFARKELESIVLDKEIFNLKECIALKYSKLVYNGFWWSPERLLLQNFIDITQQYVNGIIKIRLFRGVINIVQRFSLNSLYDKNSSSFNEISKKLNQIDSNGFIKINSLRLTI	CRDC_00660	0.925234	0.946292	0.0229149	0.681854	0.0336067	1.26851e-43
CRDco_t0200	tRNA	109739	109810	72	+	-			tRNA-Cys		GGCTAAATAACATATTGGTTTATGTAGTGGGTTGCAAACCCATATAAACTGGTTCGATTCCAGTTTTAGCCT		CRDC_t01115	0.972222	-	-	-	-	-
CRDco_t0210	tRNA	109813	109896	84	+	-			tRNA-Leu		TGCCCATATGGCGGAATGGTAGACGCAAGGGACTTAAAATCCCTGGTTTAAAAAACATGTCAGTTCAAATCTGACTTTGGGTAA		CRDC_t01117	0.952381	-	-	-	-	-
CRDco_1180	CDS	109877	110653	777	-	258	COG0329	E	4-hydroxy-tetrahydrodipicolinate synthase	dapA	ATGAAAAAAATAGTTGCTATTATAACACCATACAAAAAAAATGGAAAAATTAATTGGCTAAATCTAAATTTTTTAATAAATTTTCATATTTATAATAAAACTGACAAAATTCTAATATTAGGAACAACAGGCGAATCTCATATTTTTAATATGAGAGATTTTATAAATATTGTTTTATTTATTAAGAAATTCAATTTTAAGTTTTTATTCAGTATAAATCAAAATAATTTAAAAATAATATTTTATAAATTTTATTTATTAAGAACAAATAATATAAACATGGTTTTATTATCTTTACCATACTATGTTTTACCAAATAAAATAAGTATATATAATTATTTTAAAAAATTAAAAAAATTTGGTATAAAAAGCATTTTTTATAATATACCTAAAAGAACT…	MKKIVAIITPYKKNGKINWLNLNFLINFHIYNKTDKILILGTTGESHIFNMRDFINIVLFIKKFNFKFLFSINQNNLKIIFYKFYLLRTNNINMVLLSLPYYVLPNKISIYNYFKKLKKFGIKSIFYNIPKRTGIYINFLLYNKLINKKYIFYIKNSFNNIKNSLLLKNKKLSLLSGEDTNLCFCKKILYSGTVSVYNNIFPKTFNNINNKFIYIIKQFNYDINPVLIKNFIKKIFYIKINFVLLFGIEKIFFTQSQI	CRDC_00665	0.913771	0.891473	0.048698	0.386828	0.125891	4.60506e-14
CRDco_t0220	tRNA	110672	110747	76	-	-			tRNA-Lys		TGGGTTGTTAGCTCAGACAGGTAGAGCAATTGGCTTTTAACCAATTGGCCGTAGGTTCAAATCCTACACAACTCAA		CRDC_t01119	0.960526	-	-	-	-	-
CRDco_1190	CDS	110864	111043	180	-	59			hypothetical protein		ATGACATTTTTAGATTTGAAACTTGTTTTTTTAAATAAAGTAAAATATATAATATTATATTATAACAACTTTTTTTTTTCTTTTTTTAAAAACCAGTTAAAAACTAACTTTATAAATTTTCATATGGAAATAATTAATGTTTATAACTTTTTAAAAAAAAAAAAAATGTTATTTTTATAA	MTFLDLKLVFLNKVKYIILYYNNFFFSFFKNQLKTNFINFHMEIINVYNFLKKKKMLFL	CRDC_00670	0.507788	0.45283	0.103084	0.135164	0.76266	0.564571	C末側が短い
CRDco_1200	CDS	111037	112437	1401	+	466	COG0579	C	malate:quinone oxidoreductase	mqo	ATGTCATATACTATTACAATAATTGGTGCTGGTATTATAAGTGCTGTAACAAGTTTAATGATTTACCTATTAAATAAAAAAAATAAAATTATTGTTTTTGAGATGAATAATAAAATTTCAATAGAAAATTCTAAAGCTAATAATAACGCGGGCACTGGTCATGCTGGTATGTGCGAAAATAATTATGTAAAAATTATTAATAATGAGTTTTATATTAAAAAAAATATTAGAATAAATCATAAATTTAACTTAACTAAAAATTTATTATCTTGGATAAAATTATTGAATATTTTTGATTTAAAAAATGTAATAACACAAACTCCTCATATATCATATTTTTTTTTAAAAAATAATATAAAGTTAAAAAAAATTTTTAAAAAAATAAGAATTTTTAATAAA…	MSYTITIIGAGIISAVTSLMIYLLNKKNKIIVFEMNNKISIENSKANNNAGTGHAGMCENNYVKIINNEFYIKKNIRINHKFNLTKNLLSWIKLLNIFDLKNVITQTPHISYFFLKNNIKLKKIFKKIRIFNKSLKFTNNKFLIDKICPLIIKNKKIKKNYSLTYYKKGFDINYQYLSEKIFHYLTKLKQINIFLSYKIISIKKIKKFFSIKIFKNGFFKIISNFVFVCAGGNSLSILKNFNRKISKKFFELPIDGTWLISENKNLIKKHNLKIYSETLKCAPPMSIPHLDIRTFKKEKKILFGPFAGLTFNILNNSKKTILKNLNLNHIFDLIVFSIKNYSIVNYLIQESIKTKNKKVKTIYSFSKSFKLLYCKKAGKRLQILKKKNKFLKLNFGTKV…	CRDC_00675	0.922198	0.924893	0.0306792	0.58323	0.0526022	4.1898e-39
CRDco_t0230	tRNA	112402	112476	75	-	-			tRNA-Arg		TGTGTTTGTAACTCATCGGATAGAGTTTTTGATTACGAATCAAAAAGTAAAAGGTTCAATTCCTTTCAAATACAA		CRDC_t01121	0.933333	-	-	-	-	-
CRDco_t0240	tRNA	112481	112562	82	-	-			tRNA-Ser		GGAGAAATGGTCGAGTGGCTTAAGACACTCCTCTGCTAAAGGAGTATATTTATTATCGTAGGTTCGAATCCTACTTTCTCTA		CRDC_t01123	1	-	-	-	-	-
CRDco_1210	CDS	112540	113787	1248	-	415	COG0527	E	aspartate kinase	lysC	ATGATAATAATTCAAAAATTTGGAGGAACGTCTGTAGGTTCAAAACAGAGAATAAAGTTTTTAAAAAATATAATAAAAAAATATAAAAATCTTAAAATAAAAACTGTAATAATTTTATCAGCAATTAGTGGAGAGACTAATAAAATTGTTACTTTAGCAAAATATTTTTCTTATAAAAAACTTAAAGAATTAGATTGTTTGTTATGTGTGGGAGAGCAAGTAAGTGTATCTTTGTTTAGTATATTTTTAAATAGTATTAAAATAAATTCTAAACCTTTAACTAGTATTCAAATTGGATTAATTACAAATAGTGATTATAGTAATGCTAGAATTAATTCTATTAAAAATTTTTTCTTAATCAAAAAAATTTTGTTAAAAAATAAAATACCGATTTTAGCT…	MIIIQKFGGTSVGSKQRIKFLKNIIKKYKNLKIKTVIILSAISGETNKIVTLAKYFSYKKLKELDCLLCVGEQVSVSLFSIFLNSIKINSKPLTSIQIGLITNSDYSNARINSIKNFFLIKKILLKNKIPILAGFQGITKSGNFTTLGRGGSDTTAIAITAYLEGKECQIYTDVESIFFSDPRICKNYKLEFISFENMLELSSLGSKVLYVRSIEIARKYNVNIRVLSTFLKNRGTLISKKKIFSSSMERVFISGITHTNNEVRITVKNTLNTAGISSKIIGPIVLNNISVDMVIQNSIFTSKFTDFTFLVEKKFYKKAIFLIKKYIISKLGGIIEYEKEISKVSVVGIGLKTHNEIINKILFCMSKTKVNIILISTSETKISVLIKDIYIIKAIKELY…	CRDC_00680	0.944712	0.961446	0.0148911	0.553574	0.0268998	1.95806e-38
CRDco_1220	CDS	113784	114776	993	-	330	COG0013	J	alanine--tRNA ligase	alaS	ATGATTAATTTTTTAAAATATTATAATTTTTATAATTATAAAATTATCGGAAACCAAAATATAATTTCTACCAATAAAAGTTTGTTGTTTAATAATTCAGGGTTTTCTGCTATTAGAAATTTAATTATTAAAATTAAAAATAATAATTTTTCTTCATATCAGTATTGTGTAAGATTAAAAGGTTTGTTTAATGATTTAAAATTAAATAATGATGGTATTCACCAAACGTCTTTTATTATGTTAGGAAATTTTTTATTAAATACTAATATTTTGTTATTTTTAAAAATATCTTTAAATTTTTTGTTAATAATGAAAATTAATAAAAAAAAAGTTTATTTTTCTATAAACATATTAGATTTTAATACAATAATAATTTTGTTATTATTAAAAATTAATATA…	MINFLKYYNFYNYKIIGNQNIISTNKSLLFNNSGFSAIRNLIIKIKNNNFSSYQYCVRLKGLFNDLKLNNDGIHQTSFIMLGNFLLNTNILLFLKISLNFLLIMKINKKKVYFSINILDFNTIIILLLLKINIKKIIFTKKNIWKINNYGYLGFCLEIYCKFNNILLEVWNIVNINYLLINKKLFKIKNNIIDSGLGYYRLNLKKFSKKLKLIDLCNSVFLILSNININYTKNHNFLLNKILKILFLIVIKKKISILKIFFLFFKKNKKFYFIYNIKKFIFNIIRKEYSFFFDLKKTNINKINILEMKFIFETFGIPYWYLYKIIKNNYI	CRDC_00685	0.928499	0.915152	0.0395868	0.250099	0.158285	4.10737e-13
CRDco_1230	CDS	114769	115671	903	-	300	COG0468	L	recombinase RecA	recA	ATGTTTTTTGAAACAAAAATTATGAATTTTAATCATTTAAAAAAAGTTGAATGTTTGTCAACAGGTTCTTTAAACATAGATTATATTTTGGGAATTGGTGGTCTACCATATGGTAGAATAATAGAAATTTTTGGACAAGAATCATCTGGAAAAACTACTGTTGCTTTTTCAATAATTAAAGAAGCGCAAAAAGTAGGAGATATTTGCGCATATATAGATGTTGAACATTGTATTGATATTCATTATATAGAAAATTTAGGCATAAATTTATCAAATTTATTAATTTTCCAACCAGATAATGGAGAAAATGTTTTCGAAATTTGTTATAAACTAATAAATACAAAAATTGTAAAAGTAATTATTATTGATTCTATAGCTGCAATAATTTCTCAGAATGAA…	MFFETKIMNFNHLKKVECLSTGSLNIDYILGIGGLPYGRIIEIFGQESSGKTTVAFSIIKEAQKVGDICAYIDVEHCIDIHYIENLGINLSNLLIFQPDNGENVFEICYKLINTKIVKVIIIDSIAAIISQNEINSSDNFIGIHARLISKSLKKLIPNIRKNNVLFLLINQVRIKIANFYNKEVSTGGNSIKFYSSIRIELKKIGFLKNKNNIIGQEIKISVIKNKLSKPYRDTKIQIIFGYGIYKINEIFNFAIKLEIFKKKKNKYFFNNHFFEKKDLIKKLSLDKSFYKSIENKIKYD	CRDC_00690	0.930233	0.946667	0.0211585	0.889745	0.0237804	2.9339e-36
CRDco_1240	CDS	115636	117507	1872	+	623	COG0525	J	valine--tRNA ligase	valS	ATGATTAAAATTCATAATTTTTGTTTCAAAAAACATTTTTTGATTGTTTTACCGCCTCCTAATATTACTGGTGAATTACACATAGGTCATTTTTTCCAATATTTTATAATTGATATAATAATAAAATTAAAAATTTTACAAGGATATATAATAAAGTTTATTTTAGGCTTTGATCACGCCGGGTTATCTGCTATTATAAAATTTAAAAGTAAAAAAAAAATATTAGTACAAAAAAAATATTTAATCAAAAGATATTTGTACCAACTAAAATATATAAATTTTCTTTTAAAAAAAACCAAAATAAATTTTACTTTAAATAAAAATTATGAAAATATTGTTAAAAATGGATTTAATTACTATTATAAAAAAAAATTAATAATAGTAAAAAAACAATTTTTA…	MIKIHNFCFKKHFLIVLPPPNITGELHIGHFFQYFIIDIIIKLKILQGYIIKFILGFDHAGLSAIIKFKSKKKILVQKKYLIKRYLYQLKYINFLLKKTKINFTLNKNYENIVKNGFNYYYKKKLIIVKKQFLNCCKNKIISDCEIEKKIFTKYLYYIKYKIKTKTIIISTSNLKSLFYNTFLISKIKFYNDKESISPFKFKIKIYSEQINNLSNFKKYSPNINNFDFLMFLKKKASIIINYQKKSNLYNSEKFNFRKKSILFYKKKNKNNIFKFLLKNNYIVCIKKYKSFLKVKKYDNEKINNLLFDQWFLNIKKILSFKKIKKNIFIKNKKYEKIFFIWIKNISNWCISRQINWGTKIPIFLDKEKNIYQKKEYKFVKYYNNKDVFDTWFNSSFWII…	CRDC_00695	0.906716	0.873397	0.0548129	0.433661	0.126396	1.0843e-31
CRDco_1250	CDS	117479	118006	528	+	175	COG0450	O	peroxiredoxin	ahpC	ATGTTAAACAAAAAAATAAAACCATTTAAATCAATAGCATATTATAATAATAATTTTTATGAAATAAACGAAAAAAAAATAAAAAATAAATGGAATATTTTCTTTTTTTTTCCTTTTGCATATTCTTTTATATGTCCTACAGAATTAAAAGAAATTTCTGATAATATTGAAAAATTTAAAAAGATAAATGTAGATATATACGGAATATCATCAGATAGTCATTTTACTCATAAAAATTGGATAAATAATGAATTAAAATTTATAAATTTTCCATTTATATCAGATTTAAATCATAATATTTCTAAAAATAATAAAGTTTTAAATCATTATGATGGAAATAGCGAAAGAGCTACTATTATAATAGATCCAAATCTAATAATAAAATCTATAGATATTATA…	MLNKKIKPFKSIAYYNNNFYEINEKKIKNKWNIFFFFPFAYSFICPTELKEISDNIEKFKKINVDIYGISSDSHFTHKNWINNELKFINFPFISDLNHNISKNNKVLNHYDGNSERATIIIDPNLIIKSIDIIDTSISRSVQDLIYRINMLIFTNKNKNHLCPYSWNKDNKSIII	CRDC_00700	0.912879	0.897143	0.0514501	0.485815	0.105905	9.12824e-10
CRDco_1260	CDS	118003	118899	897	-	298	COG0176	G	transaldolase	talA	ATGAATTTATTAGAATTTTTAAAAAAAAATACAAAAATTTCTATTGATAGCGCTGATTTAAAATTCGTCAAAAAACATAAATTTGATTCTTTAACTACTAATCCAACATTAATTTTAAATTCAATAATTAATAATTCTTATAATATTTTGTTAAAAAAATTTTTTTTAAATATAAAAAATAATTTATTATTAGACGCAGATATTGTTATAAGTTATTATGATTATTTATTAATTTTTATTGCTGGTAATATATCTCCTTATATAAAAGATAAAATCTCTATTGAAATTCCTGCAAGAATTTCTTTTAATTATAAAAAAATAATTATATATTCACAAAAAATAATATTTTTATGTACCAAATTTGGTTTACAAAAAGATAAAATTTTAATTAAAATTCCA…	MNLLEFLKKNTKISIDSADLKFVKKHKFDSLTTNPTLILNSIINNSYNILLKKFFLNIKNNLLLDADIVISYYDYLLIFIAGNISPYIKDKISIEIPARISFNYKKIIIYSQKIIFLCTKFGLQKDKILIKIPATNSGILAAAKLKNFGIECNLTLIFDMNQVKKCFDNGIYLISPFVGRISDNIKCFYDSGVNFVKNILYYKKSFNYKTKIMAASFRNINQILNLYYCDYLTISPLFFEKLKNINFSFDLQNNINFKNFTINYDNYISSKLLLNGIIQFEKDHNKLVSLISFILNNI	CRDC_00705	0.930078	0.939799	0.0244153	0.969056	0.0251949	7.45057e-29
CRDco_1270	CDS	118896	119627	732	-	243	COG0159	E	tryptophan synthase subunit alpha	trpA	ATGAAAAAAATAATTTGTTTTATACCATTAAATTATCCAAATAATATTTTTTTTAATTATTTTATAAGTAATGTTATAAAATATGGAATTGATTTTATCGAAATAGGAATACCCTATATTGATTGCATAGCTGATGGGAATATTGTTAGCAATAGTTATAAATTTTTAATTAAAAACTATAATATAGAAAATTTCTTTAACAGTGTTTATAATTTTAAATTAGTTAATAATATTAATAGTATAATTATAATGAGTTATTATAATCCTATTATTCAATTTAATGAATATAATTTTGTATATTTATTAAACCTATTAAAAATAGATTCAGTTTTAATAATTGATTATAATTTGGAATGCAATAGTTTTTTGTATAAAATTTCTAAAAAAAAAAAAATAAAT…	MKKIICFIPLNYPNNIFFNYFISNVIKYGIDFIEIGIPYIDCIADGNIVSNSYKFLIKNYNIENFFNSVYNFKLVNNINSIIIMSYYNPIIQFNEYNFVYLLNLLKIDSVLIIDYNLECNSFLYKISKKKKINFINFISCNISNKKNSFLNKFFLQFNYFSYIKGITGDKRFKKVKYLNNYLKKMNYFIFGFGLSNLKDVIFMKKIKNFVFGSFIIYLINKYYFNYKKIFKMIKIISFINKNI	CRDC_00710	0.934426	0.938272	0.028693	0.31985	0.0897077	5.59963e-15
CRDco_1280	CDS	119624	120763	1140	-	379	COG0133	E	tryptophan synthase subunit beta	trpB	ATGATATATCCAAATAAATTCGGATTATTTAATATTTTTGGAGGAAAATATTTACCAGAATTACTTCAACCTTTAATAAATTCACTATATTATATTTATGTAAATATAATTAAAAATAAATTTTTTAAAGTGGAATTATTAAAATATTTTAATTTATTCTTAGGAAGACCTACTCCTATATATTATTGTAAAAATATTTCTAATATTTTAAAAGGATCTAAAATCTTTTTAAAAAGAGAAGATTTAAATTTTACTGGAGCTCATAAAATTAATAATTCGGTTGCACAATCCTTATTAGCTAAATTTTTAAAAAAAAAAAGAATTATTTGTGAAACTGGAGCAGGAATGCACGGTGTTTCAACAGCAACCTCATGTTGTTTATTAAATTTAGAATCAATA…	MIYPNKFGLFNIFGGKYLPELLQPLINSLYYIYVNIIKNKFFKVELLKYFNLFLGRPTPIYYCKNISNILKGSKIFLKREDLNFTGAHKINNSVAQSLLAKFLKKKRIICETGAGMHGVSTATSCCLLNLESIVYIGENDYKRQNINVKKIKLLGGKIYLVQYGNLKEAMNEAIKDWSNNILNSYYLIGTASGPHPYPTIVRDFQSIIGYEIYQQLNFNFYNKKYILACVGGGSNSLGIFFNFINSNFKLIATESGGVSKKKTASSIFYGKRGVLHGNYSYLLQDNQGNVLKTASVSAGLDYPGIGPELSFFYNKNRIIFIPIFNNEVIYIFNLFPKIEGIIPALETSHALFLSFKISKFLNHNDLIIVSMSGKGDKDI	CRDC_00715	0.921122	0.918206	0.0328535	0.855667	0.0383952	2.77955e-38
CRDco_r0005	rRNA	120771	120878	108	-	-			5S ribosomal RNA		TAATTATCATAGCAAATATGAAACACATGATCTCATTCCGAACTCAATAGTGAAATTATTTAGCGCTTATGGTAGCATTTTAATGTGAGAATAAGACATAATTAGATA		CRDC_r01133	0.962963	-	-	-	-	-
CRDco_r0010	rRNA	120906	123669	2764	-	-			23S ribosomal RNA		TATATAAAGGATGTCTTGGTAACTATAGGCGATGACAGACGCTAAAATGCGATAATCTTTTTAAAAGGTGTCTTAATGGGGTAACCTACTAATACTAATTAGTGTAAAACGCAAACTGGATGAACTGAAACATCTAAGTAATCCAAGGAAAAGAAATCAAATGAGATTCCCATAGTAGTGGCGAGCGAAATGGGAGAAGCCCAAAAAATATATATAAATAAAAATAATATAGTTTTGAATAACTAACATAAAAAGTAATAGTCTTTTTTATTTTTATTCTATATTTTTATTATGAGTATGTTTAGACACGTAGTATCTTAACAGAATATAGGGGGACCATCCTCTAAGGCTAAATACTAATAGTTATCCGATAGTGAACTAGTACCGTGAGGGAAAGAT…		CRDC_r01135	0.974534	-	-	-	-	-
CRDco_r0020	rRNA	123736	125257	1522	-	-			16S ribosomal RNA		TACGAGTTTGATCATAGCTCAGATTGAACGCTAGCGACAAGCCTAACACATGCAAGTTGTGCGAATTTTATTTATAAAATTAGCAGCGAACGGGTGAGTAAGATGCAAGAATCTGCCTCTTAGTATTAGAAAAGTATATAGAAATGTATAGTAATTCAATATAAATCCTAATGGATAAAGTATGGGAAAGCCATACGCTAATAGAAGAGCTTGTATCGGATTAGTTAGTTGTTAAAGTAAATGTTTAACAAGACTATGATCCGTAGTTGGTCTTAGAGGATGAACAACCACATTGGGACTGAGACACGGCCCAAACTTTTAAGGAAGGCAGCAGTGGGGAATATTGGACAATGAGCGATAGCTTGATCCAGCTATGTCGCGTGTGTGAAGAAGGCCTTA…		CRDC_r01137	0.980354	-	-	-	-	-
CRDco_1290	CDS	125335	126216	882	-	293	COG0180	J	tryptophan--tRNA ligase	trpS	ATGATTCTTTTAGGAATAAATTCAAGCGGATTAATTCATTATGGAAATTATATTAGTATAATTAAACCAGTTATATATTATAATCTTAAAAGAATTTTTTTGGCAGATATGCATTCTTTATCGAAAAAAATATTAACTTTTAAAATAATTAAAAATAAAATAATAATTTCTTTAGTAATTTTGAGTTTTTTAAAAAATATGCATTATTATCAATCAATGAACAAAAACATATTGAAATTATTTTGGTTAATTTTGTGTTTTTATAATAAAAATAAAAGCAAATTTTTTCATTCTTTGAATAAAAAAAAATTTTTTTCTTTTGGGAAATTATGTTATCCGTTATTAATGTGTTCAGACATTATCTCAACAAATAATAAATTTATTTTTGTTGGAATTGAT…	MILLGINSSGLIHYGNYISIIKPVIYYNLKRIFLADMHSLSKKILTFKIIKNKIIISLVILSFLKNMHYYQSMNKNILKLFWLILCFYNKNKSKFFHSLNKKKFFSFGKLCYPLLMCSDIISTNNKFIFVGIDQLQHVELYKKIKNKINFFFGFNLIRENIFIINNKILYSYDKKKMSKTNKNNLFIFSNFKEVAFFINKFKNTQKKKKSILNFSLNIINNNLVRKIFFNQNINVFKKIVSIIIYEKFVSFKKLFLLYLKNLEKNTFKINKSNYFLNNISNLNLNNLFNKINL	CRDC_00720	0.903628	0.901024	0.0475949	0.439159	0.108377	6.29989e-20
CRDco_1300	CDS	126213	126359	147	-	48			50S ribosomal protein L33	rpmG	ATGTATATTTTAATAAAATTAAAAAGCACTAAAAGTAATTTTTTTTATATAAAAAAAAAAAATAAAAAATTATCAAAAAAAATTAATTTAATTAAATTTGATCCATTGATAAATAAAAGAATTTTATTTAAAGAAGAAAAGTTATGA	MYILIKLKSTKSNFFYIKKKNKKLSKKINLIKFDPLINKRILFKEEKL	CRDC_00725	0.918367	0.9375	0.024547	0.884553	0.0277508	4.55186e-07
CRDco_1310	CDS	126347	126535	189	-	62			50S ribosomal protein L28	rpmB	ATGTCTAACATTTGTATATTAACAAAAAAAAAAAAAATATCAAAAAACAAGGTATCTCATTCTAATAAAAAAAATAAAACTTTTAATAAATCTAATTTTCATAAATTTTCTTTATGGGTTTGTAATTTTTTTTTAAAAATTAGAATTTCTTCTAAATCTATAAAAATATTAAAAAAATGTATATTTTAA	MSNICILTKKKKISKNKVSHSNKKNKTFNKSNFHKFSLWVCNFFLKIRISSKSIKILKKCIF	CRDC_00730	0.936508	0.919355	0.0312542	0.518712	0.0602534	0.000316834
CRDco_1320	CDS	126542	126889	348	-	115			hypothetical protein		ATGAAATATATAGAATATTTGATAAATTTAAATTATTATATAACTAATAATAATATTTTTTCTAATAAAATAATTCAAGATAGATTGTTAAAAATTAAATTTTCTAAAGATTATGATATTCTTTGTTATTATGAAAATTTAAAAAAAACTCTAAATTATTTTAATCCTTTTTATGGAACAACAACAAATACTTATTTAGAAAAAATAAAAAATAATTTAAAAAAAAAAAAACTTGTTAAAAATATAAAAGAAGTTTATGCCTATAGAAATCATAAAAAATATAAAATACCTTATAAAGAATTAAGTTATATATTTAATATGTCAATAGAAAAAATTAGAATTAAATAA	MKYIEYLINLNYYITNNNIFSNKIIQDRLLKIKFSKDYDILCYYENLKKTLNYFNPFYGTTTNTYLEKIKNNLKKKKLVKNIKEVYAYRNHKKYKIPYKELSYIFNMSIEKIRIK	CRDC_00735	0.925714	0.913043	0.0410547	0.842404	0.0487351	6.69245e-09
CRDco_1330	CDS	126886	128028	1143	-	380	COG1190	J	lysine--tRNA ligase	lysS	ATGATTATAAATTTAAAAAATTATAAAATTTTTTTCGGCAAAATAACGAGAATTAAAAATTCTTTTATAGAAATAAAAGATTATTCTGGAAAAATACAAATTTATTGTAAAAAAAAATTTAGTTTAGGGGATATAATCATGTTTTATGGAAAATTAAAAAAAACAAAAAAAAAATTTTTTTTTTTAATTCCTTTTTATATAAAATTAGTTATTAAAAATTTAAAAATATGTTGTAAAAAATTATATATTAAAGAAACTTTTTCTGTAAAAAATTTTTTATTTAATTATTTAAAAAAGTTTTCTTTTATTTTTTTAAATTCTACTAATTTTTGTAAAAATAAATCAAATTCTTATTCTAATAATTTTAAAACTTATAGCTTTTGTAAAAAAAAATTTATT…	MIINLKNYKIFFGKITRIKNSFIEIKDYSGKIQIYCKKKFSLGDIIMFYGKLKKTKKKFFFLIPFYIKLVIKNLKICCKKLYIKETFSVKNFLFNYLKKFSFIFLNSTNFCKNKSNSYSNNFKTYSFCKKKFIYLKISPEFYIKKIISNNYNRVFDITKCYRNEGTSNIHNFEFNMLEYYSSNFTFYKSIFFLEKLIKNIFYSANYYFLELFKIRLSFFILFKKIYLLEILLIYFLKNNFFFVHSINSLFLFVNFIGIKTIKNYFKSDIYFKIFNKKILQKIIFPIFLINFPRKSSPLTKILNLNINYCNRFELFMLGIEISNGFEELNDYFIQKNNLFKKNKDFLIDIKNCLYNMNGVGVGVDRLILILLKIKHIKKII	CRDC_00740	0.907262	0.873684	0.057474	0.429399	0.133848	9.89672e-20
CRDco_1340	CDS	128025	128834	810	-	269	COG1186	J	peptide chain release factor 2	prfB	ATGTATAATTTAATAAAAAAAAATATTTATTTTAAAAATATTTTAGAAAAAAAATTTATTATATTAAACGAGTTATCATTCAATAATAGTTATGTAAAAAAAAATATAATTTTTAATAATTTTAAAAATTTTAATAGATTTCCTTGTTTTATTGATTTTTTCCCTATTGCTGGAGGTATTGATACTCATCAATTAATAAAATTTTTTACCAATTTTTATTACAGATGGCTAAGAAAAAATTATTTTGAAGCAGAAATTATAAATTTTGATATTAGCAACTATGGTTTTAAAAAATCATTAATTTATGTAAAAAATATATTTTCATCTTATTTGTTTTATAATGAATCTGGTATTCACAGAATAATTAGAAAAAATCCTTTAATTACAACAAATAAAATT…	MYNLIKKNIYFKNILEKKFIILNELSFNNSYVKKNIIFNNFKNFNRFPCFIDFFPIAGGIDTHQLIKFFTNFYYRWLRKNYFEAEIINFDISNYGFKKSLIYVKNIFSSYLFYNESGIHRIIRKNPLITTNKIQTSYLSINVYPEVQTSNFVINKKDIIVETFKSKGAGGQHVNTTNSAVRIIHKPTNTIVSCQSERSQIKNKNFALKTLEYKILLKNENLLNSFRIFKNCQKYIKTYYFERGYLISHKHEKQYNLNKYFKLEIDFLEL	CRDC_00745	0.899263	0.885185	0.0473616	0.807209	0.0586733	3.17801e-25
CRDco_1350	CDS	128822	130132	1311	-	436	COG0498	E	threonine synthase	thrC	ATGTTTTACAATAGTATTAAAAATAAACTGAATATTAAAAATTTTATAGATATTTTTTTTTCTAATTTATCAAAAGATAAAAATTTATATTTTCCCGTCAAAATATCAAAACTTAATAAGAAGTTTATTTTTTCTTTAAAAAATTTAAATTATAATAATTTTGCTTTTTCTTTATTAAGAATATTTTTAAAAGATTTAGAAGAAGAAGATATTTATCGTCTTATTAATATAAGTTATAGCTCTAATTTTTTTGATAATGTTATTAAAATTGATAAAATTTTTAACAATAATTATTTATTAAATTTAAACAACGGTCCAACTTTAACATTTAAAGATATAGCTATGATTCCTTTAGGAAATTTATTAAAACTTTTATCTTTAAAATACAAAAAAAAATTT…	MFYNSIKNKLNIKNFIDIFFSNLSKDKNLYFPVKISKLNKKFIFSLKNLNYNNFAFSLLRIFLKDLEEEDIYRLINISYSSNFFDNVIKIDKIFNNNYLLNLNNGPTLTFKDIAMIPLGNLLKLLSLKYKKKFIVFCTTSGDTGASANNSLKNIRETKIFTFHPFNMISNIQRKQMTIFKNKNIFNISILGNFDISQYLIKKIFEKINNNKKINLISVNSINWFRIIMQVIYYCYSSLKIYDFKKINFLIPSGNFGNALSAFIAKLLGFPIEKIITCTNDNYFLDNFIKNNNYLNLPLKKTITPSIDISIPSNFSRIINSNFLKKYEMNYLNKSFYSDKIYNKNIINSIEYFYNMYNKLYDPHTITCLSSLKKENKKENMVVSTSYPIKFIFSIKKIMP…	CRDC_00750	0.922374	0.912844	0.0402739	0.372841	0.108019	4.39666e-23
CRDco_1360	CDS	130132	131259	1128	-	375	COG0460	E	homoserine dehydrogenase	thrA	ATGAATTATTCTATTTTTGGTTTAGGAAATGTAGGTAGTAATGTGTATACTATTTTAATTAAAAAAAAAATTTCAACTTTTTCTAAGAATAATAGATTTAATTGTTTATTGTTAAAAAATCAAGTTAATTATGAAAAATTGTTTAAAAAAAATAATTTGTTTATTGAATTAATAGGAAGTATTAATGTTTCTATTGAAATTGTTTTAAATTGTATAAAATATAAAAATAATTATATATCAGCTAATAAAGATTTAGTTTCAAAGTATTTGTTTTATATAAATTTTTTATTCAAAAAAAATAATAAAAAAATTTATTATGAAGCAGCAGTATGTGGGGCATTGCCAATTATAAACTTATTAAATAATTTTTATTCTAAGGAAAAAATTTTTTATTTTTTA…	MNYSIFGLGNVGSNVYTILIKKKISTFSKNNRFNCLLLKNQVNYEKLFKKNNLFIELIGSINVSIEIVLNCIKYKNNYISANKDLVSKYLFYINFLFKKNNKKIYYEAAVCGALPIINLLNNFYSKEKIFYFLGILNGTCNYILSNIKIHKFNKLINLSIKKGMAEKQFEKDIFGLDSMYKLSILISKFNKEFFLYNYIFLESIFFINKFLKKIYYEKKHTSVYINLNNYIFLNVSLFLTNNLFLIKTNNSFNSIILNSINSKKTQIISIGAGGRETASSVISNFFQSFEKKIFLEKKCIFKKNIMLNNYFCFNYIIKLFFDYNIFYYLNFFKIKFIKFFYKQYLLIKTKKIFYKKILFFLYFFKKKNFFCYKII	CRDC_00755	0.921099	0.909333	0.0410069	0.48875	0.0839016	3.58751e-24
CRDco_1370	CDS	131256	131450	195	-	64			hypothetical protein		ATGCAATTTATTAAAAAAAATGATGTTGTATCTGTTACATATATAAGTAATTATAAAATTTATATTTTTTTTGGATTAGTTAAAAAAATAAAAAAATCAACTTTTACTATTGTTAAAAAAGTACAAGATATAGAAGTTAAAAAAGTTTTTTTAGTTAAAAATCCTAATTTAATTTCTTTAAAAAAAAAAAAATGA	MQFIKKNDVVSVTYISNYKIYIFFGLVKKIKKSTFTIVKKVQDIEVKKVFLVKNPNLISLKKKK	CRDC_00760	0.917949	0.859375	0.0552027	0.483934	0.114071	0.000529785
CRDco_1375	CDS	131437	131634	198	-	65			hypothetical protein		ATGAATTTTATTTCAAAATGTTTATACAAAAAAAAATATTTTATTTTTAATTTTTATTTTTTTAATTTTTTCTTTATTATTTTAAATTTTAATTTTAAATTTTTAATTTGTAAAAAAAATATTATATTTAAAAATAAATTATTTTGTATTTTTTCTAAAATAATTAAAAAAAAATATTATATATATGCAATTTATTAA	MNFISKCLYKKKYFIFNFYFFNFFFIILNFNFKFLICKKNIIFKNKLFCIFSKIIKKKYYIYAIY	CRDC_00765	0.954545	0.938462	0.0257265	0.152217	0.169012	0.0123177
CRDco_1380	CDS	131631	131858	228	-	75			30S ribosomal protein S16	rpsP	ATGGTTGTTATCAGGCTTACAAAAAAAAATAAAATACATAATTTTTATTATATAAATGTTATGTATAAAAAAAAATCTATTTTTGGTAAAATAATTAAAAGAATTGGTTTTTATAATTCAATGGTTAATTGTGGAAAATGTTTTTATATAAATTATGATTTTTTTTTATATTATATTAAAAAAGGCGCAAAAATGAGCAAACGTTTGTTTAAAATATTGATAAAATGA	MVVIRLTKKNKIHNFYYINVMYKKKSIFGKIIKRIGFYNSMVNCGKCFYINYDFFLYYIKKGAKMSKRLFKILIK	CRDC_00770	0.925439	0.893333	0.055391	0.201094	0.275449	0.01477
CRDco_t0250	tRNA	131909	131981	73	+	-			tRNA-Met		TGCGGTGTAGAGCAGTTGGTAGCTCGTCGGGCTCATAATCCGAAGAACGTTAGTTCAACTCTAACCTCCGCAA		CRDC_t01125	0.986301	-	-	-	-	-
CRDco_1390	CDS	131986	132981	996	-	331	COG0059	E	ketol-acid reductoisomerase	ilvC	ATGTTTTACGACAAAGATTGCAATATAAAAATATTGCAAAATAAGATAATAACAGTTGTGGGGTATGGCTCTCAGGGACATGCTCAGGCTCAGAATTTAAAAGATTCTGGAATAAAAACTTATATATGTTTAAAAAATAATTCTAATAAAAAAGAAATAGCAATAAAAGATGGTTTTGATGTTATAGAAATTGAAAAAGCTGTGAAAATTTCAGATATTATTGTTATTTTAATTCCTGATGAAGACCAAAAAGATTTTTATTATGACTATATAGAAAAAAATATAAATAAAAATAAAACAATAATTTTTTCTCATGGTTTTAATATTCATTATAAACAAATAATTCCAAAAAATGATTTAAATATAATTTTGGTTGCGCCCAAAGCTCCTGGTCATACA…	MFYDKDCNIKILQNKIITVVGYGSQGHAQAQNLKDSGIKTYICLKNNSNKKEIAIKDGFDVIEIEKAVKISDIIVILIPDEDQKDFYYDYIEKNINKNKTIIFSHGFNIHYKQIIPKNDLNIILVAPKAPGHTVRSTFKEGSGVPALIGIYQDYDKSAFDIALSYSMCIGSGRVGIILTTFKEETETDLFGEQSVLCGGVSSLILCGFETLVEAGYSPDLSYFECLHEMKLIVDLIYEGGLKNMRYSISNTAEYGDYYISSEYYYNIFKKKMRKILKNIQNGNFAKDFILDKKSSFIKLNLYREYYKNHLIERVGCNIRKLFNWNYKKIVN	CRDC_00775	0.921844	0.915408	0.0409231	0.645626	0.0633852	3.17044e-23
CRDco_1400	CDS	132982	133461	480	-	159			hypothetical protein		ATGAAAATGTGTTTCCTATTCAATTATATGAAAAATCTATGTGTGAATTTATATCTTTTTTTTCAATTATTAAGTATGAAAAAAAATTTTCTTTTTTTAATAAATAATAAAATTAATCATTTAACAAATTTTTATAATTTTTTAACTCAAATTAATATTAAATTTCAATTTTTTAAAATAAATTCTTTTTTAAAGAATCATTATAAATTAATTTTTATTAAGGATAATAATGAAAAAATAAATCAATTTGTAAACTCTTTAAAAAAATGTATTAAAATTAAAAAAATTTATTCATTCAGAAATTTAAAAAAAAATTTTTGTAATAAAATTTATTATAATTATAATTGTAAAATTTTAAAAAATTTTATTTTTATCAATTATAATAATTTTTTTTTATTT…	MKMCFLFNYMKNLCVNLYLFFQLLSMKKNFLFLINNKINHLTNFYNFLTQINIKFQFFKINSFLKNHYKLIFIKDNNEKINQFVNSLKKCIKIKKIYSFRNLKKNFCNKIYYNYNCKILKNFIFINYNNFFLFYYNLKKEKYAFSIMNNFTFYKNIFMT	CRDC_00780	0.88125	0.842767	0.052749	0.147999	0.356416	0.0166218
CRDco_1410	CDS	133355	135031	1677	-	558	COG0028	E	acetolactate synthase 3 large subunit	ilvB	ATGAAACTATCTGCTTCTTCAATTTTAATAAATTCATTGTTATATAATAATATTGAATTTATTTTTGGATATCCAGGAGGGGCAGTTTTACATATTTATGATGCTATTTTTTTATCAGGAATAAAACATATTCTTGTAAGACATGAGCAAGCGGCAGCTCATATGGCTGACGGATACTCCCGATCTTCTAATAAAATAGGAGTTGTTTTAGTAACATCTGGACCTGGTTTTACAAATTGTATAACTAGTATTGCAACAGCAAATTTTGATAATTCTTCAATAATAATATTATGCGGTCAAGTTATTAAAAAATTAATTTCTCAGAATTCTTTCCAAGAATTAGATAACTTAAACATATCTTTGTCTATTGTAAAAAATTTTTTTTCATTAAATTGTTTT…	MKLSASSILINSLLYNNIEFIFGYPGGAVLHIYDAIFLSGIKHILVRHEQAAAHMADGYSRSSNKIGVVLVTSGPGFTNCITSIATANFDNSSIIILCGQVIKKLISQNSFQELDNLNISLSIVKNFFSLNCFFNIQYILSKTLNISKLKKTGPIVIDFPKDLTSQKNFLRNKFPYIKNKKIFIEKKNINFLIHKRPIILVGGGLKDKKTFILFENFIKEKKIPFVSSFMGLGGFNYRNPYYLGWLGMHGDACVNTIIHFSDLIICLGTRLDDRITNNTERFSPYSEIIHIDIDKNQISKNIYCKNFFIMEIEYFLQNNINFNINKNWWKFIIFFKKFFKKKYKNNFFICKPQKIIEFSYYISKGKFLISSDVGQHQMFIAKYYSFNYKSFISSGGLGT…	CRDC_00785	0.921931	0.928315	0.0305041	0.710926	0.0429075	8.17554e-53
CRDco_1420	CDS	135028	135633	606	-	201	COG0564	J	RluA family pseudouridine synthase	rluD	ATGTATAAAATAACAATAAAATACTATGACAAGAATATAATTATTATAAACAAGCCAGTAGGTATAGAAGTTAATAAAATTCTTAAAATAAAAATAAAAAATAATATACCAAATAAAGGTATTTTAAATAGATTAGATAAATATACTTCAGGTATTATTATGATTGCAAGAAATTTAGTTTTTTACTATTTTTATAAAAAAATAATACTATTGCAAATAATAAAAAAAAAATATATTGTGTTTGTAGATAATAAAACAAATAATGGTTTTATTAATTTATCAATATTAAAAAAAAAAAAAATATCCATAGAACAATTTTCTAAAAAAAGTTTATCATTTTATAAAAAAATAAAAAAGTTAAAATCTCAAACACTTCTTTTTGTTTATATAAAAACAGGA…	MYKITIKYYDKNIIIINKPVGIEVNKILKIKIKNNIPNKGILNRLDKYTSGIIMIARNLVFYYFYKKIILLQIIKKKYIVFVDNKTNNGFINLSILKKKKISIEQFSKKSLSFYKKIKKLKSQTLLFVYIKTGRTHQIRKHLIHCGIMIKNEFYYNKIKKFINTLHFKTVSFFYPFNLKILKLSCNIPNEMKKIFLINFLK	CRDC_00790	0.920923	0.910448	0.0422036	0.385096	0.109592	4.88091e-12
CRDco_1430	CDS	135761	138211	2451	-	816	COG0060	J	isoleucine--tRNA ligase	ileS	ATGAATTTTCCAAAAAAAAAATATTTAATAAAAGCAAATTTGAAAAATATTAATACAACTAAAAAAATAGTAAATAATTTTTTTTTTGATAAAAAAATAATATTTTTTTTTCTATTAGATGGCCCACCTTTTGCTAATGGAGAATTACACATTGGTCATATATTAAATAAAACAATCAAAAATATATTAATAAAAGTTTTTTTTTTTAAAAATTTGTTATTATTATCAAATTTAGGATGGGATTGTCACGGCCTTCCTATAGAGCAATCAAATACAATAAATAATTTATTTTTTTTAAATTGCAGAAAGTTTGTTTGTAAAATTATAAAAATTCAAAAAACAAATATTTCGAATTTTAATTATTTTAATTATTTTTATTGTTATAATACTATGGAACCA…	MNFPKKKYLIKANLKNINTTKKIVNNFFFDKKIIFFFLLDGPPFANGELHIGHILNKTIKNILIKVFFFKNLLLLSNLGWDCHGLPIEQSNTINNLFFLNCRKFVCKIIKIQKTNISNFNYFNYFYCYNTMEPKYESLQYKIYNFLIIKKIIFKEKIPILWCFKCCSSLSYSEILYKKINAFSFYIKIKFLKYFIIVWTTTLWSIINNQSIFFLKNQIYIIYKSKKELLIFSNFLLYKIIKILKLKGKIFAFLKGKYFFNKKYFFFLRKIIYYFNKSIIFHNNSYLDLSLGSGFIHCSPSNGVEDFELYYKKNKIYNFYNKKCFIKKNIFRNINIFFYSKILFKFIKKRKILLKKYQVNHNSMFCWRHKKPIIYYLSNQIFINLNFNYKKYKIKTIIIN…	CRDC_00805	0.910794	0.897059	0.0473828	0.42608	0.111206	4.60917e-46
CRDco_1440	CDS	138208	138360	153	-	50			hypothetical protein		ATGGAAAAATTCTTAATTAAAAAAGTTATAAGAAAATTTAAAAAAAAAAATACGTATTCAATAAAAAAACTTTATTCAATATTTGATAAATCAAAATTTATAAATAAAAAATTATCTTCTAAATATAAATCAAAATTTTCTAAATTAAAATGA	MEKFLIKKVIRKFKKKNTYSIKKLYSIFDKSKFINKKLSSKYKSKFSKLK	CRDC_00810	0.960784	0.96	0.0154095	0.254796	0.0604776	0.00217097
CRDco_1450	CDS	138345	139121	777	-	258	COG0536	S	GTPase	obg	ATGTTTATTGTTAAACAATTTTTAATAAAAAGCGGAAACGGTGGTAATGGAAGCATCAGTTATGAAATAAAATCTGGTAAATTTTATGCAGATGGAGGAAATGGTGGTGATGGAGGAGATGTTTTTTTTTTAGTTAATAATAATTTTAAATTACCGAATAAAAAAATATTTTTATCAAATAATGGAAAAAATGGATTAAATAAAAAAAAAACAGGAAAAAAGGGGCTTGATGCAATTATTAAATTACCAATTGGTGTCTGTATAGAAATAAATAAGAAAAAAAATTATATAGTTAATAATAATTTTTTTATTAAATTATTAAATGGAGGAAAAGGTGGAAAAGGTAATTTTTTATTTAGAAAATATTTTAATTCAAAATTAGCAAATCTTGGAAAAAAA…	MFIVKQFLIKSGNGGNGSISYEIKSGKFYADGGNGGDGGDVFFLVNNNFKLPNKKIFLSNNGKNGLNKKKTGKKGLDAIIKLPIGVCIEINKKKNYIVNNNFFIKLLNGGKGGKGNFLFRKYFNSKLANLGKKGKMIFVKINFFFFYKECFIFFNNDFFQINNFNYKNNFISKIYIFFINLIFFKIFFKIIKFFLYFLYIKNNKINNYWVVLDGIELLKYYEKINLIKLIITPFFLISKIYYVGIEKFFHYLKIWKNS	CRDC_00815	0.938303	0.930233	0.0315879	0.446877	0.0706859	3.56453e-16
CRDco_1460	CDS	139108	139365	258	-	85	COG0211	J	50S ribosomal protein L27	rpmA	ATGGCACAAAAAAAAGCTGGTGGTAGTTCTAGAAATGGTAGAGAATCTTTTTCTAAAAGATTAGGAATAAAAAAATACAATAATAATTTTGTTAAGAAAGGTTCTATAATAGTTAAACAAAATGGTTCTAAATTTGGTATTGGAAAAAATGTTTTTTTTTCTAAAAATTTTTATATTCAATCTTCTATAGATGGTATAGTTTTAATTAATTGTAAAAAAAAAAAAACATTTGTTGAAGTAAAAAATGTTTATTGTTAA	MAQKKAGGSSRNGRESFSKRLGIKKYNNNFVKKGSIIVKQNGSKFGIGKNVFFSKNFYIQSSIDGIVLINCKKKKTFVEVKNVYC	CRDC_00820	0.94186	0.964706	0.0130032	1.5062	0.00863314	2.66032e-12
CRDco_1470	CDS	139370	139678	309	-	102			hypothetical protein		ATGATAAATAATATTTCATCTTTCTATATAGGAAACAAAATTTATTTTTTTAAAGAAAATAACTATATTGTTTCAGATTATATTAATAAACAAGTAGGAACAAAATTAGTTTTTCATAATATAGACTTTATATATAATGAAAATTTTTACATAGATAAGAATTTGAATTCTAAAATTTTTATAATCGTTGTTAAACATTTTTTTATAAAATCAATTTCTTTAAAAAAAAAAAGAAGAAAAACCGTATTGAAAAATAATATATGTTATAAAAAAAAAAGTTTATTATTTTGTCAAAAAATTATTATATAA	MINNISSFYIGNKIYFFKENNYIVSDYINKQVGTKLVFHNIDFIYNENFYIDKNLNSKIFIIVVKHFFIKSISLKKKRRKTVLKNNICYKKKSLLFCQKIII	CRDC_00825	0.877023	0.823529	0.0569352	0.688483	0.0826965	1.73885e-07
CRDco_1480	CDS	139675	139923	249	-	82			hypothetical protein		ATGAAATACAGTTTTAAAAAAAAATTTATTATATGTTGTTTTAAAAATTTAATAAAATTTGGAAAAATAAAAAGTAATTATTATAGATTAAAAAATTCAATTAAAAAATTATCAAATTTGCTAAAACAATATTTTAAAAAAAAGATTTTTTTATATTTATTAAAAATAAAAATTATTAAAGGAAACGGTGTTCTTTTAGGAGAAATTGGAATTTATAGTAAATTTTATTTTTATTTAATTAAACAATGA	MKYSFKKKFIICCFKNLIKFGKIKSNYYRLKNSIKKLSNLLKQYFKKKIFLYLLKIKIIKGNGVLLGEIGIYSKFYFYLIKQ	CRDC_00830	0.915663	0.841463	0.0610564	0.155689	0.392169	0.108633
CRDco_1490	CDS	139907	140872	966	-	321	COG0202	K	DNA-directed RNA polymerase subunit alpha	rpoA	ATGACAAAAAATAATTTTTTTTTTTTAAATAAAATAAGTTTTAAGAAAATTTCTATTTTTAGAAATTTAATAAAAATTGAATTCTTTAATAATTCTTTTATAGATTCTTTAGGAAATTTTATAAGAAGAACAATTTTTTTAACTAATTATGGATATAAAATTTCTTATATAAAATTTTTTAATGTTAATTCGGAATATTCTAATTTAAAAGGGGTAAGAGAAAATACTTGGGAAATAATTTTAAATTTGAATAATATATTATTTAAAATTAAAGATGAAATTTTTGCATATTTAATAATAAAAAAAAATGGTCCTTGTGTGGTAAAAGCTAAAGATATTTTTTCAGATAAAAAAATTATTATTTTAAATCCAAATATTGTTATTGCTAATATTACCGGA…	MTKNNFFFLNKISFKKISIFRNLIKIEFFNNSFIDSLGNFIRRTIFLTNYGYKISYIKFFNVNSEYSNLKGVRENTWEIILNLNNILFKIKDEIFAYLIIKKNGPCVVKAKDIFSDKKIIILNPNIVIANITGNVLFYIIMKCNLSSYNLNDLNFKEKFFKSKIIRLNFINSVIKNVNYFIHKKVYNKNIKTLFFDIETNGVLEPEMCFRNCIFFIKKYFDIVFSIIGVKKKKKIEIRKRKQFLKINPVLIRSVDNLEISIHTSNVLKRNNIYLIGDLIKQSEQSLLNLKFINKNVYLEIIEALNNKNLPLNMKINYEIQF	CRDC_00835	0.913043	0.903427	0.0429409	0.551199	0.0779045	2.16354e-22
CRDco_1500	CDS	140869	141450	582	-	193	COG0522	J	30S ribosomal protein S4	rpsD	ATGAAAATTATAAAAAATAAATATTGTAGAAGAGAAGGAGATAATTTAGAATTTTTTGCTGAAAAAAAATTTTTATCTAAAACAAGATCATTGTTAACGCCTGGAGAACACGGAGTAGATAAAAATAAAATCTCAAACTATGGAATATCCTTAAGATTAAAACAAAAAATAAAAAGATATTATATATTATCAGAGAAAAAATTTAAAATAATATATAAAAGTATTTCAAAAAGATTTTTTTTTTGCGAGGATTTAATAAATTTTTTAGAAAGAAGACTTGATAATATTATATATCGTATGAACTTTACTATTACAAGAAAACATTCAAGACAAAAAATTTTACATGGTTTCGTTTATGTTAATTGGAAAAAAATAAAATTTTCTTCATTCATAGTATCT…	MKIIKNKYCRREGDNLEFFAEKKFLSKTRSLLTPGEHGVDKNKISNYGISLRLKQKIKRYYILSEKKFKIIYKSISKRFFFCEDLINFLERRLDNIIYRMNFTITRKHSRQKILHGFVYVNWKKIKFSSFIVSLGDSIYVEKTLIDNFFYNCKNFFNFGWLFINYFKNFGIVLYFPNSIKFHFSKNALLDIYK	CRDC_00840	0.926117	0.943005	0.0272133	0.580812	0.0468539	3.90147e-18
CRDco_1510	CDS	141450	141809	360	-	119	COG0100	J	30S ribosomal protein S11	rpsK	ATGAAATTATATAATAAAAATTATGCAATAATTTATATAAATTCTTCTTTTAATAACACAATTTCTACTTTAACAGATAAAAAGGGAAATACTTTGATGTGGTATTCGTCAGGTTCTTTAGGCTTTAAAGGTCCTAAAAAAAGTACATCTTTATCTTCCCAAATAATAAGCGAAAAAATTTCATCATTTGCAATAAATAAAAACATTAAAATAATTGATATATATATAAAAGGAATAATTATAGGAAAAGATGTAATTTTAAGAATTATAAATAATTCTGGCCTTTATGTAAGAAGCATTACGGATATTACTTCGGTGCCCCATAATGGTTGTAGGAAAAAAAAAAAGAGAAGAGTGTGA	MKLYNKNYAIIYINSSFNNTISTLTDKKGNTLMWYSSGSLGFKGPKKSTSLSSQIISEKISSFAINKNIKIIDIYIKGIIIGKDVILRIINNSGLYVRSITDITSVPHNGCRKKKKRRV	CRDC_00845	0.897507	0.957983	0.016729	1.16546	0.0143541	5.95251e-26
CRDco_1520	CDS	141796	142152	357	-	118	COG0099	J	30S ribosomal protein S13	rpsM	ATGAATTTAAATATTTGCGGTGTTAATATACCAAAAAAAAAAAATATTTTATATGGTTTAACAAAAATATATGGAATAGGATTATCTCTTTCCAATAAAATTTGTTTTGATTTAAATATTGATACAAAAAAAAAAATAATAAATTTAAAAGAAATTGAAATTAACCAATTGGTAAATTATATAAGAAAATTAAATATAGAAAATGATTTAAAAATTTTAAATAAAGAAAATTTAAGAAGAATAATAAGCTTAAATAATTATAGAAGTTATAGACATAAAAAAAAATTACCTTGTAGAGGACAACGAACTAAAACAAATGCAAAAACTAGAAAAAAAATGATACATGAAATTATATAA	MNLNICGVNIPKKKNILYGLTKIYGIGLSLSNKICFDLNIDTKKKIINLKEIEINQLVNYIRKLNIENDLKILNKENLRRIISLNNYRSYRHKKKLPCRGQRTKTNAKTRKKMIHEII	CRDC_00850	0.957983	0.949153	0.0188955	0.639179	0.0295622	2.78842e-07
CRDco_1525	CDS	142149	142262	114	-	37			50S ribosomal protein L36	rpmJ	ATGAAAATAAAAAATTCAATTAAGAAAATTTGTAATAGATGTATTGTAGTAAAAAGACAAAAAAAAATTTTTATTATTTGTTTTTTCAAAAAACATAAACAAAGACAATTATGA	MKIKNSIKKICNRCIVVKRQKKIFIICFFKKHKQRQL	CRDC_00855	0.947368	0.891892	0.042267	0.172691	0.244755	0.144539
CRDco_1530	CDS	142240	142494	255	-	84	COG0200	J	50S ribosomal protein L15	rplO	ATGATTTTAGAAGTTTTTAACATTTTTATTAAAAAAAAAAAAAGATTAGGAAGAGGTTATTCTTCTGGAAATGGTAAAACTTGTGGAAGAGGGCATAAAGGACAAAAGTCAAGAGCTGGATTTAAAATTCCTCTTTTTTTTGAAGGAGGACAAACTAATTTTTTTAAAAAAAAACCTAAAATTAAACAAAAATCTAAAAATATTTTAAAAAATAAATTTTTTTCTATTTTATATGAAAATAAAAAATTCAATTAA	MILEVFNIFIKKKKRLGRGYSSGNGKTCGRGHKGQKSRAGFKIPLFFEGGQTNFFKKKPKIKQKSKNILKNKFFSILYENKKFN	CRDC_00860	0.937984	0.941176	0.0268638	0.430681	0.0623752	2.60721e-05
CRDco_1540	CDS	142495	142911	417	-	138	COG0098	J	30S ribosomal protein S5	rpsE	ATGGAAGATAGACTTGTAAAAATTCATAGGGTAACTAAAGTAGTAAAAGGAGGTAGAATTTTTTCTTATACTTCTACATCTATTTGTGGAAATAGAAAATATTTTATTGGGTTTGGAAGAGGAAAATCCCGCGAAATTTTAGAATCTATAAAAAAATCTTATTTAAAAGCTAGAAATAATATATTAAAACTTAATATTTTTAATAATACAATTTCTCATTTTTTATATGCAAAACATTCTTCCTGCAAGATTTTTCTATATCCTGCTTCTAAAATAATTGGATTAGTGGCGTGCTCTGCTGTTAAACAAGTTATGGTTTCTGCTGGTGTAAAAAGTATTTTCTCAAAAATACACGGATCTACAAATTCTGTAAATGTTACTATTTGTGCAATAAAAGCT…	MEDRLVKIHRVTKVVKGGRIFSYTSTSICGNRKYFIGFGRGKSREILESIKKSYLKARNNILKLNIFNNTISHFLYAKHSSCKIFLYPASKIIGLVACSAVKQVMVSAGVKSIFSKIHGSTNSVNVTICAIKALTFLK	CRDC_00865	0.913669	0.949275	0.0222916	1.6964	0.0131405	3.32573e-23
CRDco_1550	CDS	142893	143129	237	-	78			hypothetical protein		ATGAGATTGATACTTAAAAAAAGTAATAAATATTTTATTGCAAATTTTATAAATAATAACAAAAATGTTTACTTTTTTAAAATAAAAAAAAATAATTTTATTTTATTTTTTGAAAAAATAAAAAAAATATTTTTTTTTTTTAAAAAAACAATATTTTTAAGTAAAAAAACCTACAATGGTTATTTCAAAAAAATAATTAATTATATAAATTTATTAAAATGGAAGATAGACTTGTAA	MRLILKKSNKYFIANFINNNKNVYFFKIKKNNFILFFEKIKKIFFFFKKTIFLSKKTYNGYFKKIINYINLLKWKIDL	CRDC_00870	0.907173	0.858974	0.0853003	0.139245	0.612592	0.230538
CRDco_1560	CDS	143126	143629	504	-	167	COG0097	J	50S ribosomal protein L6	rplF	ATGAAGTATATTAACTTTAATAATGAGATTATTTTAATAAAAAATAAATATTTATTTTTAAAAAAAATAAATTTTGGAGAAGTTAAAATTCCCAATAATTTGATCGTTTACTTAGAAAAAAATATTTTATTCATAAAATCAATTAATTTTGAAAAAAAAAATGAAATATCTTTTTATAAACAAATTTTAAATATAATTTATGGCACAAACAAATTATGGGAGTCAGAAGTTTTAGTGTCTGGAATTGGATATAAACTTTTTTTGAATAACAATAAATTATTTTTAAATTTAGGTTATTCGGATACAAAATCAATAAATGTGCCTAATTATATAACAATAGAATTGAAAAAAGATCGAATATTGATTAAATCTATATATAAAGATAAAATGGGTAATTTT…	MKYINFNNEIILIKNKYLFLKKINFGEVKIPNNLIVYLEKNILFIKSINFEKKNEISFYKQILNIIYGTNKLWESEVLVSGIGYKLFLNNNKLFLNLGYSDTKSINVPNYITIELKKDRILIKSIYKDKMGNFIKKIIQIKRFDPYKKKGIYLKNNIVLKKSSKKKQ	CRDC_00875	0.906746	0.88024	0.0562352	0.32052	0.17545	6.57391e-08
CRDco_1570	CDS	143626	143994	369	-	122			30S ribosomal protein S8	rpsH	ATGAAAAATTATTTTGATAGTGTTAATAGAATTTTTAATTCTTATAACTCTGGAAAAAAAATAAGTTTATGCAAGTATTCTAAGTTTACTATATTAATTTTTAATATATTAATTGATTTTAATTATATAGAAAATTTTTTTATACTAATTATTAATAATAAAAAATACATAATTGTTTTTGTAAAAAACATTTTTTATATCAAATTTATTTCTAAACCATCTAGAAAAATTTATATAAAAAAAAAATTTATTAAAAATTCTATATTGAGTATGAGTTTAAGTATTATTAATACTAATTTAGGGTTATTAACTCTTAAAGAATGCAAACAGATAGATGTTTATGGTGTTTTTTTGTTATCAATATTATGA	MKNYFDSVNRIFNSYNSGKKISLCKYSKFTILIFNILIDFNYIENFFILIINNKKYIIVFVKNIFYIKFISKPSRKIYIKKKFIKNSILSMSLSIINTNLGLLTLKECKQIDVYGVFLLSIL	CRDC_00880	0.902439	0.877049	0.0507729	0.508412	0.0998656	3.68433e-08
CRDco_1580	CDS	143997	144287	291	-	96			30S ribosomal protein S14	rpsN	ATGGCAAAAAGGGGATTAATATTAAAAAATATTTTTATTTACAAAAAAAGTTTGTTAAATTTTAATTTTATAAAAGCAAAAAAAAGGGAATTAATTTCTAATTTTTCTTTGCAAAAATATTTTAAATTATTTGATATAAATAAAAAAAAACTTTTTGTTAGATTTAAAAAAAGATGTTTTATTAGTGGAAGACAAAGAAGTTATTATAATAGATTTTTTTTAAATAGAAATTTAATTAGAAAAATAGGAAACTTTGGTAATATAATTGGTATGGAAAAATCTAGTTGGTAA	MAKRGLILKNIFIYKKSLLNFNFIKAKKRELISNFSLQKYFKLFDINKKKLFVRFKKRCFISGRQRSYYNRFFLNRNLIRKIGNFGNIIGMEKSSW	CRDC_00885	0.931271	0.927083	0.0330286	0.453713	0.0727963	4.82921e-07
CRDco_1590	CDS	144290	144784	495	-	164	COG0094	J	50S ribosomal protein L5	rplE	ATGAAAAATATAGAAAATATTTTTAATGAAAAACTATTTGAAAATAATATTAAATTTTGTTTAGAAAAAATTATTATTCATACTGGGGTTGCGAAACAAAACAAAGATAAAAATTTTATTAAAAATGTTTTTGATTCAATAAAATATATTACTGGTCAAAAACCAACGTTTTCTAAAATAAAAAAATCGATTTCAAATTTTAAAAGTAAAATTGGGGAAATTGCTGGAATATACACAACTCTTAGAAAAAACCAAATGATTGAATTTTATAAAAAATTAGTTTTTATTGTTATACCAAAAATAAAAGAGTTTAAAGGGTTTAAATCGTCGTCTATTGATAGATTTGGAAATTTTCATTTTGGTGTTGAGAATATTTCTGTTTTTCCAGATTTTTTTAAA…	MKNIENIFNEKLFENNIKFCLEKIIIHTGVAKQNKDKNFIKNVFDSIKYITGQKPTFSKIKKSISNFKSKIGEIAGIYTTLRKNQMIEFYKKLVFIVIPKIKEFKGFKSSSIDRFGNFHFGVENISVFPDFFKEIKIGFNISIITKNLKTNYLNILKRIEFPIE	CRDC_00890	0.941414	0.957317	0.0171923	0.418119	0.0411181	3.04288e-14
CRDco_1600	CDS	144781	145149	369	-	122	COG0093	J	50S ribosomal protein L14	rplN	ATGATAAGCGAACAAACATTAGTAAAAGTAATTGATAATAGTGGTGCTAAAATAGCAAAATGTATAAAAATTTTGAATGGTTCAAAAAAAAAAACTGCAAAAATAGGAGACTTTGTTAAAGTTGTAATTAAAAATTCTAATTTTAATTCTAAAATAAAAAAAGGACAAATTATGAATGCTATTTTAGTAAGAAGTAAATATCCTTTGAGAAGGAATGATGGAACATTTGTATCTTTTAGTGATAATGCTGTTATATTATTAAATAATAATAAAAAGTTAATTGGAACACGAGTGTTTGGCGTTTTAGCCAAAGAAATAAAAATAAACCATTTTAATAAATTATTTTCATTATCTAATGAATTAGTATGA	MISEQTLVKVIDNSGAKIAKCIKILNGSKKKTAKIGDFVKVVIKNSNFNSKIKKGQIMNAILVRSKYPLRRNDGTFVSFSDNAVILLNNNKKLIGTRVFGVLAKEIKINHFNKLFSLSNELV	CRDC_00895	0.926829	0.909836	0.0342909	1.08573	0.0315832	2.71783e-11
CRDco_1610	CDS	145146	145388	243	-	80	COG0186	J	30S ribosomal protein S17	rpsQ	ATGAATAATATGTCCGGTAGAGTAATAAAAAAAAATAATAAAAAAATAACAGTAATTGTAAAAAAATGTTTAAAAATACCTATTTATAAAAAAAGAATATTTTATTATAAAAAAATATTAGCTTATGATATTTTTGATGAATGTAATTTTGGAGATTATGTTATGATAAAAAAATCGAGACCATTAACTAAAACAATTTTTTGGATATTATCAAAAGTTATAGAAAAAATAAAAATAATATGA	MNNMSGRVIKKNNKKITVIVKKCLKIPIYKKRIFYYKKILAYDIFDECNFGDYVMIKKSRPLTKTIFWILSKVIEKIKII	CRDC_00900	0.946502	0.9125	0.0329177	0.382932	0.0859624	0.00029012
CRDco_1620	CDS	145381	145788	408	-	135	COG0197	J	50S ribosomal protein L16	rplP	ATGAAATCTAAACCTAATCAATTAAAATTTTTAAAATATCAAAAAAAAAGAAATAGAGGAATTTCTGTAAAAAGAAATTATTTAGTTTTTGGTAATTATGGTTTAAAAGCAATAAATAATGGTTTTTTGAATTTTAAACAAATAGAATCAGCCAGAAAAGCTCTTGTTCATAATTTTGGTAAAAATAATAAAATTTTAATAAGAATTTTTCCAGATAAGGTTATTACTAAAAAACCACTAGAAGTTAGAATGGGAAAAGGAAAGGGGAATATTTCCGATTGGGTTTCCGTTATTAAACCAGGAATTATAATATTTGAGGTTAAATACTTTAATTTTGAAATTGTAAAAAAAGCATTTTTTACTGCTTCTCAAAAACTTTCTATAAAGACGGAAATTTGT…	MKSKPNQLKFLKYQKKRNRGISVKRNYLVFGNYGLKAINNGFLNFKQIESARKALVHNFGKNNKILIRIFPDKVITKKPLEVRMGKGKGNISDWVSVIKPGIIIFEVKYFNFEIVKKAFFTASQKLSIKTEICYE	CRDC_00905	0.936275	0.955556	0.0172494	0.714127	0.0241545	1.65425e-15
CRDco_1630	CDS	145795	146397	603	-	200	COG0092	J	30S ribosomal protein S3	rpsC	ATGGGTAAAAAAATAAATCCTGTTTTTTTTAGATTAGGAAAAACTAATCCATACCATAGTTTATGGTATTCAAATAAAAACCATTATGGTAAAATTTTAAAATCTGATATTTTAATAAAAGAAATTTTAAAAAAAAATTTATTTTATATAAGTATAAGTTATATTGATATTATTATTACAAATGTATTAAAGTTGAATATTTATTTAACAGATTTCGAAAAATTTGATGAATTTTATAAATTTTTAGATTTATTAATTATTGAAATTTCAAAAATTTTACAAAAAAATGTATTAATAAATTTTATATTTGAAAATAACATAAACGCAAAAGTTTTAAGTATTTCAATATTAAAACAAATTAATAATAAAATATCTATTAAAAGATTAATGAAAAAAGAA…	MGKKINPVFFRLGKTNPYHSLWYSNKNHYGKILKSDILIKEILKKNLFYISISYIDIIITNVLKLNIYLTDFEKFDEFYKFLDLLIIEISKILQKNVLINFIFENNINAKVLSISILKQINNKISIKRLMKKEVLKFINHFDGCKIQISGRIEGVDIARKEWYLVGSIPLHTIRNKIDFYFSECITQYGVLGIKTWVFKK	CRDC_00910	0.946932	0.94	0.0258454	0.422353	0.061194	2.83739e-12
CRDco_1640	CDS	146390	146698	309	-	102			50S ribosomal protein L22	rplV	ATGTTAAGTAATTTTAAATTTAAAAATATTCCTTTATCTTTTAGAAAAATTTATTGTTATTCAAAAAAATTATCAAACAAACCAATATTGTATTATTTTAAAAATAACTTTGTTAATAAAATAAATTTTTATATTAAAAAAATAGCAAGTTCAATTATTAATTCTTGTAAAAGTACGAATATTTTTATAAATAATTTTTATGTAGGAAAATCTAAAATAATTAAAAAAATTAATTTTAGAGCTAAAGGAAAAGTTAATTTTATTGTAAAAAGATACTCAAACATTAGTATAAATATTTTATATGGGTAA	MLSNFKFKNIPLSFRKIYCYSKKLSNKPILYYFKNNFVNKINFYIKKIASSIINSCKSTNIFINNFYVGKSKIIKKINFRAKGKVNFIVKRYSNISINILYG	CRDC_00915	0.877358	0.780952	0.0899806	0.466507	0.192882	4.14725e-05
CRDco_1650	CDS	146688	146951	264	-	87	COG0185	J	30S ribosomal protein S19	rpsS	ATGAGTAGATCTATTAAAAAAGGTATTTTTATAAGTAAATCTGTATATTTAAATATTGGAAAAAATTCTTTTAAGACATGGTCTAGGAGCTCTACTATTATACCCGATATGATTGATTCTACTATATTAGTTCATAATGGTAAAAAATTTTTAAAAGTATATATTAATGAAAACATGATAGGACATAAATTGGGAGAATTTTCTTTTACAAGAAATTTTAAATCTCATACTAAAAAAATAAAAAATAAAAAAAATGTTAAGTAA	MSRSIKKGIFISKSVYLNIGKNSFKTWSRSSTIIPDMIDSTILVHNGKKFLKVYINENMIGHKLGEFSFTRNFKSHTKKIKNKKNVK	CRDC_00920	0.943182	0.965517	0.0130549	0.711378	0.0183515	1.08727e-10
CRDco_1660	CDS	146948	147649	702	-	233	COG0090	J	50S ribosomal protein L2	rplB	ATGAATTTTTTCAAAAAAAAATTATTAATTATAAAAAAAAATAATTCTGGTAGAAGTAATGGGAAAATATCAGTAAGACATATAGGTAAAACCCATAAAAAATTTTATAGAAAAATCGATTTTTTAAGAAATAAATTAAATATACCTGCTATAGTTGATAGATTTGAGTATGACCCAAACAGAAATACTATTATAGCGTTATTAAAATATTTGGATGGAGAGTATAGATATATAATTAAGACAAACGGATTGGAAATTGGTTCCATTATTATTAATACTAAATTAAACAAAAATTTCGTTTCTGGTGATTGTACAATTATTAAAAATATTTTTATCGGAACTTCAATAAATTGTGTTAGGTTGTTACCTAATTCTTATGCTACCATAGCTAGAAGTTCT…	MNFFKKKLLIIKKNNSGRSNGKISVRHIGKTHKKFYRKIDFLRNKLNIPAIVDRFEYDPNRNTIIALLKYLDGEYRYIIKTNGLEIGSIIINTKLNKNFVSGDCTIIKNIFIGTSINCVRLLPNSYATIARSSGVESKLLHKDEKFAIIKLPSQKEKKISVNCFATIGKINNSIKNKLYKAGQNRWKGVRPTVRGVAMNPVDHPLGGGEGKTSGGRHPCSSFGKKSKGFKTKK	CRDC_00925	0.92735	0.93133	0.0279232	1.13849	0.0245264	5.63916e-24
CRDco_1670	CDS	147646	148161	516	-	171	COG0088	J	50S ribosomal protein L4	rplD	ATGAAATTTCCAATAATTTCTGTTATTCCTAAATATTGTATTATTCTTAAAAAAGATATTAATATTGATTTTTTATATAATTTTATTAAAATTATTATAAAAAAACCTAATTTTAAAAAAAACAGAAGATTAATTAGAGGATCTGGAAAAAAACCTTGGCCACAAAAAGGAACTGGAAAAGCACGTTGTGGAGATAAAAAATCTCCAATTTGGAGAGGTGGTGGAGTTACTTTTTCAAATTATCTGTTTTCTAAAAAAAAATCTTTATTAAAAAATGTTTTAAAAAATTTATTTTATTTATTTTTGATAAGCAATAAAATTTATATTTATGAAGATAAATTATTGTTTTACATTTTAACTTTTTTAAAAAACAAAAAAAATAAATATTTTAATAATAAA…	MKFPIISVIPKYCIILKKDINIDFLYNFIKIIIKKPNFKKNRRLIRGSGKKPWPQKGTGKARCGDKKSPIWRGGGVTFSNYLFSKKKSLLKNVLKNLFYLFLISNKIYIYEDKLLFYILTFLKNKKNKYFNNKTFYSIENIKKIKAYDFFKFNLIFLNVSAFYYLFNNIFK	CRDC_00930	0.934109	0.912281	0.0352617	0.329659	0.106964	7.66866e-09
CRDco_1680	CDS	148158	148568	411	-	136	COG0087	J	50S ribosomal protein L3	rplC	ATGATATTTATTAATAAAGGCATTAAATTATTTTTTTATAAAAAAAAACTAATATTATTAAATATAATTAAATATATTAATTTAAATAAATTTTATTTAAATTTTTATATATATAGTTTATTAATAAAAAATATTAGTAAAGGAAAAGGATTTCAAGGAGTAATAAAAAGATGGGGGTTTAGTACCAAAGACAAATCTCATGGCTGTTCTCTTTCTTATAGAACAATGGGTTCAACTGGACAGTGTCAAGATCCTGGTAGAGTTTTTAAAGGAAAAAAAATGCCAGGAAGAATGGGAGGAAAGCACTTTAGTATTTATTCAAAAATATTTTTAAGACAAAATAATTATTTTTATATTAGAAAAATACTTCCAGGTATAAAAAATGATTTTTTAAAAGTT…	MIFINKGIKLFFYKKKLILLNIIKYINLNKFYLNFYIYSLLIKNISKGKGFQGVIKRWGFSTKDKSHGCSLSYRTMGSTGQCQDPGRVFKGKKMPGRMGGKHFSIYSKIFLRQNNYFYIRKILPGIKNDFLKVKVL	CRDC_00935	0.924574	0.904412	0.0368975	1.45837	0.0253005	1.62331e-11
CRDco_1690	CDS	148565	148861	297	-	98	COG0051	J	30S ribosomal protein S10	rpsJ	ATGATTAAAATTATTTTAAAATCTTTTTTTATTATTAAAATAAATTCATTTTTATTTTATTTTCTAAAAAATGTCAAAAAAAAATATTCTATTATCGGACCCCTTTATATGCCTAAAAAAATTGAAAAATTTACTTTTTTAATATCTCCTCATGTTGACAAGAATGCTAGAGATCAAGTACAAATTAAATATTATAAAGTTTTTTTTTTTATCAAAAATTACGATACTTTTTTAATAAATTTTTTAGTAAAAAATAAAAATATAGATGGTGTTGAATTACGATATATTTTTTTATGA	MIKIILKSFFIIKINSFLFYFLKNVKKKYSIIGPLYMPKKIEKFTFLISPHVDKNARDQVQIKYYKVFFFIKNYDTFLINFLVKNKNIDGVELRYIFL	CRDC_00940	0.915825	0.877551	0.0543798	0.446189	0.121876	1.3832e-05
CRDco_1700	CDS	148858	150048	1191	-	396	COG0050	J	elongation factor Tu	tuf	ATGGCAAAAGTAAAATTTAATAGAAATAAAATTCATATAAATGTAGGAACAATAGGTCATGTAGATCATGGAAAAACAACATTAACTGCTGCTTTAACAAAAGTATCTTCAGAAATTTATGGAGGTGAAATGAGAGCTTTCGATACTATCGATAATGCTCCAGAAGAAAAAGAAAGAGGGATAACAATTTCTACATCTCATGTAGAATATGAGTCAGAAAATAAACATTATGCACACGTAGATTGTCCAGGACACGCAGATTACATTAAAAATATGATTACTGGTGCTGCTCAAATGGATGGAGCTATTTTAGTATGTTCTGCAGTAGATGGACCTATGCCACAAACAAGAGAACATATTTTATTAGCTAGACAAGTTGGGGTTCCAAATATTGTAGTT…	MAKVKFNRNKIHINVGTIGHVDHGKTTLTAALTKVSSEIYGGEMRAFDTIDNAPEEKERGITISTSHVEYESENKHYAHVDCPGHADYIKNMITGAAQMDGAILVCSAVDGPMPQTREHILLARQVGVPNIVVFLNKADCVQDKELLDLVEMEIRELLTEYDFDGENTKIVIGSALLALEGKDDNQLGTTSIKKLLNVLDNSIPIPNRITDKPFLMPIEDVFSISGRGTVVTGKIERGIVKNGEEIEIVGYKQTIKTTITGIEMFKKTLDEGLAGENVGILLRSIKREEVERGQVLAKIGSIKSYNIFECEVYILSKEEGGRHTPFFNGYKPQFYFRTTDVTGICKLPENIEMVLPGDSIKLNVTLLSSIAIEIGLRFAIREGGKTVGAGIITKIL	CRDC_00945	0.95466	0.979798	0.00769076	1.38842	0.0055392	1.60875e-45
CRDco_1710	CDS	150060	152096	2037	-	678	COG0480	J	elongation factor G	fusA	ATGAAAAATAAAGTATTATATTTTAGAAATATAGGAATTATAGCACATGTTGATGCAGGTAAAACAACTACAACTGAAAGAATTTTATTCTATTCAGGATCTTCTCATAAAATAGGAGAAGTTCATCATGGTACAACAATTACCGATTGGATGCAACAAGAACAAGAACGAGGTATAACTATTACTTCAGCATCTGTGAGTATATTTTGGAAAATTAATAAAATTAAATATATGATAAATATAATAGATACTCCAGGACACGTGGATTTTACAATAGAAGTAGAAAGATCCCTACGAGTTTTAGATGGTGCTGTTATTGTAATATGCGCATCTTCTGGAATACAACCTCAAACTGAAACAGTTTGGTTTCAATCACAAAAATACAAAATACCAAAGATA…	MKNKVLYFRNIGIIAHVDAGKTTTTERILFYSGSSHKIGEVHHGTTITDWMQQEQERGITITSASVSIFWKINKIKYMINIIDTPGHVDFTIEVERSLRVLDGAVIVICASSGIQPQTETVWFQSQKYKIPKIIFVNKMDRMGANYNNCIVNIKKKFNCIVLPINFNIGIEENYDGIVDIINKQSFFWKENSIIVKNVENNQLSIFNHYNELMLETLSNNDDFFLEKYINNSYNIDDIKNSIRKLVLNNKIIPIMCGSSLKNKGIEFLLNSICEYLPSPYDINFKNNNYDINLNNKKFVSLVFKIYHDVFLGTLSFIRIYSGTIKVGDLVYNSTKKVKEKIFRILRMFANSKKDINEAHFGDIVVIVGLKESSTGDTLCSLSENVQLENIETPIPVISI…	CRDC_00950	0.923908	0.924779	0.0309124	0.818063	0.0377873	1.78e-62
CRDco_1720	CDS	152093	152575	483	-	160	COG0049	J	30S ribosomal protein S7	rpsG	ATGGAACTAAAAATGTCTAGAAAAAAACGCTATTTAAAAGTAATAATATTAAATGATCCTAAATATGGTAGTTATTTAATATCTAAATTTATAAATTATATAATGAAAAACGGAAAAAAACAAATAGCTCAAAAAATTTTTTATTATAGTATAAGTCTAATTTCAATAAAATTAAAAAAAAATTATTTATTTCTAATTAAAAAAATTTTGTTAAATATTCAACCAATTTTTGAAATAAAAAAAAGAAAAATAGGAGGAACGAGTTATAATATTCCATTTAAAATAAATTTAAAAAGAAGTCTTATGTTTTCTATGAAATGGATTATTTTAAACTCCAAAAAAAGAACTGAAAACGGATTTAAAAATAAATTTGTTGGTGAATTAATAGATTCTTATTAT…	MELKMSRKKRYLKVIILNDPKYGSYLISKFINYIMKNGKKQIAQKIFYYSISLISIKLKKNYLFLIKKILLNIQPIFEIKKRKIGGTSYNIPFKINLKRSLMFSMKWIILNSKKRTENGFKNKFVGELIDSYYNNSLSIKQKESVLKIAEQNKAYSNFKL	CRDC_00955	0.933747	0.95	0.0101416	0.329246	0.0308026	3.96434e-11
CRDco_1730	CDS	152556	152921	366	-	121	COG0048	J	30S ribosomal protein S12	rpsL	ATGACTATAAACCAAATAATAAGATTTGGAAGAATTAAAAATAAAAAAAAAAAAAAAACTCCAGCTTTAATATGTTCTCCTCAAAAAAAAGGTGTTTGTTTAAAAGTTTATACCACTACTCCAAAAAAACCAAATTCAGCATTAAGAAAAGTTTGTAGAGTTAAATTATCTAATAAAAATGAAATAACAGTTTATATTCCTGGTGAAGGGCATAATTTACAAGAACATTCTAATATATTAGTAAGAGGTGGTAGAGTAAAAGATTTGCCTGGTGTAAAATATCATGCTATTAGGAATGTATATGATTTATCTGGTGTTGTAAATAGAAAAAAATCTAGATCAAAATATGGAACTAAAAATGTCTAG	MTINQIIRFGRIKNKKKKKTPALICSPQKKGVCLKVYTTTPKKPNSALRKVCRVKLSNKNEITVYIPGEGHNLQEHSNILVRGGRVKDLPGVKYHAIRNVYDLSGVVNRKKSRSKYGTKNV	CRDC_00960	0.961749	0.975207	0.00906059	0.732491	0.0123696	4.54567e-11
CRDco_1740	CDS	152931	156806	3876	-	1291	COG0086	K	DNA-directed RNA polymerase subunit beta'	rpoC	ATGATCAACAAATTGTTTAAAAAAATTGCTATTAAAATAGCATCACCTTCTAAAATTCTAGAATGGTCTTATGGAGAAATTAAAAATTCTAATTTTATAAATTTTAAAAATTTTAAACCTGAAATAAGCGGACTTTTTTGTCTAAAAATTTATAGTTCATATAATTTATGCTGCAACAATAAAAAATGTTTTTGCGATAAATCAAATAAATATTTAAATTTAAAAAAATCCCATCTATCTTATAGGTTTGGTCATATTGTTTTGTGTTATCCTGTTGTACATATATGGTTTATAAAAACACCTCCTAATAATGTTTCAAGTATAACAAATTTATCACACAAAATTATTGAAAAAGTAATAAATTTTAAAATAAAAATTGTTCTAAGATCTTTTAATAAA…	MINKLFKKIAIKIASPSKILEWSYGEIKNSNFINFKNFKPEISGLFCLKIYSSYNLCCNNKKCFCDKSNKYLNLKKSHLSYRFGHIVLCYPVVHIWFIKTPPNNVSSITNLSHKIIEKVINFKIKIVLRSFNKKFKKYSIVLYEKKNFEFYSLSGSYAILKLLSDIEILLDCKIIKKKLIKCNSFTLLFFFLQKINKIYIYYLSGNKPSWFCMTILPVVSPKIRPLIPLSVGKFATSDLNELYKRIIDRNIRLKNFKMLGMPKQIIVNERVLLHESVNALFDNEKTNSPFLTNSKRILKSFSSSIRGKYGRFRQNLLGKRVDFSGRTVISVGPNLKLYQCEIPIFIALELFKPFIFKELHNKNLLSNICFIDDFYSNNKKLSILFLKKICDNFSIILNR…	CRDC_00965	0.907996	0.917565	0.0353814	0.823569	0.0429611	8.72532e-128
CRDco_1750	CDS	156803	160597	3795	-	1264	COG0085	K	DNA-directed RNA polymerase subunit beta	rpoB	ATGAATTCTTTTTTAAAATTTAATAGATATTGTTTATCTAAAAAATCTTTTTTTCATAAATGTTACAAAACTTTTTTGATACACATTCAAATAAATTCTTTTAATAATTTTTTAATTTCTAATAAAAAAAATAATTATTGTATTAAAAATATTATAAAAAAAAGTTTTCCAATTTTTGATATTAAAAAAAATTATTTTTTAAAAGTTAATAAAATAATAATAAATAAACCATTATTTGATGAAAATTATTGCAAGAAAAGAAATATACATTATCATTCTATAATTTATATTAATTTAAAAATATATATTATTAAAAGAAAAATTTTATTATCTAAAAAATATGAGTTAGGTTGTATACCATATATGACAAAAAGAGGAAGTTTTGTTATTAATGGTACA…	MNSFLKFNRYCLSKKSFFHKCYKTFLIHIQINSFNNFLISNKKNNYCIKNIIKKSFPIFDIKKNYFLKVNKIIINKPLFDENYCKKRNIHYHSIIYINLKIYIIKRKILLSKKYELGCIPYMTKRGSFVINGTERVLISQFIKSYGIYFFTDKKKYCKIIPYYGNWIDLVFNNDLYFVFDKKIIFCVKNLLISIGIDKKFFFNFFFLNIKIKIIKGKRKKFFLINKKFFFDKKYNLLFCFSIKKIINNFYGENYFIKNKNIFKFFSINKKNINNFLKNKFSFLNIIFLKKNIYNEGIIALYKNYKFNFEENTYLNKKGKLLNFFKKVFYKKYYDFSFTGYKRIDKILFRNKKIVTVNTFFEIIKKFFKFIKFDILDDGLDSLENKNIYNSGKLLSIKFE…	CRDC_00970	0.921094	0.92575	0.0318349	0.666459	0.0477673	3.08992e-109
CRDco_1760	CDS	160594	160938	345	-	114	COG0222	J	50S ribosomal protein L7/L12	rplL	ATGCAAAACGAATTAGTTAATAATATTTTAGAATTAATTTCAAAATTAAACTTATTAGAATTAAGTGATTTAATAATAAAAATAGAAAAAAAATTCAATTTAGTTGCTGAAGAAGAAAAACGTGAAATAATTAAAGAGAAATTTGATATTTATTTATCAGAAATAGGAGATAAAAAAATAAATTTAATAAAAGCAATAAAAGATATAACTAATTTAAGTTTAAAAGAATCAAAAGATTTAGTAGAAAAAAAAAATGCTTTAATTAAAAAAAATGTAAATAAAAATGAATGTGAAGACATTTCAAAAAAAATAAATTCTGTAGGAGGAAAAGTAGAAATTAAATGA	MQNELVNNILELISKLNLLELSDLIIKIEKKFNLVAEEEKREIIKEKFDIYLSEIGDKKINLIKAIKDITNLSLKESKDLVEKKNALIKKNVNKNECEDISKKINSVGGKVEIK	CRDC_00975	0.933333	0.894737	0.0435372	0.619137	0.0703191	1.06412e-06
CRDco_1770	CDS	160919	161353	435	-	144			hypothetical protein		ATGAATCAATTTTATAATATATATACAAACTTAAAAAAATTAACAAAAAACAATTACGTTTTAATTTTCTATGATTTAAATAAGATAAAATCTATTTTTTTCAATATAATAAAAAAAAACTTTTTATTAAAAATTAAATTCTTAAATTTTAAAGTTTTAAAGTATTTTAGATTATTTGAAAAAAAAACTTATTTTGTTTTTATTATAAAAAATAATTTTGAAATATTGGTAAATTTGATAATTTTTGTGTTTAACATTTTAATTATAAGACCAAATTTTTTATTATCAAAAAATTCTTTTATTAAAAAAATACCAATCAAAGAAATTTCAAATTTATCAAAAAAAAATTTATTTTTAGAAATTTTAAAATTTTTAAAAAATAAAATAAATAAATTAATT…	MNQFYNIYTNLKKLTKNNYVLIFYDLNKIKSIFFNIIKKNFLLKIKFLNFKVLKYFRLFEKKTYFVFIIKNNFEILVNLIIFVFNILIIRPNFLLSKNSFIKKIPIKEISNLSKKNLFLEILKFLKNKINKLIFVLKEYAKRIS	CRDC_00980	0.903448	0.868056	0.0665981	0.215609	0.308883	0.000250694
CRDco_1780	CDS	161350	161922	573	-	190			50S ribosomal protein L1	rplA	ATGAGTAATTTAGACTTGTTTATAAAGTATTGTTCAGAAAATAAATTTAATTTTTGTGAATCTATAGATTTGAGTATTATTTTTAATAATAAAAAGAAAAAATATTTTTCATTTTATACAGATTTATTTTATTCTGTAGATGATAGAAAAAATTTTTTGTTTTTATCTGATAATGTTAAAAACGAAAATAATATTTATTATGGTAACTTGTATTTTTATAGTTTCTTAAAAAAAGAAATCAATTTTGAAAAAATATATTCTGATGTTAAAAATATATTTTTAATCAAAAAAAACATAAATTATTTTAAAAATAAATTTACTGAAAAAAAATGTTTATTAGATAATTATGATAAAAAAATTAAAGAAATTAAAAATAAGACATTAAAAATGAAAATTGAT…	MSNLDLFIKYCSENKFNFCESIDLSIIFNNKKKKYFSFYTDLFYSVDDRKNFLFLSDNVKNENNIYYGNLYFYSFLKKEINFEKIYSDVKNIFLIKKNINYFKNKFTEKKCLLDNYDKKIKEIKNKTLKMKIDKNNFLNVKIGNIFFDKNMIKKNYFILINNLKKVFFNNNIYIEKIYVSTTMSKSYLLK	CRDC_00985	0.891798	0.842105	0.0755267	0.45679	0.165342	5.07214e-09
CRDco_1790	CDS	161915	162328	414	-	137	COG0080	J	50S ribosomal protein L11	rplK	ATGATAATAAAATATAAACTAAAATTAATTTTAAAACCTCAAAAAGCAACACCAACACCTCCTATAGCACCAATATTAGGACAATATGGTATAAATTTAATTAATTTTTGCAAACAATTTAATGAATTAAGTAAAAATATTGAATCTGATTTCATACATGTAAAAGTTTTAATTTTTCAAAATTTGGAATATAAAATTTTTTTAGGGTTAGAATCATTGACTAATTTTATTAAAAATAAAATTGGTATTGAAAAATTTTCAAATAAACCTGGTTTAATAAATAAAAATTTTATTAATTTTAGTATGATAAATCAAATTTCTATTTATAGAAATAATTTTGAAAAAAAAAAAATTTGTTCTGTTAGAAAAATGATATTAGGAACTTTAATAAGTATTGGA…	MIIKYKLKLILKPQKATPTPPIAPILGQYGINLINFCKQFNELSKNIESDFIHVKVLIFQNLEYKIFLGLESLTNFIKNKIGIEKFSNKPGLINKNFINFSMINQISIYRNNFEKKKICSVRKMILGTLISIGMNYE	CRDC_00990	0.901914	0.919708	0.041408	1.22031	0.0339325	4.65921e-17
CRDco_t0260	tRNA	162347	162419	73	-	-			tRNA-Trp		TAAGTCAATAACTTAAAGGTAAAGTAATAGTCTCCAAAACTGTAAATAGAGGTTCAATTCCTCTTTGACTTGA		CRDC_t01127	0.917808	-	-	-	-	-
CRDco_t0270	tRNA	162430	162502	73	-	-			tRNA-Gly		AGCGAAAATAGTTTATTGGTAAAATATTATCCTTCCAAGTTAATGTAAAGGGTTCAATTCCCTTTTTTCGCTA		CRDC_t01129	0.972603	-	-	-	-	-
CRDco_t0280	tRNA	162502	162584	83	-	-			tRNA-Tyr		TGAAGAGATTTCTGAGTGGACAAAAGAAACAGATTGTAAATCTGCTGCGAAAGCTTCAGAGGTTCGAATCCTCTTCTCTTCAA		CRDC_t01131	0.963855	-	-	-	-	-
CRDco_1795	CDS	162642	162917	276	-	91			hypothetical protein		ATGTCTTGTTTTAATCATTTACATAAAAAAATAATATTATTAGAAGAAAAAGAAATTTTTTATTATTTATTGTTTTTAACAATACATTTTTTTAATTGTAGAAGAGAATTTAAGTATATAAACTTGTTTTTACAAATAACTACCCAAATTTTTTATTTACTAAAAATTAAAAGTTTTAAAAATAAAACACAATTGGTTATTTTATTGTTTATATTTTTTACTATATTAATACTATATTTTGGTATTAACTGGATAATGCTTAATTTTAACAAATAA	MSCFNHLHKKIILLEEKEIFYYLLFLTIHFFNCRREFKYINLFLQITTQIFYLLKIKSFKNKTQLVILLFIFFTILILYFGINWIMLNFNK	CRDC_00995	0.902174	0.846154	0.0720454	0.221407	0.325398	0.00775772
CRDco_1800	CDS	162884	163387	504	-	167	COG1845	C	cytochrome o ubiquinol oxidase subunit III	cyoC	ATGAATAAGAATTTATTAGGTTTTTGGTTGTATATAGTAAGTGATTGTATTACATTTTCTGTTTTATTCATTTTATTTCTTTCATCTAACAGTTTTTGTTTTAAAAATTTAATATTTAATTACAGAACTTTATTGATTGAAACTGTATTACTTTTATTATGTAGCTACTTATCAATAAAAGTTATTAAAAATAAAAAAAATAAATATTATTATTTAAATATAATATTTTCAATTATTTTTTTATTAATAGAGTATAAAGATTTTTATCATTTAAGTAAAATAAATTTGTCATATTATACAAATAATTATTTATCCAATTATTTTGTTATTATCGGGTTTCATGCTTTACATGTGATAATTTCAATATTGATTTGCTTAAACTTATTATTTTTGAACACT…	MNKNLLGFWLYIVSDCITFSVLFILFLSSNSFCFKNLIFNYRTLLIETVLLLLCSYLSIKVIKNKKNKYYYLNIIFSIIFLLIEYKDFYHLSKINLSYYTNNYLSNYFVIIGFHALHVIISILICLNLLFLNTIEKNFKINNIIFSIFWHFIHIIWLCLVLIIYIKK	CRDC_01000	0.920635	0.94012	0.0312099	0.363693	0.0858139	6.29687e-12
CRDco_1810	CDS	163380	165185	1806	-	601	COG0843	C	cytochrome o ubiquinol oxidase subunit I	cyoB	ATGAGTAGATTAAACCTGAATGTAATACCGACAAATGAATCTATAATAATAATATTATTTTCAATAATAATAATTCTATTAGTAGTATTTTTTCCCTTTTTAACAGCTTTTTTTCAAAAGATAAAAAATTATTCAACTTCTTTTAATCATAAAAAAATAGGAAAATTGTATTTAATAATGGCTTTTTTAATGCTTATCAGAGGATTTGTTGATGCTTTAATGATGAGGTTACAACAATTTTTGTCATGTAATCATCAAGGGTATTTGTCAATAAATCATTATAGTCAAATATTTACAGCTCATGGGGTTATAATGATTTTTTTTGTAGCTATGCCTTTTATGATTGGTATTATGAATATTATTATTCCTTTGCAAATTGGTTCTATTGATGTTGCGTTT…	MSRLNLNVIPTNESIIIILFSIIIILLVVFFPFLTAFFQKIKNYSTSFNHKKIGKLYLIMAFLMLIRGFVDALMMRLQQFLSCNHQGYLSINHYSQIFTAHGVIMIFFVAMPFMIGIMNIIIPLQIGSIDVAFPSLNLLSFWLNFFSILLINTSLLLGEFSKIGWLSYPPLSEKTFSPWVGVDYWIWSLQISGISTLLSSINFITTIIKCRQKNLFFFKLPIFIWTCFCSNILILVAFPILNIIILLLFLDRNFNFRFFTSFYGGQQMTYINLIWAWGHPEVYILILPSFGIFSEILSSKYKKPIFSYNSLLYATISITLLSFVVWLHHFFTMGSGFSTSIFFSITTMIIAIPTGVKIYNWIFTIFYSNKIIDSYIIWFIAFLIIFSIGGFAGIILSIP…	CRDC_01005	0.923034	0.933444	0.0289188	0.580163	0.0498461	9.43405e-51
CRDco_1820	CDS	165187	165945	759	-	252	COG1622	C	cytochrome o ubiquinol oxidase subunit II	cyoA	ATGATAAATTTTGTTAAAAACCATTTTTTAAGTTTAAATAGAATTTTAGAAAATAGGTTATTACTAAATACAATTTACTTAATATCGATAATAATACTATTTACAATATGTTTAATATTTTTTTTGTTTGATAAGAAGAATAAATATTATAATTTTTACTATCCATTTTTAATTGATTCTATTTTTATTGAATTAGTAATTTGGACTATACCAACATTAATAATTTTAGGAATTGCTTTTTATTCAATAAAAAGTTCTTTATTAATAAACCCTCTAAATAAAATTTATAACAACATAAAACCATTAATAGTAGAAATTACTTCAATGAATTGGAAATGGATGATAATCTATCCTCTACAAAAAGTTGTTTCTTTTAATGAAATTTGTTTACCAACTTTA…	MINFVKNHFLSLNRILENRLLLNTIYLISIIILFTICLIFFLFDKKNKYYNFYYPFLIDSIFIELVIWTIPTLIILGIAFYSIKSSLLINPLNKIYNNIKPLIVEITSMNWKWMIIYPLQKVVSFNEICLPTLIPINLLLTSNSIMNSLCIPKYGIQFYCMSNCYKTVSLLILKHGFCHGFSNNFSGTGSQFLKISIFSTIKKSFFYWINNIQNFNFLSISDYNKLSKPGVFSHPKFFKIRNNKIFLSIIKK	CRDC_01010	0.910039	0.905512	0.0389119	0.508564	0.0765134	1.25369e-17
CRDco_1830	CDS	165922	166671	750	+	249			hypothetical protein		ATGGTTTTTAACAAAATTTATCATATTTTTTTAATTTTTTTAAAAATTTATATTAATAATAATATAAAAATTATTAATATTGGCACGAATAGCATAAATTGTTTTATTAAAACAAACCGAAAAATTTTTTTTCATTCTACTGTTAATGATTTATTTAAATTAAATAATATAAAAATTTTTCAAAATAAAATTAAATTTCCTTTAACAAAAATTATTTTTAATTACAAGGTAAGTTTATATTTTAAAAATAACGGATTTATGAGTATTGATATTTTCAATATTATATCTTCGAAAATTTCTTTTTTATTATCCAACTTATCTATAAAAAAGTTTTTCATTAAAATAATTAAAATAAATTTTTTTATTGTTAAAAATAAAAATTTTTTTTCTAAAAGAAAT…	MVFNKIYHIFLIFLKIYINNNIKIINIGTNSINCFIKTNRKIFFHSTVNDLFKLNNIKIFQNKIKFPLTKIIFNYKVSLYFKNNGFMSIDIFNIISSKISFLLSNLSIKKFFIKIIKINFFIVKNKNFFSKRNYFKLNILNSILFSHNDIFKDNILLNGGILTSIIDLNNFFFFKNSNDLYNLIIESSKNYIYKRILIFENYCKIKRYYLLINNYIFKIFFLRKKKFFYNKKIKNPINYLKKYFYYEKF	CRDC_01015	0.880478	0.824	0.0807548	0.304853	0.264898	7.16127e-08
CRDco_1840	CDS	166658	167587	930	+	309	COG0115	E	branched-chain-amino-acid aminotransferase	ilvE	ATGAAAAATTTTGAATATAAAAAAGTTAAATTTAGATATGTAAAAATTTGGAATAGTAAATGGAATATTGGTTTTTTTATTAAAAAAAACAAAATTTTAATTAATGAAGGATCAACATCAATAAATTATTCACAACAATGTTTTGAAGGTATAAAAAGTTTTAATAAAAATAAAAAAGTTTTTAATCTTAGAACAAATCTAAATTCATATAGATTTCAAAAAAGCAGTAGGTTTGCAGATATGCCTATAATAAACATATATGAATTCATTATAATTATATTAATTATTTCAAAATTAAACAAAAAATATATCCCTAATTATAAAATTGGATTTTTGTATTTAAGACCATTATTAATTGGAATAGGAAAAAACATAGGTGTTAAAACTTCTAAAAAATTT…	MKNFEYKKVKFRYVKIWNSKWNIGFFIKKNKILINEGSTSINYSQQCFEGIKSFNKNKKVFNLRTNLNSYRFQKSSRFADMPIINIYEFIIIILIISKLNKKYIPNYKIGFLYLRPLLIGIGKNIGVKTSKKFFFTIFCIPSFYTKESIFLISVFSERTQHQIGHYKIGNNYIKNIINNFYYKKNGFNDYVYINKNIFEEIGTSNIIFYKKKNIFSPISKNILPGINKFSFISLFKIKKELLKIEFSFKNINNIKTIISCGTAASIRIVKTILYKNKIIKYKNNHFQLLLSIFFKKIYKKMYNVNKWIF	CRDC_01020	0.917204	0.889968	0.0502247	0.394703	0.127247	6.43899e-15
CRDco_1850	CDS	167575	167787	213	+	70			hypothetical protein		ATGGATTTTTTAAAAATAAATAATTTTTTTTTTAATTATCTTATAATAAAAAAAGAAAAGATTTTAAATAAATTAAAAAAAACTTTAATAAAAAATTTATTAACTTACAAAAAAGTATATTATTTATATTATTTAAAAATAATTAATAAAAAAATTCTTTTTATAAGTAAAAAATTTAATATAAAATTAAATTACAAAATAATATGCTATTAA	MDFLKINNFFFNYLIIKKEKILNKLKKTLIKNLLTYKKVYYLYYLKIINKKILFISKKFNIKLNYKIICY	CRDC_01025	0.841121	0.685714	0.19212	0.204306	0.940354	0.999833
CRDco_1860	CDS	167778	168242	465	+	154	COG0242	J	peptide deformylase	def	ATGCTATTAAAAATAATAAATATAAAAGATAAAAGAATAAGAATAAAATCTTTTAATTTAATAAAATTTAACAAGACAAAAATTTTGTTTTTAATAAAAAGAATGATTTATACTATGTATAAAAAAAGGGGTATCGGGATCTCATCTGTCCAAATATTATATAATTTTAAAATAATTATAGTTGATACTAAAAAAAAAAACAAACCTTTAATAATGATAAATTCTTTTATAAAAAAAAAAAATACATTTCATACTTTAAGTTCAGAAGGCTGTTTGTCGTTGCCAAAATTATTTGTTAGTTTACCTAGATATGAAAAAATATTTGTTAATTTTATAAATATATATAATAAAAAAAAAACAAAAGTTTTTAGTAATATTACTTCAAGATGTATACAACAT…	MLLKIINIKDKRIRIKSFNLIKFNKTKILFLIKRMIYTMYKKRGIGISSVQILYNFKIIIVDTKKKNKPLIMINSFIKKKNTFHTLSSEGCLSLPKLFVSLPRYEKIFVNFINIYNKKKTKVFSNITSRCIQHEIDHSLGRIISDYINIIIIYE	CRDC_01030	0.905376	0.896104	0.0479674	0.595213	0.0805886	2.56612e-12
CRDco_1870	CDS	168235	169611	1377	+	458	COG0165	E	argininosuccinate lyase	argH	ATGAATAAATTATGGGGAGGGCGTTTTTTAAAATCTTTAGACTATAATATAGAATTATATCTTAAATCTTTTAGTATAGATAAGTTCTTGTTTGTGTATGAAATAAAAGTAATAAACGCGTATACAAAATGTTTGTTTTTAAATAATTATATTAATTATGAAGAAAAATTAAAAATAATAAATTCTTTATGTTTAATTAAGAAAAAAATTAAAAATATAAGTGCTGAAGATATTCATTCTTATCTTGAATTTGAACTTATTAAATATAATGGAGATTTAGGGAAAAAAATCTATTTGGGAAAATCCAGAAATGATCAAATAACAACTATTACAAAACTTATGTTATTAGATGAAATTGAAAAAATACATATTTTATTAATTTTTATAAGAAAATCTATT…	MNKLWGGRFLKSLDYNIELYLKSFSIDKFLFVYEIKVINAYTKCLFLNNYINYEEKLKIINSLCLIKKKIKNISAEDIHSYLEFELIKYNGDLGKKIYLGKSRNDQITTITKLMLLDEIEKIHILLIFIRKSIINLAETEYNSPVPGFTHLQIAQPITIGHYLLSWNEMLKRDHLNLLNCKKSLQYCPLGSAALSGHNYNINRNTIKKFLNFKNLTENSVDAVSDRDYIVMFAHFCNLIITHLSRISEDMIIWSNNNFDFLKLSDLISSGSSIMPQKKNPDLFELIRAKTGRIYGNSLSILTILKAQPLSYNKDNQEDKESLFDNIYTIKKTLNSFRKCLPILKFNKKNMYFSALKNYSTATDMADYLVKKGILFREAHKIVGNCVQYCEKNNINLFNI…	CRDC_01035	0.930283	0.956332	0.0184142	0.707848	0.0260144	2.97653e-52	例のargH!
CRDco_1880	CDS	169608	170801	1194	+	397	COG0019	E	diaminopimelate decarboxylase	lysA	ATGATAGAATTTAAAAATACTATTGTTGTTAATAAAATAAATATAAAAAGTATTTTTAAAAAAGTAAATTCTTTTTATTTATACGATTATAAAAAAATCTTTTACCATATTTATATTATTAATAAACTTAATTTATATTGTTTTTTTTCAATAAAATCGAATGATAATTTATACTTATTAAAAATTATAAATAATACAATTAATAAATTTGATATTGTGTCAATTGGAGAATTAAAAAAAATAATTTTAATATCAAAAAAAAAACCATACATAATATTTTCAGGAAGTGGAAAAACCACATTAGAATTAATATTCTCAATTAAATTAAATATTTTTTGTATAAATGTTGAATCGTTTCAAGAAATTTTTAAAATATATTATATTATGAATATTTTAAAA…	MIEFKNTIVVNKINIKSIFKKVNSFYLYDYKKIFYHIYIINKLNLYCFFSIKSNDNLYLLKIINNTINKFDIVSIGELKKIILISKKKPYIIFSGSGKTTLELIFSIKLNIFCINVESFQEIFKIYYIMNILKKNINMMIRINPNIDAKTHEKITTGKKKNKFGILISSIKNFFIMSKILKINIIGYDFHIGSQIDNLSPIKKLLHLIYILYKFKKFQYLDLGGGIGVNYYKTKNIIKIKNFYNIIKHSLKKKKINSKLLIEIGRYFFCNTCVLVSKINYIKYNVNISICITSIGMNDILRPSLYNSYHKIESYNLGKTLTNFFGPICESSDKFINNNNIKVKTNSLIILHSSGSYCKVLSNNYNSKNKIFEIIVYKNKLKIIFNLEKFKNLINNYE	CRDC_01040	0.918197	0.906801	0.0412693	0.565293	0.0730052	6.40411e-26
CRDco_1890	CDS	170794	171543	750	+	249	COG0253	E	diaminopimelate epimerase	dapF	ATGAATAAGTTTTTTAAAATTCACACTTGTGGAAATGATTTTTTAGTTATTTTTTATAAAAAATCTTTCATCATTTTAAATAAATATATAAATAGAAAATTTGGTATAAGCTGTGATCAACTTTTAATAATTAATAAAATAAACTTAAAAAATAAAATAATAAAAATTCAAATTTATAATAATAATTTATCAATTGCAAAAAATTGTGGAAATGGGATTAGATGTTTATCATGGTTTTTTTTAATAAAAACTAAAAAAAATAATTTTATAAGTTTTGATTTAAACAAAAACTATATTCATTCATGGAAACGTAAAAAAATTTTTACATTATACAAATTTCCTCATTTTATTAAAAAATTATTAATAAGAATTAATAACATTTTTTTAAATTCTTGTTTT…	MNKFFKIHTCGNDFLVIFYKKSFIILNKYINRKFGISCDQLLIINKINLKNKIIKIQIYNNNLSIAKNCGNGIRCLSWFFLIKTKKNNFISFDLNKNYIHSWKRKKIFTLYKFPHFIKKLLIRINNIFLNSCFVNLINLHIVFFVNNIRTKKLKFVSKTIKYFFNDAYNIEFIQILKNNKIYIRIFEKAIGETYSCGSGIISSICYIYKYIFKKKNFFVNSIGGYCQIIVSNSNIIIYGNVNFCYFGFI	CRDC_01045	0.913333	0.88755	0.0464427	0.661016	0.0702595	6.51556e-18
CRDco_1900	CDS	171540	172328	789	+	262	COG0752	J	glycine--tRNA ligase subunit alpha	glyQ	ATGAATATAAAAAATAAAATATTTTCTTTTTGGAAAAGAAAAAATTTTTCTTATATTAAATCTGATGAAAATAAATCAGGTGCTGCTACCTATTGTTTTAAAAACACATCTTTTTTAATTAAAAAAAAAATTTTTAAAATATTTTTTTTACAAAATTGTTTTAGACAATTTGATTCTTATGTTTCTAAAAAAAACAAAATTTATATTCATCAGCAAATACAAATAATTTGTAAACCAATACCTATAAATTTTTTATCAATATATAAAGAATCATTATTTTTTTTAAAAAATTTATATTTTAAGAAAGATAATTGGAAATCACCATTGATTGGCGCCAAAGGAATTGGCTATGAAGTATTATATAATTACTATGAAATATCTCAAATAACAATATTTAAT…	MNIKNKIFSFWKRKNFSYIKSDENKSGAATYCFKNTSFLIKKKIFKIFFLQNCFRQFDSYVSKKNKIYIHQQIQIICKPIPINFLSIYKESLFFLKNLYFKKDNWKSPLIGAKGIGYEVLYNYYEISQITIFNFLGNKKLYSPILEITYGLDRINKIKNKNLIKEKFYSIINIFIVNSFKKILFLFVKSLKYLRLNNFFLSYFYFVKIANKFNEVDYTHMVNNYNRVKILFLIKVLSEKIIKKCYDFYYNKKNFKKKFLFKK	CRDC_01050	0.709759	0.671756	0.0713119	0.699432	0.101957	1.83691e-15
CRDco_1910	CDS	172273	172821	549	+	182			hypothetical protein		ATGATTTTTATTATAATAAAAAAAATTTTAAAAAAAAATTTCTTTTTAAAAAATAAATGTTTTTTAATTAAAAAAAAAAATTTTTTAATAAAAAAAGAGTTTAATGTTAAAAAAAAAAATATTTTTTATAAAAATAATAATTTTGTTAATAATAAAAAAAATTCTAAAAACAAAAAATTAATTTATTTATTTTTTTGCAAATTAAAAAAATTTTTTCTAATAAAAATTAGTTTAAATTACAATAAAAAAAAGTATATTAAAAACGATTTTTATAAATTTTCTAAAAAATCTATTAATTATTTAACACAATTAAAAAAAAAAAATGCAATATTTTTAACAAATATGAAAATTTCAGCAACAACGACAAAAAGATTTAATTATTTTAATAATAATAATTTT…	MIFIIIKKILKKNFFLKNKCFLIKKKNFLIKKEFNVKKKNIFYKNNNFVNNKKNSKNKKLIYLFFCKLKKFFLIKISLNYNKKKYIKNDFYKFSKKSINYLTQLKKKNAIFLTNMKISATTTKRFNYFNNNNFETINIKISNYYFLLNIVLIRKKANFFILKKFKTHNKIINYNNVLLNKLF	CRDC_01060	0.876364	0.796703	0.111702	0.239906	0.465607	0.00886926
CRDco_1920	CDS	172850	173053	204	-	67	COG1278	K	cold-shock protein	csp	ATGGCAACAGGAACTGTTAAATGGTTTAATGATACTAAAGGATTCGGATTTATATCTCCTGATGACGGAGGAGATGATTTATTTGTTCATTTTTCAGAAATAAAATTAGATGGTTTTAAATCATTACAAGATGGCCAAAGAGTAGATTTTGACGTTACACAGGGTAAAAAGGGGCTGCAGGCCTCAAATGTCAAAATCGTTTAA	MATGTVKWFNDTKGFGFISPDDGGDDLFVHFSEIKLDGFKSLQDGQRVDFDVTQGKKGLQASNVKIV	CRDC_01065	0.960784	0.985075	0.00598654	0.246748	0.0242618	1.34592e-05
CRDco_1930	CDS	173117	173797	681	-	226			hypothetical protein		ATGAATAATATTAAGACAATAAATTATTTTGATACAAAAAAAACTTTGTTTTGTATTTTTAACAAAAGATACGATTTTTCCATAAATTATTTATTTAATTTTTTAAAAAGATATAATATAGATTATTTAGATAATATTATTTTATTTAATAAAAAAATAATTTTTATTAAGAACGATACAAATTCAATTTCCTTAGTTTTTTTTAGAATGAAATTTTTTTTTAATTTTTATTTTATAGATTTTTTAAAAAAAAATTTAATTAAAAAAAGCAATTTATTATTAGTAAATAATGAATTAATTACATTAAATGAAAAAAAAATAAATTTTTTTCATTGCAAAAATAATTATTTTAATTTTTTTATTATTAAAAAAATATTAACAAATGTAACATTAAATTTA…	MNNIKTINYFDTKKTLFCIFNKRYDFSINYLFNFLKRYNIDYLDNIILFNKKIIFIKNDTNSISLVFFRMKFFFNFYFIDFLKKNLIKKSNLLLVNNELITLNEKKINFFHCKNNYFNFFIIKKILTNVTLNLKKKNYLIRNNIFVIIQVYKNYFYIKKVKSSNFLIKTKIFLKFNKNVFICINSKYLKNFLIQNKQNFSICYSVNNKIVILKKKNEIYFKAIGYI	CRDC_01070	0.865412	0.801762	0.0999275	0.273098	0.365904	3.26255e-05
